# Supplementary material for: Mammalian cell growth characterisation by a non-invasive plate reader assay
Source: Nat Commun. 2024 Jan 2;15:57. doi: 10.1038/s41467-023-44396-4 (PMC10761699; doi:10.1038/s41467-023-44396-4)
Supplement: Supplementary file 5 — Supplementary data 2 [file 41467_2023_44396_MOESM5_ESM.xlsx]

## Sheet: Glu 37C
Strain	Well	uC (h^-1)	uP (h^-1)	CF
K562	Exp1-w1	0.0405964	0.0456142	1.1236
K562	Exp1-w2	0.0356056	0.046905	1.31735
K562	Exp2-w1	0.0269058	0.0490763	1.82401
K562	Exp2-w2	0.0249728	0.0484832	1.94144
K562	Exp3-w1	0.04344	0.0488895	1.12545
K562	Exp3-w2	0.0458632	0.0458869	1.00052
K562	Exp3-w3	0.044274	0.0456824	1.03181
K562	Exp3-w4	0.0466587	0.0406679	0.871603
K562	Exp4-w1	0.0309816	0.0423019	1.36539
K562	Exp4-w2	0.0317751	0.0402131	1.26556
K562	Exp4-w3	0.0341355	0.0382625	1.1209
K562	Exp4-w4	0.0339187	0.0330909	0.975593
K562	Exp5-w1	0.0387563	0.0406701	1.04938
K562	Exp5-w2	0.0330014	0.0442225	1.34002
K562	Exp5-w3	0.0367068	0.0436566	1.18933
K562	Exp5-w4	0.0319979	0.0492976	1.54065
K562	Exp5-w5	0.0368619	0.0467922	1.26939
K562	Exp5-w6	0.0332482	0.0418812	1.25965
K562	Exp5-w7	0.0318464	0.0398708	1.25197
K562	Exp5-w8	0.0370443	0.0365027	0.98538
Jurkat	Exp1-w1	0.0350644	0.0228529	0.65174
Jurkat	Exp1-w2	0.033043	0.0239183	0.723852
Jurkat	Exp2-w1	0.029623	0.0606252	2.04656
Jurkat	Exp2-w2	0.0310255	0.0361223	1.16428
Jurkat	Exp3-w1	0.0405368	0.0443409	1.09384
Jurkat	Exp3-w2	0.0388906	0.0444581	1.14316
Jurkat	Exp3-w3	0.0490384	0.0415499	0.847294
Jurkat	Exp3-w4	0.0475109	0.0457295	0.962505
Jurkat	Exp4-w1	0.0332723	0.0323131	0.971172
Jurkat	Exp4-w2	0.0254169	0.0360206	1.41719
Jurkat	Exp4-w3	0.025281	0.0437761	1.73158
Jurkat	Exp4-w4	0.0294391	0.0318394	1.08154
Jurkat	0Colc-w1-0/24	0.0557872	0.0304128
Jurkat	0Colc-w1-24/48	0.0321382	0.0518894
Jurkat	0Colc-w2-0/24	0.0510813	0.0600821
Jurkat	0Colc-w2-24/48	0.0307938	0.0363422
Jurkat	0.025Colc-w1-0/24	0.0505113	0.0827854
Jurkat	0.025Colc-w1-24/48	-0.000543916	0.0190713
Jurkat	0.025Colc-w2-0/24	0.0540314	0.0877426
Jurkat	0.025Colc-w2-24/48	-0.00277658	0.0245043
HT1080	Exp1-1	0.0345805	0.0656724	1.89911
HT1080	Exp2-1	0.0327935	0.0595256	1.81517
HT1080	Exp2-2	0.0352096	0.0553846	1.573
HT1080	PhRed15-w1	0.029261	0.0640926	2.19037
HT1080	PhRed15-w2	0.0283045	0.0674081	2.38153
HT1080	PhRed15-w3	0.027912	0.0434607	1.55706
HT1080	PhRed5-w1	0.0315445	0.0474054	1.50281
HT1080	PhRed5-w2	0.0280986	0.0500064	1.77968
HT1080	PhRed5-w3	0.0321264	0.0518972	1.61541
HEK293T	Exp1-1	0.0358803	0.0669386	1.86561
HEK293T	Exp2-1	0.0297276	0.0608498	2.04692
HEK293T	Exp2-2	0.0296957	0.0525422	1.76935
HEK293TLP-EBFP	Exp1-2	0.036792	0.0565548	1.53715
HEK293TLP-EBFP	Exp1-1	0.0304628	0.0289218	0.949413
HEK293TLP-EBFP	Exp2-1	0.0279807	0.049442	1.76701
HEK293TLP-EBFP	Exp2-2	0.0242351	0.0376428	1.55324
HEK293TLP-EBFP	Exp3-w1	0.0247949	0.0548352	2.21155
HEK293TLP-EBFP	Exp3-w2	0.0282038	0.0558231	1.97927
HEK293TLP-EBFP	Exp3-w3	0.0231832	0.0547197	2.36031
HEK293TLP-mCher	Exp1-w1	0.0179668	0.0448709	2.49744
HEK293TLP-mCher	Exp1-w2	0.0225112	0.0502174	2.23078
HEK293TLP-mCher	Exp1-w3	0.0219896	0.0498411	2.26658

## Sheet: Glu 33C
Strain	Well	uC (h^-1)	uP (h^-1)	CF
K562	Exp1-w1	0.0175656	0.0166862	0.949937
K562	Exp1-w2	0.0127754	0.0158133	1.23779
K562	Exp1-w3	0.0153596	0.0182668	1.18928
K562	Exp1-w4	0.0148689	0.0169015	1.1367
K562	Exp2-w1	0.0161168	0.0205591	1.27563
K562	Exp2-w2	0.0152267	0.0189961	1.24755
K562	Exp2-w3	0.0158914	0.0180896	1.13833
K562	Exp2-w4	0.0173379	0.0168478	0.971732
K562	Exp3-w1	0.0236389	0.0196364	0.830681
K562	Exp3-w2	0.0220596	0.0197548	0.895522
Jurkat	Exp1-w1	0.0142504	0.017864	1.25358
Jurkat	Exp1-w2	0.0154726	0.0221821	1.43363
Jurkat	Exp1-w3	0.0155359	0.0241168	1.55232
Jurkat	Exp1-w4	0.0158924	0.0234679	1.47667
Jurkat	Exp2-w1	0.0169733	0.0435904	2.56817
Jurkat	Exp2-w2	0.0160502	0.0275008	1.71342
Jurkat	Exp2-w3	0.0194406	0.0208621	1.07312

## Sheet: Man 37C
Strain	Well	uC (h^-1)	uP (h^-1)	CF
K562	Exp1-w1	0.0275175	0.0420326	1.52748
K562	Exp1-w2	0.0309007	0.0246893	0.798987
K562	Exp2-w1	0.0241372	0.0270541	1.12085
K562	Exp2-w2	0.0275621	0.0385737	1.39952
K562	Exp3-w1	0.0408262	0.0361301	0.884975
K562	Exp3-w2	0.0402765	0.0333732	0.828602
K562	Exp3-w3	0.0421758	0.0305361	0.724019
K562	Exp3-w4	0.041015	0.023308	0.56828
K562	Exp4-w1	0.0216438	0.0282505	1.30525
K562	Exp4-w2	0.0220052	0.0352692	1.60277
K562	Exp4-w3	0.021217	0.0323373	1.52413
K562	Exp4-w4	0.0212637	0.0262156	1.23288
Jurkat	Exp1-w1	0.0247904	0.0172716	0.696703
Jurkat	Exp1-w2	0.0231674	0.0189188	0.816614
Jurkat	Exp2-w1	0.0213287	0.0265947	1.2469
Jurkat	Exp2-w2	0.0250214	0.0249716	0.998008
Jurkat	Exp3-w1	0.0254597	0.0266216	1.04564
Jurkat	Exp3-w2	0.0251704	0.0245999	0.977336

## Sheet: Man 33C
Strain	Well	uC (h^-1)	uP (h^-1)	CF
K562	Exp1-w1	0.0157149	0.0169012	1.07549
K562	Exp1-w2	0.0143223	0.015559	1.08635
K562	Exp1-w3	0.0151948	0.0182774	1.20287
K562	Exp1-w4	0.016252	0.0195901	1.2054
K562	Exp2-w1	0.0159398	0.0188097	1.18004
K562	Exp2-w2	0.0153669	0.0179776	1.1699
K562	Exp2-w3	0.0151207	0.0158421	1.04771
K562	Exp2-w4	0.0146427	0.0116931	0.798563
Jurkat	Exp1-w1	0.0106791	0.013156	1.23194
Jurkat	Exp1-w2	0.0124447	0.0193086	1.55156
Jurkat	Exp1-w3	0.0125758	0.0168658	1.34113
Jurkat	Exp1-w4	0.0126262	0.013518	1.07063
Jurkat	Exp2-w1	0.0119282	0.0169543	1.42136
Jurkat	Exp2-w2	0.00937051	0.0106383	1.1353
Jurkat	Exp2-w3	0.0117153	0.0124707	1.06447
Jurkat	Exp2-w4	0.0117229	0.00994475	0.848316

## Sheet: HT1080 doxo
Strain	Well - [doxo]	uC (h^-1)	uP (h^-1)	CF
HT1080	Exp1-w1 - 0 nM	0.020405	0.038283	1.87615
HT1080	Exp1-w2 - 0 nM	0.0249107	0.0323192	1.2974
HT1080	Exp1-w1 - 100 nM	0.00360392	0.0281526	7.81165
HT1080	Exp1-w2 - 100 nM	0.00230792	0.0272705	11.8161
HT1080	Exp1-w1 - 1 uM	-0.000904677	0.0149107	-16.4818
HT1080	Exp1-w2 - 1 uM	-0.00117367	0.0150219	-12.7991
HT1080	Exp2-w1 - 100 nM	0.017937	0.0330854	1.84453
HT1080	Exp2-w2 - 100 nM	0.0173093	0.0216696	1.2519
HT1080	Exp2-w1 - 100 nM	0.00495749	0.0265953	5.36467
HT1080	Exp2-w2 - 100 nM	0.00285385	0.026232	9.19178
HT1080	Exp2-w1 - 1 uM	-0.0194919	0.0131696	-0.675642
HT1080	Exp2-w2 - 1 uM	-0.0213062	0.0136122	-0.638887
HT1080	Exp3-w1 - 0 nM	0.0215923	0.0366444	1.6971
HT1080	Exp3-w2 - 0 nM	0.0265629	0.042245	1.59038
HT1080	Exp3-w1 - 25 nM	0.0131849	0.0384033	2.91267
HT1080	Exp3-w2 - 25 nM	0.0133588	0.0371506	2.78098
HT1080	Exp3-w1 - 50 nM	0.0057235	0.0352108	6.15198
HT1080	Exp3-w2 - 50 nM	0.00297393	0.0335098	11.2679
HT1080	Exp3-w1 - 75 nM	0.00238259	0.0211391	8.87232
HT1080	Exp3-w2 - 75 nM	0.0049004	0.0283099	5.77705
HT1080	Exp4w1 - 0 nM	0.026703	0.0427545	1.60111
HT1080	Exp4-w2 - 0 nM	0.0263475	0.0443487	1.68322
HT1080	Exp4-w1 - 10 nM	0.0231122	0.0483283	2.09103
HT1080	Exp4-w2 - 10 nM	0.0197616	0.0456735	2.31123
HT1080	Exp4-w1 - 500 nM	0.000336987	0.0205767	61.0607
HT1080	Exp4-w2 - 500 nM	-1.87592e-05	0.0202245	-1078.11
HT1080	Exp4-w1 - 750 nM	0.00262816	0.0197386	7.51043
HT1080	Exp4-w2 - 750 nM	0.000703476	0.0177129	25.1791

## Sheet: K562 doxo
Strain	Well - [doxo]	uC (h^-1)	uP (h^-1)	CF
K562	Exp1-w1 - 0 nM	0.0283559	0.0250509	0.883446
K562	Exp1-w2 - 0 nM	0.0248685	0.0284194	1.14279
K562	Exp1-w3 - 0 nM	0.0260695	0.0223542	0.857484
K562	Exp1-w4 - 0 nM	0.0253375	0.0232049	0.91583
K562	Exp1-w1 - 10 nM	0.0264384	0.0291584	1.10288
K562	Exp1-w2 - 10 nM	0.0265405	0.0244764	0.922228
K562	Exp1-w3 - 10 nM	0.0231612	0.0300959	1.29941
K562	Exp1-w4 - 10 nM	0.0271264	0.0284496	1.04878
K562	Exp1-w1 - 25 nM	0.0374933	0.0262311	0.699621
K562	Exp1-w2 - 25 nM	0.0254698	0.0269052	1.05636
K562	Exp1-w3 - 25 nM	0.0224997	0.0268989	1.19553
K562	Exp1-w4 - 25 nM	0.0292975	0.0262102	0.894624
K562	Exp1-w1 - 50 nM	0.0219699	0.0238119	1.08384
K562	Exp1-w2 - 50 nM	0.0228077	0.0278495	1.22106
K562	Exp1-w3 - 50 nM	0.0214619	0.0256833	1.1967
K562	Exp1-w4 - 50 nM	0.0192413	0.020149	1.04718
K562	Exp1-w1 - 75 nM	0.0207711	0.0175348	0.84419
K562	Exp1-w2 - 75 nM	0.0160305	0.0226118	1.41055
K562	Exp1-w3 - 75 nM	0.0142687	0.0215554	1.51068
K562	Exp1-w4 - 75 nM	0.0186372	0.0203189	1.09023
K562	Exp1-w1 - 100 nM	0.0162182	0.0183247	1.12988
K562	Exp1-w2 - 100 nM	0.0181969	0.0207295	1.13918
K562	Exp1-w3 - 100 nM	0.0129468	0.021705	1.67647
K562	Exp1-w4 - 100 nM	0.0130351	0.021275	1.63214
K562	Exp1-w1 - 500 nM	0.00915968	0.00504509	0.550793
K562	Exp1-w2 - 500 nM	0.00854044	0.015273	1.78831
K562	Exp1-w3 - 500 nM	0.00312911	0.00278866	0.8912
K562	Exp1-w4 - 500 nM	0.00235934	0.0101098	4.28502
K562	Exp1 -w1 - 750 nM	0.0123379	0.00349948	0.283638
K562	Exp1-w2 - 750 nM	0.0100088	0.0041986	0.41949
K562	Exp1-w3 - 750 nM	0.0104958	0.00235924	0.22478
K562	Exp1-w4 - 750 nM	0.0146302	0.00326894	0.223438
K562	Exp1-w1 - 1 uM	0.00951227	0.00287871	0.302631
K562	Exp1-w2 - 1 uM	0.0105757	0.00393679	0.372248
K562	Exp1-w3 - 1 uM	0.00883484	0.0029037	0.328664
K562	Exp1-w4 - 1 uM	0.00541195	0.00525442	0.970893
