# Supplementary material for: Mammalian cell growth characterisation by a non-invasive plate reader assay
Source: Nat Commun. 2024 Jan 2;15:57. doi: 10.1038/s41467-023-44396-4 (PMC10761699; doi:10.1038/s41467-023-44396-4)
Supplement: Supplementary file 6 — Supplementary Software [file 41467_2023_44396_MOESM6_ESM.zip]

Archive with 7 entries (5 files):
- Related_file_3/Code_Revision/
- Related_file_3/Code_Revision/~$mments_Notebook_DataAnalysis_2_v3.docx
- Related_file_3/Code_Revision/~WRL3427.tmp
- Related_file_3/Code_Revision/Comments_Notebook_DataAnalysis_revision.docx
- Related_file_3/Code_Revision/Input_Script/
- Related_file_3/Code_Revision/Input_Script/211117_K562_37C_GluMan.xlsx
- Related_file_3/Code_Revision/Notebook_analysis_plateReaderData_revision.nb
