# Supplementary material for: Mammalian cell growth characterisation by a non-invasive plate reader assay
Source: Nat Commun. 2024 Jan 2;15:57. doi: 10.1038/s41467-023-44396-4 (PMC10761699; doi:10.1038/s41467-023-44396-4)
Supplement: Supplementary file 6 — Supplementary Software [file 41467_2023_44396_MOESM6_ESM.zip › Related_file_3/Code_Revision/Input_Script/211117_K562_37C_GluMan.xlsx]

## Sheet: Glucose
t	0	6	12	18	24	31	37	43	49	57	63	69	75	82	88	94	100	106	112	118	125	131	137	143	151	157	163	169	175	181	187	193
B1	0.479624	0.517888	0.534752	0.544952	0.55854	0.68562	0.722328	0.74766	0.769532	0.74402	0.744132	0.747772	0.754396	0.815984	0.821692	0.870076	0.901868	0.924248	0.940408	0.950388	1.21398	1.14196	1.39253	1.46832	1.46685	1.45133	1.43297	1.41746	1.40713	1.40053	1.397	1.3964
B2	0.494432	0.510164	0.52198	0.527064	0.543384	0.674836	0.693988	0.727072	0.753132	0.745396	0.74298	0.743124	0.740056	0.79916	0.811792	0.848872	0.91854	1.02097	1.30562	1.48756	1.47817	1.43782	1.41266	1.40206	1.40137	1.39704	1.39223	1.39014	1.39201	1.39669	1.40298	1.40982
B3	0.498948	0.49932	0.514804	0.520624	0.531016	0.659396	0.698356	0.72688	0.750424	0.75706	0.749752	0.777092	1.0548	1.43075	1.49973	1.51478	1.51953	1.51614	1.50448	1.48879	1.47304	1.43966	1.42432	1.41212	1.4106	1.41125	1.41468	1.42002	1.42547	1.43026	1.43319	1.43436
B4	0.519092	0.491644	0.50266	0.507048	0.52084	0.634264	0.668396	0.712728	0.741476	0.738528	0.738936	0.717352	0.715236	0.749608	0.769208	0.814784	0.890412	1.08004	1.37427	1.46746	1.48885	1.45538	1.40089	1.36206	1.3407	1.3293	1.32367	1.32312	1.32374	1.32124	1.31775	1.31459
B5	0.537476	0.516452	0.529664	0.537756	0.544436	0.685072	0.712024	0.742028	0.766156	0.76204	0.763008	0.743076	0.737376	0.748684	0.774332	0.821652	0.994324	1.30422	1.45855	1.4899	1.52526	1.4628	1.41006	1.37383	1.34436	1.33479	1.33023	1.32795	1.32628	1.32238	1.31767	1.31392
B6	0.56258	0.533504	0.542696	0.549788	0.5611	0.694108	0.728972	0.754056	0.775492	0.779356	0.775488	0.757272	0.746964	0.746468	0.784784	0.843212	1.02772	1.33366	1.45541	1.49051	1.54658	1.50072	1.442	1.3911	1.33647	1.30375	1.28064	1.26709	1.26065	1.25851	1.25729	1.25598
B7	0.583952	0.544968	0.550304	0.554276	0.564596	0.670072	0.705564	0.732068	0.75168	0.764212	0.766092	0.755168	0.761124	1.01847	1.43013	1.51363	1.52206	1.5193	1.50383	1.48827	1.44817	1.4141	1.3908	1.36944	1.52671	1.33926	1.33845	1.34002	1.34135	1.3432	1.34341	1.34257
B8	0.616612	0.577552	0.579124	0.582976	0.590604	0.688232	0.724288	0.743056	0.758896	0.789876	0.797248	0.786584	0.778576	0.76764	0.776564	0.812644	0.863464	0.916344	0.96084	0.992396	1.01011	0.992972	0.978912	0.967424	0.931496	0.948596	0.91206	0.873568	0.84458	0.82528	0.801208	0.786988
B1	0.514628	0.489808	0.487424	0.47646	0.4702	0.544832	0.548072	0.553728	0.5587	0.524036	0.493672	0.472136	0.460316	0.520524	0.508268	0.54476	0.562512	0.576352	0.588508	0.597452	0.869336	0.76466	0.955548	1.00918	0.998256	0.979184	0.9578	0.940268	0.927756	0.919628	0.914924	0.913304
B2	0.532716	0.4869	0.472912	0.464064	0.459628	0.543108	0.527004	0.537332	0.547232	0.53522	0.501128	0.47304	0.448008	0.502192	0.495372	0.517328	0.569056	0.644352	0.865488	1.01315	1.00824	0.958336	0.929288	0.9157	0.918964	0.912552	0.9053	0.900064	0.898176	0.89896	0.90196	0.905788
B3	0.531436	0.474272	0.46442	0.451316	0.448604	0.522036	0.523992	0.52924	0.536852	0.53954	0.501452	0.490456	0.6631	0.963392	1.02419	1.03355	1.03015	1.02368	1.00618	0.985952	0.987904	0.9508	0.930404	0.915528	0.913452	0.910916	0.910816	0.911632	0.913572	0.915452	0.917244	0.917272
B4	0.56948	0.473388	0.46448	0.45296	0.453332	0.516528	0.516452	0.528752	0.537108	0.533508	0.51036	0.457828	0.42872	0.458004	0.459192	0.4885	0.5435	0.6806	0.909508	0.981484	1.00317	0.957952	0.904864	0.87086	0.851372	0.842652	0.838384	0.838764	0.838536	0.836084	0.832816	0.830268
B5	0.571676	0.492564	0.481984	0.469028	0.462024	0.544704	0.533408	0.534788	0.53928	0.53372	0.51126	0.462836	0.437404	0.444956	0.45328	0.4825	0.610624	0.8462	0.968232	0.995368	1.03329	0.957536	0.906988	0.875688	0.853648	0.845984	0.843064	0.84196	0.839876	0.835876	0.831992	0.828364
B6	0.588048	0.502976	0.487636	0.473116	0.46226	0.543604	0.54034	0.5414	0.545396	0.544732	0.518116	0.476768	0.445784	0.443544	0.461852	0.50124	0.6391	0.87822	0.97372	1.00343	1.06448	1.00199	0.941048	0.894412	0.843916	0.816836	0.799292	0.790448	0.78752	0.785568	0.784004	0.782332
B7	0.605592	0.510404	0.492908	0.47404	0.465092	0.524812	0.523772	0.524884	0.527696	0.538712	0.521584	0.489872	0.470792	0.660748	0.984404	1.0556	1.06048	1.04724	1.02624	1.001	0.98138	0.936724	0.908816	0.88714	0.859344	0.8542	0.851044	0.850072	0.850816	0.8514	0.851864	0.851044
B8	0.636012	0.535496	0.519492	0.501296	0.48396	0.534436	0.538288	0.536012	0.534756	0.551992	0.540156	0.50784	0.48344	0.470464	0.4634	0.486244	0.525136	0.565832	0.601068	0.628424	0.655004	0.635072	0.62186	0.612824	0.635472	0.605268	0.582972	0.553528	0.534464	0.521152	0.49906	0.496848

## Sheet: Mannose
t	0	6	12	18	24	31	37	43	49	57	63	69	75	82	88	94	100	106	112	118	125	131	137	143	151	157	163	169	175	181	187	193
C1	0.4811	0.477856	0.492796	0.492012	0.485768	0.638336	0.591556	0.57314	0.593952	0.6448	0.642336	0.656604	0.66882	0.821388	0.765728	0.74556	0.73054	0.74954	0.762396	0.771216	0.789084	0.776388	0.772932	0.778864	0.812488	0.839552	0.91256	1.06054	1.17143	1.20865	1.21904	1.21451
C2	0.480052	0.46828	0.475336	0.468428	0.459112	0.570656	0.538264	0.541384	0.558544	0.5894	0.602668	0.62404	0.636508	0.642024	0.659592	0.757844	0.819732	0.756212	0.708332	0.718384	0.835104	0.897848	0.952704	1.00853	1.06382	1.07446	1.08286	1.08441	1.08224	1.07878	1.07244	1.06465
C3	0.510528	0.469908	0.476684	0.473336	0.463808	0.562	0.541076	0.552428	0.571232	0.606036	0.61202	0.632408	0.64942	0.677536	0.664496	0.66774	0.67442	0.6881	0.7311	0.839184	0.801108	0.795728	0.813092	0.828184	0.857808	0.872664	0.889352	0.901316	0.913104	0.922656	0.930956	0.937484
C4	0.530912	0.468964	0.466884	0.463396	0.46278	0.5518	0.545768	0.5572	0.595664	0.696932	0.738736	0.690256	0.673892	0.674308	0.668772	0.686476	0.824112	0.962544	1.02951	1.08937	1.1599	1.19328	1.22599	1.24194	1.22821	1.2013	1.16427	1.13063	1.09446	1.05563	1.02004	0.987396
C5	0.523096	0.48156	0.482432	0.473876	0.465548	0.542716	0.54474	0.557148	0.578136	0.60836	0.636664	0.661444	0.683272	0.714416	0.708724	0.708872	0.718868	0.760896	0.872932	0.864844	0.893404	0.895612	0.932268	0.971644	0.992484	1.02248	1.04243	1.05512	1.05963	1.05742	1.05006	1.03978
C6	0.562188	0.506088	0.502196	0.490332	0.480028	0.557416	0.55112	0.563052	0.584624	0.675448	0.667112	0.684192	0.70142	0.712664	0.711692	0.724692	0.738656	0.808392	0.872768	0.85648	0.913456	0.924608	0.95028	0.981904	1.02406	1.03353	1.04813	1.05514	1.05605	1.0496	1.0397	1.03141
C7	0.588076	0.534588	0.52044	0.505884	0.491928	0.594792	0.55772	0.551676	0.567084	0.647156	0.652728	0.651152	0.673792	0.721148	0.713324	0.71262	0.740424	0.850036	0.858356	0.807824	0.84906	0.886036	0.923576	0.959972	1.00883	1.01794	1.0289	1.03618	1.03694	1.03431	1.02757	1.01877
C8	0.601628	0.563244	0.55308	0.537544	0.521236	0.535364	0.542136	0.550756	0.56536	0.642208	0.663296	0.700124	0.757428	0.9169	0.877704	0.929272	1.01601	1.06824	1.11795	1.15618	1.19324	1.21434	1.22442	1.22396	1.23837	1.74907	1.78435	1.82869	1.05337	1.00473	0.978576	0.960648
C1	0.495332	0.465348	0.470092	0.461428	0.455756	0.599844	0.552536	0.5274	0.539404	0.573848	0.559076	0.559796	0.56588	0.711872	0.64584	0.605616	0.580028	0.576596	0.566652	0.550812	0.561144	0.526912	0.5042	0.49456	0.527372	0.538572	0.589228	0.702012	0.785764	0.818052	0.828308	0.82792
C2	0.4946	0.459032	0.44986	0.439416	0.429108	0.53092	0.492996	0.489292	0.496644	0.520692	0.51382	0.51852	0.52046	0.52036	0.520624	0.553988	0.57762	0.519688	0.489616	0.47216	0.575724	0.605968	0.6364	0.668444	0.727472	0.7234	0.72412	0.721744	0.718044	0.713792	0.708704	0.70346
C3	0.53738	0.458864	0.45482	0.447604	0.441528	0.52074	0.497716	0.50042	0.509832	0.535708	0.525156	0.530412	0.538592	0.561288	0.533892	0.52434	0.516852	0.514328	0.524612	0.576896	0.55588	0.538988	0.53922	0.543376	0.574448	0.57304	0.573988	0.573668	0.576224	0.578224	0.581404	0.58524
C4	0.542528	0.458504	0.45252	0.446224	0.446064	0.523248	0.50544	0.507476	0.524864	0.575336	0.590488	0.558024	0.544952	0.53484	0.51294	0.506516	0.566644	0.6264	0.6486	0.670752	0.725384	0.731388	0.7518	0.763876	0.766264	0.743428	0.715932	0.694484	0.672596	0.649152	0.627092	0.608128
C5	0.527364	0.470972	0.461632	0.45014	0.438148	0.50218	0.496492	0.499008	0.506728	0.527408	0.534528	0.540844	0.549492	0.565844	0.53688	0.524408	0.51356	0.516912	0.573836	0.559832	0.59276	0.578336	0.594828	0.613632	0.631812	0.641644	0.647124	0.649456	0.648444	0.644196	0.638916	0.632656
C6	0.567696	0.49102	0.474056	0.460364	0.451952	0.509856	0.5024	0.504056	0.51294	0.585872	0.558884	0.560876	0.567532	0.571668	0.552728	0.547508	0.541424	0.564128	0.588832	0.5682	0.623356	0.61588	0.621524	0.634124	0.669084	0.660732	0.662248	0.662696	0.659744	0.653332	0.645544	0.640976
C7	0.588288	0.514328	0.488784	0.467968	0.46472	0.55248	0.508204	0.498364	0.504156	0.560512	0.544312	0.543708	0.553252	0.586168	0.558136	0.547852	0.55048	0.597556	0.596888	0.55232	0.582948	0.593304	0.608588	0.626228	0.668788	0.661116	0.660868	0.661896	0.659888	0.655968	0.650416	0.644716
C8	0.600832	0.539952	0.52094	0.500564	0.483172	0.499368	0.501316	0.503552	0.51056	0.569508	0.5771	0.5947	0.62018	0.719132	0.682348	0.692136	0.720348	0.73298	0.74672	0.756448	0.795656	0.793088	0.791296	0.789428	0.846748	1.41951	1.45239	1.5491	0.689816	0.656664	0.639756	0.627304

## Sheet: Background
t	0	6	12	18	24	31	37	43	49	57	63	69	75	82	88	94	100	106	112	118	125	131	137	143	151	157	163	169	175	181	187	193
A1	0.455016	0.491108	0.508948	0.505868	0.494012	0.492968	0.493308	0.497124	0.49016	0.520868	0.5132	0.497296	0.481708	0.496032	0.481228	0.48716	0.50584	0.542008	0.571336	0.592296	0.651608	0.641848	0.637636	0.637928	0.649812	0.652476	0.657168	0.660728	0.66414	0.666556	0.668872	0.671056
A2	0.466708	0.47004	0.489344	0.487308	0.462036	0.486012	0.487744	0.487752	0.486572	0.501376	0.495488	0.491056	0.48074	0.48838	0.460612	0.44876	0.446984	0.4543	0.47224	0.494284	0.544368	0.547828	0.553968	0.559044	0.582068	0.580768	0.585348	0.588512	0.591308	0.596036	0.60028	0.600372
A3	0.493292	0.470916	0.48372	0.478528	0.456196	0.47186	0.473096	0.473384	0.472932	0.48594	0.476852	0.463448	0.44636	0.468972	0.456808	0.451852	0.449032	0.456572	0.473188	0.494016	0.532572	0.535248	0.54174	0.546148	0.562016	0.562744	0.565636	0.567956	0.570284	0.5739	0.575252	0.575964
A4	0.52418	0.49488	0.498072	0.491812	0.46978	0.468656	0.472148	0.470736	0.469048	0.484996	0.46248	0.444448	0.43784	0.463884	0.45214	0.448008	0.445616	0.444012	0.442444	0.440976	0.444364	0.43494	0.432912	0.430372	0.436484	0.433428	0.432912	0.432928	0.432604	0.434028	0.435984	0.446648
A5	0.537252	0.492716	0.496276	0.487856	0.465312	0.46646	0.466928	0.467876	0.468064	0.485676	0.452136	0.441244	0.440556	0.467532	0.451204	0.451872	0.469364	0.49712	0.52204	0.540532	0.576248	0.576252	0.582556	0.588404	0.588572	0.589436	0.593932	0.598524	0.602692	0.606488	0.609924	0.61316
A6	0.565436	0.51722	0.516912	0.505568	0.4832	0.465812	0.466044	0.466056	0.46498	0.484868	0.462444	0.446764	0.44408	0.475016	0.458244	0.45588	0.468804	0.494644	0.521768	0.540848	0.578472	0.578936	0.584488	0.586724	0.591124	0.589912	0.601648	0.60034	0.612692	0.61166	0.623428	0.628848
A7	0.612768	0.568592	0.563032	0.550916	0.5309	0.47482	0.472964	0.473724	0.473012	0.500624	0.489884	0.467112	0.458	0.481348	0.46278	0.457228	0.465936	0.487832	0.518152	0.5421	0.585656	0.589168	0.59484	0.598776	0.606412	0.607988	0.612064	0.616216	0.620784	0.62438	0.628076	0.631228
A8	0.603836	0.562412	0.552236	0.542984	0.54088	0.477536	0.472292	0.476796	0.476964	0.51664	0.513924	0.492852	0.47838	0.525716	0.495996	0.490432	0.507744	0.548268	0.585952	0.611916	0.663924	0.663536	0.66886	0.677916	0.73502	0.739496	0.745624	0.749628	0.754992	0.757852	0.761896	0.76532
A1	0.45652	0.50064	0.507596	0.498532	0.476012	0.4991	0.498468	0.503084	0.498324	0.53416	0.527224	0.511604	0.501716	0.504764	0.490316	0.492656	0.504896	0.524624	0.543904	0.557732	0.620868	0.607456	0.601532	0.601636	0.621544	0.625392	0.62984	0.633764	0.636416	0.640552	0.6437	0.64702
A2	0.473096	0.480356	0.482784	0.45786	0.44246	0.488792	0.488756	0.489872	0.489092	0.513792	0.507196	0.50242	0.494164	0.494756	0.466488	0.457728	0.455804	0.458888	0.469012	0.480316	0.528428	0.525168	0.52694	0.528532	0.553036	0.5526	0.556156	0.558304	0.560564	0.563576	0.56698	0.569048
A3	0.498292	0.480308	0.4752	0.455024	0.439932	0.46836	0.4691	0.470508	0.470752	0.495872	0.487452	0.474924	0.459768	0.483944	0.469168	0.464188	0.459664	0.46222	0.470292	0.480028	0.514376	0.51136	0.512748	0.516412	0.534984	0.535236	0.537016	0.537976	0.537868	0.540844	0.541972	0.543892
A4	0.530308	0.495904	0.491784	0.479548	0.448104	0.46522	0.466824	0.465308	0.465056	0.493216	0.472488	0.45776	0.45226	0.480356	0.467584	0.465732	0.46318	0.461996	0.461476	0.461368	0.466176	0.458776	0.456028	0.45576	0.469972	0.468992	0.469252	0.469692	0.469196	0.470656	0.472568	0.479096
A5	0.541064	0.498988	0.48678	0.465528	0.445848	0.463408	0.462668	0.463784	0.464792	0.48714	0.460064	0.450592	0.450592	0.478344	0.46242	0.462544	0.470848	0.485228	0.499916	0.51024	0.540788	0.539164	0.54388	0.549456	0.552984	0.555376	0.558808	0.562384	0.565052	0.568516	0.572588	0.5756
A6	0.569124	0.520092	0.504176	0.479216	0.454464	0.45972	0.458412	0.459168	0.459156	0.483352	0.46526	0.453108	0.451812	0.481908	0.465744	0.464296	0.469668	0.483408	0.498376	0.509236	0.541688	0.53908	0.542784	0.544788	0.551472	0.55154	0.558192	0.558592	0.56632	0.56722	0.575984	0.578556
A7	0.611572	0.56622	0.55136	0.529284	0.484696	0.467784	0.464364	0.465112	0.46534	0.492448	0.484208	0.46842	0.46276	0.48664	0.469776	0.466808	0.469868	0.480768	0.497692	0.510588	0.54722	0.545888	0.549552	0.552996	0.560408	0.562236	0.564708	0.567992	0.57156	0.575504	0.579824	0.583948
A8	0.608192	0.554496	0.545544	0.535452	0.515628	0.46848	0.46248	0.4671	0.468012	0.502136	0.502808	0.48916	0.482112	0.529908	0.502156	0.497436	0.506664	0.528716	0.551744	0.56862	0.61618	0.611908	0.615352	0.621776	0.6824	0.686564	0.692128	0.696208	0.70194	0.707548	0.712556	0.72008

## Sheet: Manual Count
Time	h	0	24	49	75	118	143
Glucose	B1	1.5	6.88	10.1	10	5.15	-
Glucose	B2	1.5	5.53	7.61	9.91	1.35	-
Glucose	B3	1.5	4.93	9.1	6.88	0.65	-
Glucose	B4	1.5	3.41	7.2	9.15	1.14	-
Glucose	B5	1.5	4.23	9.15	7.53	0.813	-
Glucose	B6	1.5	4.93	7.69	8.56	0.813	-
Glucose	B7	1.5	5.31	7.19	10.1	0.814	-
Glucose	B8	1.5	5.31	9.26	9.26	4.93	-
Mannose	C1	1.5	1.9	4.12	11.9	13.6	4.01
Mannose	C2	1.5	1.73	4.13	9.15	9.86	5.58
Mannose	C3	1.5	2	4.28	8.83	11.2	7.42
Mannose	C4	1.5	1.9	5.09	7.85	9.21	7.8
Mannose	C5	1.5	2	4.93	8.18	9.8	5.96
Mannose	C6	1.5	2	3.41	8.94	7.91	6.33
Mannose	C7	1.5	2.33	3.3	10.9	8.56	5.85
Mannose	C8	1.5	2	3.85	11.4	6.28	5.09
