# Supplementary material for: Mammalian cell growth characterisation by a non-invasive plate reader assay
Source: Nat Commun. 2024 Jan 2;15:57. doi: 10.1038/s41467-023-44396-4 (PMC10761699; doi:10.1038/s41467-023-44396-4)
Supplement: Supplementary file 6 — Supplementary Software [file 41467_2023_44396_MOESM6_ESM.zip › Related_file_3/Code_Revision/Notebook_analysis_plateReaderData_revision.nb]

(* Content-type: application/vnd.wolfram.mathematica *)

(*** Wolfram Notebook File ***)
(* http://www.wolfram.com/nb *)

(* CreatedBy='Mathematica 10.0' *)

(*CacheID: 234*)
(* Internal cache information:
NotebookFileLineBreakTest
NotebookFileLineBreakTest
NotebookDataPosition[       158,          7]
NotebookDataLength[    320676,       7424]
NotebookOptionsPosition[    299653,       7127]
NotebookOutlinePosition[    300087,       7144]
CellTagsIndexPosition[    300044,       7141]
WindowFrame->Normal*)

(* Beginning of Notebook Content *)
Notebook[{

Cell[CellGroupData[{
Cell[TextData[{
 StyleBox["Mammalian cell characterisation by non-invasive plate reader assay\
\[NonBreakingSpace]\n------------------------------------ ",
  FontWeight->"Bold"],
 "Notebook to analyse plate reader and manual counts data ",
 StyleBox["---------------------------------------------",
  FontWeight->"Bold"]
}], "Chapter",
 CellChangeTimes->{{3.713241742199965*^9, 3.7132417447337437`*^9}, {
   3.71377344671206*^9, 3.713773450014076*^9}, {3.715920153788396*^9, 
   3.715920191325696*^9}, {3.730202865396668*^9, 3.73020287421698*^9}, {
   3.730202936887929*^9, 3.730202943892454*^9}, 3.746201879243937*^9, {
   3.746203813400975*^9, 3.746203822517377*^9}, {3.748326157753397*^9, 
   3.748326186893162*^9}, {3.748326232091614*^9, 3.748326235697936*^9}, {
   3.748943256706717*^9, 3.748943259667233*^9}, {3.753350194139964*^9, 
   3.75335020752166*^9}, {3.763471750885833*^9, 3.763471762309623*^9}, {
   3.7637109816929083`*^9, 3.763711001862093*^9}, 3.7637110962127953`*^9, {
   3.778483849682632*^9, 3.778483861338087*^9}, {3.782657261219887*^9, 
   3.782657272637929*^9}, {3.783665899314043*^9, 3.783665912304554*^9}, {
   3.794628734533331*^9, 3.794628763404814*^9}, {3.806238998024662*^9, 
   3.8062390305440598`*^9}, {3.806349471474126*^9, 3.806349488844442*^9}, {
   3.809171241708642*^9, 3.809171245732943*^9}, {3.850237186280603*^9, 
   3.850237196699972*^9}, {3.8502875192583237`*^9, 3.8502875202016907`*^9}, {
   3.8869341718278217`*^9, 3.886934179568041*^9}, {3.8872893942272663`*^9, 
   3.887289444677327*^9}},ExpressionUUID->"b2f2501c-cc5b-4424-bd3f-\
81289543a319"],

Cell[BoxData[
 RowBox[{"ClearAll", "[", "\"\<Global`*\>\"", "]"}]], "Input",
 CellChangeTimes->{{3.785676099135563*^9, 3.785676105970125*^9}, 
   3.785676139752925*^9, {3.9058773571986084`*^9, 
   3.905877357574018*^9}},ExpressionUUID->"38519d31-27d1-4456-971e-\
6b6a61b0470b"],

Cell[CellGroupData[{

Cell[TextData[StyleBox["FUNCTIONS",
 FontWeight->"Bold"]], "Section",
 CellChangeTimes->{{3.8869351812724123`*^9, 3.8869351857871323`*^9}, {
  3.886950662888132*^9, 3.886950669787099*^9}, {3.8872664024955196`*^9, 
  3.8872664042996936`*^9}},ExpressionUUID->"975d2c21-3487-4cc2-9ae3-\
0fb5cb142915"],

Cell[CellGroupData[{

Cell["Functions to select the data", "Subsubsubsubsection",
 CellChangeTimes->{{3.886950197944481*^9, 
  3.886950203021757*^9}},ExpressionUUID->"9008d9b2-b439-406c-8348-\
69f423ef2d3c"],

Cell[BoxData[
 RowBox[{
  RowBox[{"(*", " ", 
   RowBox[{
   "Functions", " ", "to", " ", "select", " ", "the", " ", "data", " ", "to", 
    " ", "analyse", " ", "from", " ", "the", " ", "Excel", " ", 
    RowBox[{"file", ":", " ", 
     RowBox[{
     "it", " ", "will", " ", "select", " ", "only", " ", "the", " ", "raws", 
      " ", "needed", " ", "for", " ", "the", " ", 
      RowBox[{"analysis", ".", "\[IndentingNewLine]", "It"}], " ", "needs", 
      " ", "in", " ", "input"}], ":", "\[IndentingNewLine]", 
     RowBox[{
      RowBox[{
       RowBox[{"-", " ", "the"}], " ", "list", " ", "of", " ", "the", " ", 
       "data"}], "\[IndentingNewLine]", "-", " ", 
      RowBox[{
      "the", " ", "first", " ", "and", " ", "the", " ", "last", " ", "line", 
       " ", "corresponding", " ", "to", " ", "the", " ", "two", " ", 
       RowBox[{"Abs", "."}]}]}]}]}], "\[IndentingNewLine]", " ", "*)"}], 
  "\[IndentingNewLine]", "\[IndentingNewLine]", 
  RowBox[{"(*", " ", 
   RowBox[{"For", " ", "all", " ", "data"}], " ", "*)"}], 
  "\[IndentingNewLine]", 
  RowBox[{
   RowBox[{
    RowBox[{"SelectDataForAnalysis", "[", 
     RowBox[{
     "lista_", ",", " ", "firstlineA1_", ",", " ", "lastlineA1_", ",", " ", 
      "firstlineA2_", ",", " ", "lastlineA2_"}], "]"}], ":=", 
    "\[IndentingNewLine]", "\t\t\t\t", 
    RowBox[{"Join", "[", 
     RowBox[{
      RowBox[{"Transpose", "[", 
       RowBox[{"lista", "[", 
        RowBox[{"[", 
         RowBox[{"firstlineA1", ";;", "lastlineA1"}], "]"}], "]"}], "]"}], 
      ",", "\[IndentingNewLine]", "\t\t\t\t", 
      RowBox[{"{", 
       RowBox[{"Table", "[", 
        RowBox[{"\"\<\>\"", ",", 
         RowBox[{"{", 
          RowBox[{"i", ",", "1", ",", 
           RowBox[{"Length", "[", 
            RowBox[{
             RowBox[{"Transpose", "[", 
              RowBox[{"lista", "[", 
               RowBox[{"[", 
                RowBox[{"firstlineA1", ";;", "lastlineA1"}], "]"}], "]"}], 
              "]"}], "[", 
             RowBox[{"[", "1", "]"}], "]"}], "]"}]}], "}"}]}], "]"}], "}"}], 
      ",", 
      RowBox[{
       RowBox[{"Transpose", "[", 
        RowBox[{"lista", "[", 
         RowBox[{"[", 
          RowBox[{"firstlineA2", ";;", "lastlineA2"}], "]"}], "]"}], "]"}], 
       "[", 
       RowBox[{"[", 
        RowBox[{"2", ";;"}], "]"}], "]"}]}], "]"}]}], "\[IndentingNewLine]", 
   "\[IndentingNewLine]", 
   RowBox[{"(*", " ", 
    RowBox[{"For", " ", "the", " ", "background"}], " ", "*)"}], 
   "\[IndentingNewLine]", "\[IndentingNewLine]", 
   RowBox[{
    RowBox[{"SelectDataForAnalysisB", "[", 
     RowBox[{
     "listaB_", ",", " ", "firstlineA1B_", ",", " ", "lastlineA1B_", ",", " ",
       "firstlineA2B_", ",", " ", "lastlineA2B_"}], "]"}], ":=", 
    "\[IndentingNewLine]", "\t\t\t\t", 
    RowBox[{"Join", "[", 
     RowBox[{
      RowBox[{"Transpose", "[", 
       RowBox[{"listaB", "[", 
        RowBox[{"[", 
         RowBox[{"firstlineA1B", ";;", "lastlineA1B"}], "]"}], "]"}], "]"}], 
      ",", "\[IndentingNewLine]", "\t\t\t\t", 
      RowBox[{"{", 
       RowBox[{"Table", "[", 
        RowBox[{"\"\<\>\"", ",", 
         RowBox[{"{", 
          RowBox[{"i", ",", "1", ",", 
           RowBox[{"Length", "[", 
            RowBox[{
             RowBox[{"Transpose", "[", 
              RowBox[{"listaB", "[", 
               RowBox[{"[", 
                RowBox[{"firstlineA1B", ";;", "lastlineA1B"}], "]"}], "]"}], 
              "]"}], "[", 
             RowBox[{"[", "1", "]"}], "]"}], "]"}]}], "}"}]}], "]"}], "}"}], 
      ",", 
      RowBox[{
       RowBox[{"Transpose", "[", 
        RowBox[{"listaB", "[", 
         RowBox[{"[", 
          RowBox[{"firstlineA2B", ";;", "lastlineA2B"}], "]"}], "]"}], "]"}], 
       "[", 
       RowBox[{"[", 
        RowBox[{"2", ";;"}], "]"}], "]"}]}], "]"}]}]}]}]], "Input",
 CellChangeTimes->{{3.794633240798585*^9, 3.794633250705522*^9}, {
   3.8062394170450373`*^9, 3.80623941760787*^9}, {3.806239493088558*^9, 
   3.806239493279028*^9}, {3.806250942722722*^9, 3.806250950233014*^9}, {
   3.8062527050512342`*^9, 3.80625276015574*^9}, {3.806253094995469*^9, 
   3.806253095325783*^9}, {3.806342560755788*^9, 3.8063425939368896`*^9}, {
   3.85023739398138*^9, 3.850237446576413*^9}, 3.850237696343017*^9, {
   3.8502378065858603`*^9, 3.850237810676427*^9}, {3.850285615799287*^9, 
   3.850285644809432*^9}, {3.851935798715761*^9, 3.851935823307734*^9}, {
   3.851935854526432*^9, 3.851935854981002*^9}, {3.886934432833414*^9, 
   3.8869346232466583`*^9}, {3.886934735686764*^9, 3.8869348083860445`*^9}, {
   3.886934929344391*^9, 3.88693493489229*^9}, 3.886935087298543*^9, 
   3.886935164592703*^9, {3.88693520045988*^9, 3.886935249388985*^9}},
 CellLabel->"In[2]:=",ExpressionUUID->"5f5f1887-cc9a-4095-a475-e01fe6122f93"],

Cell[BoxData[""], "Input",
 CellChangeTimes->{{3.8869348240586348`*^9, 3.886934863939686*^9}, 
   3.886935164594689*^9, 3.886935204524641*^9},
 CellLabel->"In[4]:=",ExpressionUUID->"2e5ad256-68ff-46cd-89e8-dde14e9cddf0"],

Cell[BoxData[
 RowBox[{
  RowBox[{"(*", " ", 
   RowBox[{
   "Function", " ", "to", " ", "read", " ", "selected", " ", "lines", " ", 
    "of", " ", "the", " ", "Excel", " ", 
    RowBox[{"file", ".", "\[IndentingNewLine]", "It"}], " ", "gives", " ", 
    "in", " ", "output", " ", "4", " ", "arrays", " ", 
    RowBox[{"(", 
     RowBox[{"in", " ", "the", " ", "following", " ", "order"}], ")"}], " ", 
    RowBox[{"containing", ":", "\[IndentingNewLine]", 
     RowBox[{
      RowBox[{"-", " ", 
       RowBox[{"the", " ", "names", " ", "of", " ", "the", " ", "wells"}]}], 
      "\[IndentingNewLine]", "-", " ", 
      RowBox[{"the", " ", "time"}], "\[IndentingNewLine]", "-", " ", 
      RowBox[{"data", " ", "of", " ", "Abs430", " ", 
       RowBox[{"(", 
        RowBox[{
        "the", " ", "first", " ", "series", " ", "of", " ", "absorbances", 
         " ", "in", " ", "the", " ", "Excel", " ", "file"}], ")"}]}], 
      "\[IndentingNewLine]", "-", " ", 
      RowBox[{"data", " ", "of", " ", "Ab560", " ", 
       RowBox[{"(", 
        RowBox[{
        "the", " ", "second", " ", "series", " ", "of", " ", "absorbances", 
         " ", "in", " ", "the", " ", "Excel", " ", "file"}], ")"}], 
       "\[IndentingNewLine]", "\[IndentingNewLine]", "It", " ", "requires", 
       " ", "in", " ", "input"}]}], ":", "\[IndentingNewLine]", 
     RowBox[{
      RowBox[{
       RowBox[{"-", " ", "The"}], " ", "name", " ", "of", " ", "the", " ", 
       "variable", " ", "containing", " ", "the", " ", "data", " ", "to", " ",
        "analyse"}], "\[IndentingNewLine]", "-", " ", 
      RowBox[{
      "the", " ", "first", " ", "line", " ", "that", " ", "contains", " ", 
       "the", " ", 
       RowBox[{"data", "."}]}]}]}]}], "\[IndentingNewLine]", "*)"}], 
  "\[IndentingNewLine]", "\[IndentingNewLine]", 
  RowBox[{
   RowBox[{"ReadPlateReaderFile", "[", 
    RowBox[{"file_", ",", "line0_"}], "]"}], ":=", 
   RowBox[{"Module", "[", "\[IndentingNewLine]", 
    RowBox[{
     RowBox[{"{", 
      RowBox[{
      "np", ",", "lfile", ",", "datafile", ",", "nt", ",", 
       "\[IndentingNewLine]", "f430", ",", "f560", ",", "\[IndentingNewLine]",
        "names", ",", "f430t", ",", "f560t", ",", "\[IndentingNewLine]", 
       "time", ",", "data430pp", ",", "data560pp"}], "}"}], ",", 
     "\[IndentingNewLine]", "\[IndentingNewLine]", 
     RowBox[{
      RowBox[{"lfile", "=", 
       RowBox[{"Length", "[", "file", "]"}]}], ";", "\[IndentingNewLine]", 
      RowBox[{"np", "=", 
       RowBox[{"Length", "[", 
        RowBox[{"file", "[", 
         RowBox[{"[", "1", "]"}], "]"}], "]"}]}], ";", "\[IndentingNewLine]", 
      "\[IndentingNewLine]", 
      RowBox[{"names", "=", 
       RowBox[{
        RowBox[{"file", "[", 
         RowBox[{"[", 
          RowBox[{"line0", "-", "1"}], "]"}], "]"}], "[", 
        RowBox[{"[", 
         RowBox[{"2", ";;", "np"}], "]"}], "]"}]}], ";", 
      "\[IndentingNewLine]", "\[IndentingNewLine]", 
      RowBox[{"datafile", "=", 
       RowBox[{"file", "[", 
        RowBox[{"[", 
         RowBox[{"line0", ";;", "lfile"}], "]"}], "]"}]}], ";", 
      "\[IndentingNewLine]", "\[IndentingNewLine]", 
      RowBox[{"nt", " ", "=", 
       RowBox[{
        RowBox[{"(", " ", 
         RowBox[{
          RowBox[{"Length", "[", "datafile", "]"}], "-", "1"}], ")"}], "/", 
        "2"}]}], ";", "\[IndentingNewLine]", "\[IndentingNewLine]", 
      RowBox[{"f430", "=", 
       RowBox[{"file", "[", 
        RowBox[{"[", 
         RowBox[{"line0", ";;", 
          RowBox[{"line0", "+", "nt", "-", "1"}]}], "]"}], "]"}]}], ";", 
      "\[IndentingNewLine]", 
      RowBox[{"f560", "=", 
       RowBox[{"file", "[", 
        RowBox[{"[", 
         RowBox[{
          RowBox[{"line0", "+", "nt", "+", "1"}], ";;", "lfile"}], "]"}], 
        "]"}]}], ";", "\[IndentingNewLine]", "\[IndentingNewLine]", 
      RowBox[{"f430t", "=", 
       RowBox[{"Transpose", "[", "f430", "]"}]}], ";", "\[IndentingNewLine]", 
      
      RowBox[{"f560t", "=", 
       RowBox[{"Transpose", "[", "f560", "]"}]}], ";", "\[IndentingNewLine]", 
      "\[IndentingNewLine]", 
      RowBox[{"time", "=", 
       RowBox[{"f430t", "[", 
        RowBox[{"[", "1", "]"}], "]"}]}], ";", "\[IndentingNewLine]", 
      "\[IndentingNewLine]", 
      RowBox[{"data430pp", "=", 
       RowBox[{"f430t", "[", 
        RowBox[{"[", 
         RowBox[{"2", ";;", "np"}], "]"}], "]"}]}], ";", 
      "\[IndentingNewLine]", 
      RowBox[{"data560pp", "=", 
       RowBox[{"f560t", "[", 
        RowBox[{"[", 
         RowBox[{"1", ";;", 
          RowBox[{"np", "-", "1"}]}], "]"}], "]"}]}], ";", 
      "\[IndentingNewLine]", "\[IndentingNewLine]", 
      RowBox[{"{", 
       RowBox[{"names", ",", "time", ",", "data430pp", ",", "data560pp"}], 
       "}"}]}]}], "\[IndentingNewLine]", "\[IndentingNewLine]", 
    "]"}]}]}]], "Input",
 CellChangeTimes->{{3.886935430325903*^9, 3.886935528772628*^9}, {
  3.886935938475069*^9, 3.8869359689755354`*^9}},
 CellLabel->"In[5]:=",ExpressionUUID->"c0835435-9237-4ff1-bf19-9c34df672e80"]
}, Closed]],

Cell[CellGroupData[{

Cell["Functions to plot", "Subsubsubsubsection",
 CellChangeTimes->{{3.886950215038478*^9, 
  3.8869502173719893`*^9}},ExpressionUUID->"09f1f92c-edfd-41be-b008-\
6be2a57abeb7"],

Cell[BoxData[
 RowBox[{
  RowBox[{"(*", " ", 
   RowBox[{"Frame", " ", "for", " ", "the", " ", "legend"}], "*)"}], 
  "\[IndentingNewLine]", 
  RowBox[{
   RowBox[{"framel2", "[", "legend_", "]"}], ":=", 
   RowBox[{"Framed", "[", 
    RowBox[{"legend", ",", 
     RowBox[{"FrameStyle", "\[Rule]", "None"}], ",", 
     RowBox[{"RoundingRadius", "\[Rule]", "5"}], ",", 
     RowBox[{"FrameMargins", "\[Rule]", "0"}], ",", 
     RowBox[{"Background", "\[Rule]", "White"}]}], "]"}]}]}]], "Input",
 CellChangeTimes->{{3.886936666525607*^9, 3.8869366669818425`*^9}, {
  3.8869502201856527`*^9, 3.886950229310064*^9}},
 CellLabel->"In[6]:=",ExpressionUUID->"dadcc9b3-12b7-403f-892f-529ae7104d7a"],

Cell[BoxData[
 RowBox[{
  RowBox[{"(*", " ", 
   RowBox[{
   "Function", " ", "to", " ", "plot", " ", "the", " ", "two", " ", 
    "absorbances", " ", "profile", " ", "in", " ", "the", " ", "same", " ", 
    "plot"}], " ", "*)"}], "\[IndentingNewLine]", 
  RowBox[{
   RowBox[{
    RowBox[{"functiontoPlotTwoAbsTogether", "[", 
     RowBox[{
     "times_", ",", "abs1_", ",", "abs2_", ",", "col1_", ",", "col2_", ",", 
      "titlePlot_", ",", "xrange_", ",", "yrange_", ",", "JoinedTF_"}], "]"}],
     ":=", "\[IndentingNewLine]", 
    RowBox[{"Show", "[", "\[IndentingNewLine]", 
     RowBox[{
      RowBox[{"ListPlot", "[", 
       RowBox[{
        RowBox[{"Transpose", "[", 
         RowBox[{"{", 
          RowBox[{"times", ",", "abs1"}], "}"}], "]"}], ",", 
        "\[IndentingNewLine]", 
        RowBox[{"PlotStyle", "\[Rule]", 
         RowBox[{"Directive", "[", 
          RowBox[{"col1", ",", 
           RowBox[{"Thickness", "[", "0.004", "]"}]}], "]"}]}], ",", 
        RowBox[{"Joined", "\[Rule]", "JoinedTF"}], ",", "\[IndentingNewLine]", 
        RowBox[{"PlotMarkers", "\[Rule]", "Automatic"}], ",", 
        "\[IndentingNewLine]", 
        RowBox[{"LabelStyle", "\[Rule]", 
         RowBox[{"Directive", "[", 
          RowBox[{"Black", ",", "20", ",", 
           RowBox[{"FontFamily", "\[Rule]", "\"\<Helvetica\>\""}]}], "]"}]}], 
        ",", "\[IndentingNewLine]", 
        RowBox[{"Axes", " ", "->", " ", "False"}], ",", " ", 
        RowBox[{"Frame", " ", "->", " ", "True"}], ",", 
        RowBox[{"FrameStyle", "\[Rule]", "Black"}], ",", 
        "\[IndentingNewLine]", 
        RowBox[{"PlotLabel", "->", 
         RowBox[{"Style", "[", 
          RowBox[{"titlePlot", ",", "Black", ",", " ", "20", ",", " ", 
           RowBox[{"FontFamily", " ", "->", " ", "\"\<Helvetica\>\""}]}], 
          "]"}]}], ",", "\[IndentingNewLine]", 
        RowBox[{"FrameLabel", "->", 
         RowBox[{"{", 
          RowBox[{"\"\<Time (h)\>\"", ",", "\"\<Phenol Red abs. (a.u.)\>\""}],
           "}"}]}]}], "]"}], ",", "\[IndentingNewLine]", 
      "\[IndentingNewLine]", 
      RowBox[{"ListPlot", "[", 
       RowBox[{
        RowBox[{"Transpose", "[", 
         RowBox[{"{", 
          RowBox[{"times", ",", "abs2"}], "}"}], "]"}], ",", 
        "\[IndentingNewLine]", 
        RowBox[{"PlotMarkers", "\[Rule]", "Automatic"}], ",", 
        "\[IndentingNewLine]", 
        RowBox[{"PlotStyle", "\[Rule]", 
         RowBox[{"Directive", "[", 
          RowBox[{
           RowBox[{"Lighter", "[", "col2", "]"}], ",", 
           RowBox[{"Thickness", "[", "0.004", "]"}]}], "]"}]}], ",", 
        RowBox[{"Joined", "\[Rule]", "JoinedTF"}]}], "]"}], ",", 
      "\[IndentingNewLine]", 
      RowBox[{"PlotRange", "\[Rule]", 
       RowBox[{"{", 
        RowBox[{"xrange", ",", "yrange"}], "}"}]}], ",", 
      "\[IndentingNewLine]", 
      RowBox[{"ImageSize", "\[Rule]", "400"}]}], "\[IndentingNewLine]", 
     "]"}]}], "\[IndentingNewLine]", "\[IndentingNewLine]", 
   RowBox[{"(*", " ", 
    RowBox[{
    "General", " ", "function", " ", "to", " ", "plot", " ", "data", " ", 
     "in", " ", "the", " ", "form", " ", 
     RowBox[{"{", 
      RowBox[{"{", 
       RowBox[{"x", ",", "y"}], "}"}], "}"}]}], " ", "*)"}], 
   "\[IndentingNewLine]", 
   RowBox[{
    RowBox[{"functionPlot", "[", 
     RowBox[{
     "dataxy_", ",", "color_", ",", "titlePlot_", ",", "xrange_", ",", 
      "yrange_", ",", "labelx_", ",", "labely_", ",", "sizetexts_", ",", 
      "sizeimage_", ",", "JoinedTF_"}], "]"}], ":=", "\[IndentingNewLine]", 
    RowBox[{"ListPlot", "[", 
     RowBox[{"dataxy", ",", "\[IndentingNewLine]", 
      RowBox[{"PlotStyle", "\[Rule]", 
       RowBox[{"Directive", "[", 
        RowBox[{"color", ",", 
         RowBox[{"Thickness", "[", "0.004", "]"}]}], "]"}]}], ",", 
      RowBox[{"Joined", "\[Rule]", "JoinedTF"}], ",", "\[IndentingNewLine]", 
      RowBox[{"PlotMarkers", "\[Rule]", "Automatic"}], ",", 
      "\[IndentingNewLine]", 
      RowBox[{"LabelStyle", "\[Rule]", 
       RowBox[{"Directive", "[", 
        RowBox[{"Black", ",", "sizetexts", ",", 
         RowBox[{"FontFamily", "\[Rule]", "\"\<Helvetica\>\""}]}], "]"}]}], 
      ",", "\[IndentingNewLine]", 
      RowBox[{"Axes", " ", "->", " ", "False"}], ",", " ", 
      RowBox[{"Frame", " ", "->", " ", "True"}], ",", 
      RowBox[{"FrameStyle", "\[Rule]", "Black"}], ",", "\[IndentingNewLine]", 
      
      RowBox[{"PlotLabel", "->", 
       RowBox[{"Style", "[", 
        RowBox[{"titlePlot", ",", "Black", ",", " ", "sizetexts", ",", " ", 
         RowBox[{"FontFamily", " ", "->", " ", "\"\<Helvetica\>\""}]}], 
        "]"}]}], ",", "\[IndentingNewLine]", 
      RowBox[{"FrameLabel", "->", 
       RowBox[{"{", 
        RowBox[{"labelx", ",", "labely"}], "}"}]}], ",", 
      RowBox[{"PlotRange", "\[Rule]", 
       RowBox[{"{", 
        RowBox[{"xrange", ",", "yrange"}], "}"}]}], ",", 
      "\[IndentingNewLine]", 
      RowBox[{"ImageSize", "\[Rule]", "sizeimage"}]}], "]"}]}]}]}]], "Input",
 CellChangeTimes->{{3.8869370413667984`*^9, 3.8869371602135687`*^9}, {
   3.8869372476795225`*^9, 3.8869373037039194`*^9}, 3.8869428122545924`*^9, {
   3.886943029750024*^9, 3.886943106932556*^9}, {3.886944418594134*^9, 
   3.886944435343109*^9}, {3.8869444672103224`*^9, 3.886944482017351*^9}, {
   3.886950254307493*^9, 3.886950289519639*^9}},
 CellLabel->"In[7]:=",ExpressionUUID->"5f984947-586d-449a-ac30-4d87c5d455b8"]
}, Closed]],

Cell[CellGroupData[{

Cell["Functions to analyse the data", "Subsubsubsubsection",
 CellChangeTimes->{{3.8869503116398163`*^9, 
  3.88695031685928*^9}},ExpressionUUID->"0f829cfa-6ed2-4b9a-94a7-\
fa98535d5d71"],

Cell[BoxData[
 RowBox[{"\[IndentingNewLine]", 
  RowBox[{
   RowBox[{"functioncalcratioabs", "[", 
    RowBox[{
    "abs1pp_", ",", "abs2pp_", ",", "times_", ",", "databackgr_", ",", 
     "title_", ",", "assex_", ",", "assey_", ",", "colores_", ",", 
     "colorem_"}], "]"}], ":=", 
   RowBox[{"Module", "[", "\[IndentingNewLine]", "\[IndentingNewLine]", 
    RowBox[{
     RowBox[{"{", 
      RowBox[{
      "np", ",", "nt", ",", "\[IndentingNewLine]", "timespp", ",", 
       "\[IndentingNewLine]", "ratio", ",", "dataxyratio", ",", "ratiot", ",",
        "\[IndentingNewLine]", "backgrt", ",", "\[IndentingNewLine]", 
       "rationet", ",", "dataxyrationet", ",", "\[IndentingNewLine]", 
       "ratiomean", ",", "errratiomean", ",", "dataxyrm", ",", 
       "\[IndentingNewLine]", "plotratio", ",", "plotrationet", ",", 
       "plotratiomean", ",", "plotu"}], "}"}], ",", "\[IndentingNewLine]", 
     "\[IndentingNewLine]", 
     RowBox[{
      RowBox[{"np", "=", 
       RowBox[{"Length", "[", "abs1pp", "]"}]}], ";", "\[IndentingNewLine]", 
      RowBox[{"nt", "=", 
       RowBox[{"Length", "[", "times", "]"}]}], ";", "\[IndentingNewLine]", 
      "\[IndentingNewLine]", 
      RowBox[{"ratio", "=", 
       RowBox[{"Table", "[", 
        RowBox[{
         RowBox[{"Table", "[", 
          RowBox[{
           RowBox[{
            RowBox[{
             RowBox[{"abs1pp", "[", 
              RowBox[{"[", "i", "]"}], "]"}], "[", 
             RowBox[{"[", "j", "]"}], "]"}], "/", 
            RowBox[{
             RowBox[{"abs2pp", "[", 
              RowBox[{"[", "i", "]"}], "]"}], "[", 
             RowBox[{"[", "j", "]"}], "]"}]}], ",", 
           RowBox[{"{", 
            RowBox[{"j", ",", "1", ",", "nt"}], "}"}]}], "]"}], ",", 
         RowBox[{"{", 
          RowBox[{"i", ",", "1", ",", "np"}], "}"}]}], "]"}]}], ";", 
      "\[IndentingNewLine]", "\[IndentingNewLine]", 
      RowBox[{"backgrt", " ", "=", 
       RowBox[{"Table", "[", 
        RowBox[{
         RowBox[{"databackgr", "[", 
          RowBox[{"[", "i", "]"}], "]"}], ",", 
         RowBox[{"{", 
          RowBox[{"i", ",", "1", ",", "nt"}], "}"}]}], "]"}]}], ";", 
      "\[IndentingNewLine]", 
      RowBox[{"rationet", "=", 
       RowBox[{"Table", "[", 
        RowBox[{
         RowBox[{"Table", "[", 
          RowBox[{
           RowBox[{
            RowBox[{
             RowBox[{"ratio", "[", 
              RowBox[{"[", "i", "]"}], "]"}], "[", 
             RowBox[{"[", "j", "]"}], "]"}], "-", 
            RowBox[{"backgrt", "[", 
             RowBox[{"[", "j", "]"}], "]"}]}], ",", 
           RowBox[{"{", 
            RowBox[{"j", ",", "1", ",", "nt"}], "}"}]}], "]"}], ",", 
         RowBox[{"{", 
          RowBox[{"i", ",", "1", ",", "np"}], "}"}]}], "]"}]}], ";", 
      "\[IndentingNewLine]", "\[IndentingNewLine]", 
      RowBox[{"ratiot", "=", 
       RowBox[{"Transpose", "[", "rationet", "]"}]}], ";", 
      "\[IndentingNewLine]", 
      RowBox[{"ratiomean", "=", 
       RowBox[{"Table", "[", 
        RowBox[{
         RowBox[{"Mean", "[", 
          RowBox[{"ratiot", "[", 
           RowBox[{"[", "i", "]"}], "]"}], "]"}], ",", 
         RowBox[{"{", 
          RowBox[{"i", ",", "1", ",", "nt"}], "}"}]}], "]"}]}], ";", 
      "\[IndentingNewLine]", 
      RowBox[{"errratiomean", "=", 
       RowBox[{"Table", "[", 
        RowBox[{
         RowBox[{"StandardDeviation", "[", 
          RowBox[{"ratiot", "[", 
           RowBox[{"[", "i", "]"}], "]"}], "]"}], ",", 
         RowBox[{"{", 
          RowBox[{"i", ",", "1", ",", "nt"}], "}"}]}], "]"}]}], ";", 
      "\[IndentingNewLine]", "\[IndentingNewLine]", 
      RowBox[{"timespp", "=", 
       RowBox[{"Table", "[", 
        RowBox[{"times", ",", 
         RowBox[{"{", 
          RowBox[{"i", ",", "1", ",", "np"}], "}"}]}], "]"}]}], ";", 
      "\[IndentingNewLine]", "\[IndentingNewLine]", 
      RowBox[{"dataxyratio", "=", 
       RowBox[{"Transpose", "[", 
        RowBox[{"{", 
         RowBox[{"timespp", ",", "ratio"}], "}"}], "]"}]}], ";", 
      "\[IndentingNewLine]", 
      RowBox[{"dataxyrationet", "=", 
       RowBox[{"Transpose", "[", 
        RowBox[{"{", 
         RowBox[{"timespp", ",", "rationet"}], "}"}], "]"}]}], ";", 
      "\[IndentingNewLine]", 
      RowBox[{"dataxyrm", "=", 
       RowBox[{"Transpose", "[", 
        RowBox[{"{", 
         RowBox[{"times", ",", "ratiomean"}], "}"}], "]"}]}], ";", 
      "\[IndentingNewLine]", "\[IndentingNewLine]", 
      RowBox[{"{", 
       RowBox[{"dataxyrm", ",", "dataxyratio", ",", "dataxyrationet"}], 
       "}"}]}]}], "\[IndentingNewLine]", "\[IndentingNewLine]", 
    "]"}]}]}]], "Input",
 CellChangeTimes->{{3.735393244552423*^9, 3.735393264524003*^9}, {
   3.735393315722248*^9, 3.735393411027359*^9}, {3.7353934447831593`*^9, 
   3.735393562705433*^9}, {3.735393600409995*^9, 3.7353937509615297`*^9}, {
   3.735393801879651*^9, 3.7353938847815037`*^9}, {3.735393928242729*^9, 
   3.735394025364726*^9}, {3.7353940558440447`*^9, 3.735394116176689*^9}, {
   3.73539418239637*^9, 3.7353941998782988`*^9}, {3.735394285155156*^9, 
   3.735394372264722*^9}, {3.7353945622246*^9, 3.7353945684278927`*^9}, {
   3.73539463176241*^9, 3.735394657967257*^9}, {3.7353946965743732`*^9, 
   3.735394699397118*^9}, {3.7353948702503357`*^9, 3.7353949094361677`*^9}, {
   3.735396290612055*^9, 3.735396351742078*^9}, {3.7354522152844477`*^9, 
   3.735452224287697*^9}, {3.735452255310061*^9, 3.735452276397728*^9}, {
   3.735483992189308*^9, 3.73548400327941*^9}, {3.735552591573065*^9, 
   3.735552592823907*^9}, 3.735557324900547*^9, {3.735557426160191*^9, 
   3.735557518381514*^9}, {3.7355599172420053`*^9, 3.735559936236411*^9}, {
   3.735560038382979*^9, 3.73556005970403*^9}, {3.735560113379304*^9, 
   3.735560186401999*^9}, 3.735560238557742*^9, {3.735560330836508*^9, 
   3.735560335987679*^9}, 3.735989970743017*^9, {3.735990018009047*^9, 
   3.735990125830081*^9}, {3.735990283790097*^9, 3.735990307175848*^9}, {
   3.735990340564481*^9, 3.735990477241951*^9}, {3.735990595744049*^9, 
   3.7359905995091887`*^9}, 3.735990989130144*^9, {3.735997550604056*^9, 
   3.735997556072256*^9}, {3.735997601633399*^9, 3.7359976026989202`*^9}, 
   3.7946342331397753`*^9, {3.8869433289024024`*^9, 3.8869435230003414`*^9}, {
   3.886943687358861*^9, 3.8869437412189074`*^9}},
 CellLabel->"In[9]:=",ExpressionUUID->"fa53c4a9-a482-4d88-89e1-0ce4beaa67b4"]
}, Closed]]
}, Closed]],

Cell[CellGroupData[{

Cell[TextData[StyleBox["IMPORT THE DATA",
 FontWeight->"Bold"]], "Section",
 CellChangeTimes->{{3.74832653926971*^9, 3.748326544402479*^9}, {
  3.782657400283284*^9, 3.782657421197344*^9}, {3.783773439100483*^9, 
  3.783773439241725*^9}, {3.8869499188730106`*^9, 3.8869499209756594`*^9}, {
  3.886950500632315*^9, 3.886950503368128*^9}, {3.887266407413023*^9, 
  3.88726640906028*^9}},ExpressionUUID->"c7bdce49-cde6-437f-bda8-\
c5195d8d4e4b"],

Cell[BoxData[
 RowBox[{"(*", "\[IndentingNewLine]", 
  RowBox[{
   RowBox[{
   "Data", " ", "need", " ", "to", " ", "be", " ", "formatted", " ", "in", 
    " ", "the", " ", "following", " ", "way", " ", "in", " ", "an", " ", 
    "Excel", " ", 
    RowBox[{"file", ":", "\[IndentingNewLine]", 
     RowBox[{
     "one", " ", "sheet", " ", "for", " ", "Background", " ", "data", " ", 
      RowBox[{
       RowBox[{"(", 
        RowBox[{"the", " ", "last", " ", "sheet"}], ")"}], ".", 
       "\[IndentingNewLine]", "one"}], " ", "sheet", " ", "per", " ", "each", 
      " ", 
      RowBox[{
      "condition", ".", "\[IndentingNewLine]", "\[IndentingNewLine]", "The"}],
       " ", "first", " ", "raw", " ", "with", " ", "data", " ", "is", " ", 
      "raw", " ", "4.", "\[IndentingNewLine]", "Column", " ", "has", " ", 
      "the", " ", "name", " ", "of", " ", "wells"}]}]}], ",", " ", 
   RowBox[{
    RowBox[{
    "then", " ", "one", " ", "column", " ", "per", " ", "each", " ", "time"}],
     "-", 
    RowBox[{"point", "."}]}]}], "\[IndentingNewLine]", "\[IndentingNewLine]", 
  "*)"}]], "Input",
 CellChangeTimes->{{3.8869335375505*^9, 3.8869335426410866`*^9}, {
   3.8869336394228935`*^9, 3.8869336484967804`*^9}, {3.886933726746419*^9, 
   3.8869337986048937`*^9}, 3.886933899459296*^9, {3.886934035397341*^9, 
   3.886934040258902*^9}},
 CellLabel->"In[10]:=",ExpressionUUID->"34b58316-5381-4e52-8174-07b41c4cf865"],

Cell[BoxData[
 RowBox[{
  RowBox[{"(*", " ", 
   RowBox[{
    RowBox[{
    "If", " ", "the", " ", "data", " ", "to", " ", "be", " ", "analysed", " ",
      "are", " ", "in", " ", "Input_Script", " ", "folder", " ", 
     RowBox[{"don", "'"}], "t", " ", "change", " ", "the", " ", "following", 
     " ", "line"}], ",", " ", "otherwise", ",", " ", 
    RowBox[{
    "write", " ", "the", " ", "path", " ", "to", " ", "the", " ", "data", " ",
      "within", " ", "\"\<...\>\""}], ",", " ", 
    RowBox[{
     RowBox[{"for", " ", 
      RowBox[{"instance", ":", "\[IndentingNewLine]", "pathData"}]}], " ", 
     "=", " ", 
     RowBox[{
     "\"\<C:\\\\Users\\\\usr\\\\Data\\\\\>\"", "  ", "\[IndentingNewLine]", 
      "Pay", " ", "attention", " ", "on", " ", "the", " ", "syntax", " ", 
      "depending", " ", "on", " ", "the", " ", 
      RowBox[{"OS", ":", " ", 
       RowBox[{"use", " ", "\"\<\\\\\>\"", " ", 
        RowBox[{"(", 
         RowBox[{"for", " ", "Windows"}], ")"}]}]}]}]}], ",", " ", 
    RowBox[{"\"\</\>\"", " ", "for", " ", "Linux", " ", "and", " ", 
     RowBox[{"Mac", "."}]}]}], "\[IndentingNewLine]", "*)"}], 
  "\[IndentingNewLine]", 
  RowBox[{
   RowBox[{"pathData", "=", 
    RowBox[{"FileNameJoin", "[", 
     RowBox[{
      RowBox[{"NotebookDirectory", "[", "]"}], "<>", "\"\<Input_Script\>\""}],
      "]"}]}], "\[IndentingNewLine]"}]}]], "Input",
 CellChangeTimes->{{3.7483266408475847`*^9, 3.748326666496863*^9}, {
   3.763552410143215*^9, 3.763552418564044*^9}, {3.778484324117695*^9, 
   3.778484340213447*^9}, 3.782657321373863*^9, {3.782657457803155*^9, 
   3.782657458888865*^9}, 3.783666575462861*^9, 3.783666784001001*^9, {
   3.794631539024439*^9, 3.794631549728919*^9}, {3.806239243532014*^9, 
   3.806239264184195*^9}, {3.816174374027055*^9, 3.816174377370935*^9}, {
   3.850237275409904*^9, 3.850237303313142*^9}, 3.8502856062807503`*^9, {
   3.8688858142399*^9, 3.868885839560955*^9}, {3.882120165080529*^9, 
   3.882120216272131*^9}, {3.886934204759388*^9, 3.886934207904337*^9}, {
   3.886958295764237*^9, 3.886958306819903*^9}, {3.887266691643414*^9, 
   3.8872667163239555`*^9}, {3.8872892397797565`*^9, 
   3.8872892564009795`*^9}, {3.8872892928092227`*^9, 3.887289373728218*^9}, {
   3.9052465076787977`*^9, 3.9052465305617924`*^9}, {3.905246615802256*^9, 
   3.905246616109405*^9}, {3.9052496129518895`*^9, 3.9052496742687693`*^9}},
 CellLabel->"In[11]:=",ExpressionUUID->"3037d495-151a-4ecc-a67a-f23da19cc606"],

Cell[BoxData[
 RowBox[{
  RowBox[{"(*", " ", 
   RowBox[{
   "Write", " ", "in", " ", "the", " ", "following", " ", "line", " ", "the", 
    " ", "name", " ", "of", " ", "the", " ", "excel", " ", "file", " ", 
    "with", " ", "the", " ", "data", " ", "that", " ", "you", " ", "wish", 
    " ", "to", " ", 
    RowBox[{"import", ":", " ", 
     RowBox[{
     "it", " ", "must", " ", "be", " ", "between", " ", "\"\<...\>\""}]}]}], 
   " ", "*)"}], "\[IndentingNewLine]", 
  RowBox[{
   RowBox[{"namefile", "=", "\"\<211117_K562_37C_GluMan.xlsx\>\""}], 
   ";"}]}]], "Input",
 CellChangeTimes->{{3.748326949662087*^9, 3.748326958234178*^9}, 
   3.748943533759741*^9, {3.7533512050467577`*^9, 3.7533512075178337`*^9}, {
   3.7635532397361603`*^9, 3.763553243622764*^9}, {3.7637112657872143`*^9, 
   3.763711283984818*^9}, {3.763711328769102*^9, 3.763711347744207*^9}, {
   3.782657839072112*^9, 3.78265784370063*^9}, 3.783666530735587*^9, {
   3.783666683854354*^9, 3.7836666845855923`*^9}, {3.794631510451572*^9, 
   3.7946315136701307`*^9}, {3.806239290266622*^9, 3.8062393076425877`*^9}, 
   3.806342331905177*^9, 3.8063425066513453`*^9, {3.806401394810789*^9, 
   3.806401416137792*^9}, {3.8091713436246567`*^9, 3.809171371786722*^9}, {
   3.850237318103818*^9, 3.850237339058745*^9}, {3.8502856062826033`*^9, 
   3.850285615764204*^9}, {3.850287528018784*^9, 3.850287550995933*^9}, {
   3.8519356435527563`*^9, 3.851935672519908*^9}, {3.851935746926749*^9, 
   3.851935748107357*^9}, 3.8869342149692154`*^9, {3.886935747241166*^9, 
   3.8869357481921225`*^9}, {3.8872667223040967`*^9, 3.8872667440291557`*^9}, 
   3.887267688720563*^9, 3.887267730094984*^9, 3.887267805370247*^9},
 CellLabel->"In[12]:=",ExpressionUUID->"d560a321-901e-4bec-a8f9-f221de3d1372"],

Cell[BoxData[{
 RowBox[{
  RowBox[{"fileImp", " ", "=", " ", 
   RowBox[{"Import", "[", 
    RowBox[{"FileNameJoin", "[", 
     RowBox[{"{", 
      RowBox[{"pathData", ",", "namefile"}], "}"}], "]"}], "]"}]}], 
  ";"}], "\[IndentingNewLine]", 
 RowBox[{
  RowBox[{"Length", "[", "fileImp", "]"}], " ", 
  RowBox[{"(*", " ", 
   RowBox[{
   "This", " ", "gives", " ", "the", " ", "total", " ", "number", " ", "of", 
    " ", "sheets", " ", "of", " ", "the", " ", "excel", " ", "file"}], " ", 
   "*)"}]}]}], "Input",
 CellChangeTimes->{{3.8869339925399885`*^9, 3.8869340038488617`*^9}, 
   3.886934231028034*^9, 3.887266696846114*^9, {3.887266797942956*^9, 
   3.887266822205271*^9}, 3.887267730098974*^9, {3.905246550125659*^9, 
   3.9052465750430264`*^9}},
 CellLabel->"In[13]:=",ExpressionUUID->"b2faf356-e557-4a30-8580-85be7ba080f6"]
}, Closed]],

Cell[CellGroupData[{

Cell[TextData[{
 StyleBox["DATA ANALYSIS ( PART I )",
  FontWeight->"Bold"],
 " - From Plate reader data to Growth curves"
}], "Section",
 CellChangeTimes->{{3.88695050728372*^9, 3.8869505105981045`*^9}, {
  3.88695054403132*^9, 3.886950569290047*^9}, {3.905873756419815*^9, 
  3.9058737589556556`*^9}, {3.9058742689034758`*^9, 
  3.9058742698763123`*^9}},ExpressionUUID->"8bfd84e3-f7c1-40c4-b7ba-\
e559ede9c2d2"],

Cell[CellGroupData[{

Cell["Create directory to export data and plots", "Subsubsection",
 CellChangeTimes->{{3.887271417142847*^9, 
  3.887271430916622*^9}},ExpressionUUID->"a55a73e5-7d33-461d-9157-\
3cce12ec0287"],

Cell[BoxData[
 RowBox[{"nbdir", "=", 
  RowBox[{"NotebookDirectory", "[", "]"}]}]], "Input",
 CellChangeTimes->{{3.8872715228072643`*^9, 3.8872715486217413`*^9}},
 CellLabel->"In[15]:=",ExpressionUUID->"4b7f1372-1a30-4f18-ac2b-13506d3757f2"],

Cell[BoxData[
 RowBox[{
  RowBox[{"(*", " ", 
   RowBox[{
   "The", " ", "following", " ", "line", " ", "creates", " ", "the", " ", 
    "folder", " ", "\"\<Output_Script\>\""}], " ", "*)"}], 
  "\[IndentingNewLine]", 
  RowBox[{"CreateDirectory", "[", 
   RowBox[{"nbdir", "<>", "\"\<Output_Script\>\""}], "]"}]}]], "Input",
 CellChangeTimes->{{3.88727143362363*^9, 3.8872714472900047`*^9}, {
   3.8872714867393675`*^9, 3.8872714887328277`*^9}, {3.8872715549036427`*^9, 
   3.887271557308735*^9}, 3.9052479694355965`*^9, {3.9052480699167843`*^9, 
   3.9052480877382283`*^9}},
 CellLabel->"In[16]:=",ExpressionUUID->"ffbd90ac-74a4-4afe-a392-9a541f1d6865"],

Cell[BoxData[
 RowBox[{
  RowBox[{"(*", " ", 
   RowBox[{
   "The", " ", "following", " ", "lines", " ", "create", " ", "the", " ", 
    "subfolders", " ", "\"\<Plots\>\"", " ", "and", " ", "\"\<Data\>\""}], 
   " ", "*)"}], "\[IndentingNewLine]", 
  RowBox[{
   RowBox[{"plotdirectory", "=", 
    RowBox[{"CreateDirectory", "[", 
     RowBox[{"FileNameJoin", "[", 
      RowBox[{"{", 
       RowBox[{"nbdir", ",", "\"\<Output_Script\>\"", ",", "\"\<Plots\>\""}], 
       "}"}], "]"}], "]"}]}], "\[IndentingNewLine]", 
   RowBox[{"datadirectory", "=", 
    RowBox[{"CreateDirectory", "[", 
     RowBox[{"FileNameJoin", "[", 
      RowBox[{"{", 
       RowBox[{"nbdir", ",", "\"\<Output_Script\>\"", ",", "\"\<Data\>\""}], 
       "}"}], "]"}], "]"}]}]}]}]], "Input",
 CellChangeTimes->{{3.887271577640398*^9, 3.887271599909807*^9}, {
  3.905247920815967*^9, 3.9052479942153454`*^9}, {3.9052480439155846`*^9, 
  3.905248108237444*^9}},
 CellLabel->"In[17]:=",ExpressionUUID->"2a6ed863-6ec3-40a4-b129-1bb7e53905cf"]
}, Closed]],

Cell[CellGroupData[{

Cell["Select the data to analyse", "Subsubsection",
 CellChangeTimes->{{3.8869504616980224`*^9, 
  3.886950484137726*^9}},ExpressionUUID->"53b1992c-b40f-4c33-964d-\
403b5910829d"],

Cell[BoxData[
 RowBox[{
  RowBox[{"(*", " ", "\[IndentingNewLine]", 
   RowBox[{
    RowBox[{
    "Assign", " ", "a", " ", "name", " ", "to", " ", "each", " ", "Excel", 
     " ", 
     RowBox[{"Sheet", ":", " ", "\[IndentingNewLine]", 
      RowBox[{
      "IF", " ", "Manual", " ", "counts", " ", "are", " ", "present"}]}]}], 
    ",", " ", 
    RowBox[{
    "then", " ", "the", " ", "last", " ", "Sheet", " ", "in", " ", "the", " ",
      "Excel", " ", "file", " ", "must", " ", "be", " ", "that", " ", "of", 
     " ", "Manual", " ", "counts", " ", "and", " ", "the", " ", "previous", 
     " ", "to", " ", "last", " ", "the", " ", "Background", " ", 
     RowBox[{
      RowBox[{"(", 
       RowBox[{"empty", " ", "wells"}], ")"}], ".", "\[IndentingNewLine]", 
      "OTHERWISE"}]}], ",", " ", 
    RowBox[{
    "the", " ", "last", " ", "sheet", " ", "will", " ", "be", " ", "the", " ",
      "one", " ", "of", " ", 
     RowBox[{
     "Background", ".", "\[IndentingNewLine]", "\[IndentingNewLine]", 
      "Before"}], " ", "these"}], ",", " ", 
    RowBox[{
    "add", " ", "as", " ", "many", " ", "names", " ", "as", " ", "Excel", " ",
      "Sheets", " ", 
     RowBox[{"(", 
      RowBox[{"i", ".", "e", ".", " ", "conditions"}], ")"}], " ", "in", " ", 
     "the", " ", "left", " ", "parenthesis"}]}], "\[IndentingNewLine]", 
   "\[IndentingNewLine]", "*)"}], "\[IndentingNewLine]", 
  "\[IndentingNewLine]", "\[IndentingNewLine]", 
  RowBox[{
   RowBox[{
    RowBox[{"ManualYorN", "=", "1"}], ";"}], "\[IndentingNewLine]", 
   "\[IndentingNewLine]", 
   RowBox[{"If", "[", 
    RowBox[{
     RowBox[{"ManualYorN", "==", "1"}], ",", "\[IndentingNewLine]", 
     "\[IndentingNewLine]", 
     RowBox[{
      RowBox[{
       RowBox[{"{", 
        RowBox[{"file1", ",", "file2", ",", "fileBackg", ",", "fileManual"}], 
        "}"}], "=", "fileImp"}], ";", "\[IndentingNewLine]", 
      "\[IndentingNewLine]", 
      RowBox[{"(*", " ", 
       RowBox[{
       "Compute", " ", "the", " ", "total", " ", "numer", " ", "of", " ", 
        "lines", " ", "of", " ", "each", " ", 
        RowBox[{"file", ":", " ", 
         RowBox[{
         "it", " ", "will", " ", "be", " ", "used", " ", "to", " ", "then", 
          " ", "split", " ", "the", " ", "data"}]}]}], " ", "*)"}], 
      "\[IndentingNewLine]", 
      RowBox[{
       RowBox[{"{", 
        RowBox[{
        "lfile1", ",", "lfile2", ",", "lfileBackg", ",", "lfileManual"}], 
        "}"}], "=", "\[IndentingNewLine]", 
       RowBox[{"{", 
        RowBox[{
         RowBox[{"Length", "[", "file1", "]"}], ",", 
         RowBox[{"Length", "[", "file2", "]"}], ",", "\[IndentingNewLine]", 
         RowBox[{"Length", "[", "fileBackg", "]"}], ",", 
         RowBox[{"Length", "[", "fileManual", "]"}]}], "}"}]}]}], ",", 
     "\[IndentingNewLine]", "\[IndentingNewLine]", 
     RowBox[{
      RowBox[{
       RowBox[{"{", 
        RowBox[{"file1", ",", "file2", ",", "fileBackg"}], "}"}], "=", 
       "fileImp"}], ";", "\[IndentingNewLine]", "\[IndentingNewLine]", 
      RowBox[{
       RowBox[{"{", 
        RowBox[{"lfile1", ",", "lfile2", ",", "lfileBackg"}], "}"}], "=", 
       "\[IndentingNewLine]", 
       RowBox[{"{", 
        RowBox[{
         RowBox[{"Length", "[", "file1", "]"}], ",", 
         RowBox[{"Length", "[", "file2", "]"}], ",", 
         RowBox[{"Length", "[", "fileBackg", "]"}]}], "}"}]}]}]}], 
    "\[IndentingNewLine]", "\[IndentingNewLine]", "\[IndentingNewLine]", 
    "]"}], "\[IndentingNewLine]", "\[IndentingNewLine]"}]}]], "Input",
 CellChangeTimes->{{3.713184159055101*^9, 3.7131842074198627`*^9}, {
   3.7131842489690123`*^9, 3.713184280100512*^9}, {3.713184365948513*^9, 
   3.7131843677765417`*^9}, {3.713254900296859*^9, 3.713254908381359*^9}, {
   3.713255318644348*^9, 3.713255323454879*^9}, {3.713773554157178*^9, 
   3.713773556106008*^9}, {3.7137735937324057`*^9, 3.713773601320099*^9}, {
   3.713773680813236*^9, 3.7137737323815928`*^9}, {3.7137739219661503`*^9, 
   3.713773935662273*^9}, {3.713773984638027*^9, 3.7137739868524647`*^9}, {
   3.714215997063579*^9, 3.714215998448949*^9}, {3.714216838802627*^9, 
   3.714216882633815*^9}, {3.714217124743957*^9, 3.714217132892042*^9}, {
   3.71592090543554*^9, 3.7159209965801487`*^9}, {3.7159374808436127`*^9, 
   3.715937529554452*^9}, {3.719746872513015*^9, 3.71974687757178*^9}, {
   3.746203906981812*^9, 3.7462039092518167`*^9}, {3.746204005673699*^9, 
   3.746204007995595*^9}, {3.7483267273812447`*^9, 3.748326941700938*^9}, 
   3.748347224276321*^9, {3.748348938374289*^9, 3.748348938742484*^9}, {
   3.748943537389639*^9, 3.7489436807242603`*^9}, 3.748950463645945*^9, {
   3.763553248576952*^9, 3.763553253038443*^9}, {3.7637112665285892`*^9, 
   3.7637112737514143`*^9}, {3.782657850665641*^9, 3.782657973510565*^9}, {
   3.782658047135672*^9, 3.782658050956522*^9}, 3.782658087379683*^9, {
   3.783666614238901*^9, 3.7836666555772247`*^9}, {3.783666698062145*^9, 
   3.783666764998403*^9}, {3.8062393116656713`*^9, 3.806239367576522*^9}, {
   3.806342357773307*^9, 3.8063423690444593`*^9}, {3.80634248683399*^9, 
   3.806342529273151*^9}, {3.806401416140254*^9, 3.806401416152547*^9}, {
   3.809171371788365*^9, 3.809171371800609*^9}, {3.850237327109761*^9, 
   3.8502373381684027`*^9}, {3.850285615767271*^9, 3.850285615781005*^9}, {
   3.8502875280218477`*^9, 3.8502875280347443`*^9}, {3.8519356435539293`*^9, 
   3.851935643564337*^9}, {3.851935723667885*^9, 3.8519357558986673`*^9}, {
   3.8869342515489564`*^9, 3.8869343746744204`*^9}, {3.887207853131736*^9, 
   3.8872080295186453`*^9}, {3.887267736483656*^9, 3.88726773652538*^9}, {
   3.8872678312060976`*^9, 3.8872679164120226`*^9}, {3.887267971170757*^9, 
   3.887268004672492*^9}, {3.887268036739172*^9, 3.8872680624757648`*^9}, {
   3.8872684896862087`*^9, 3.8872684906427727`*^9}, {3.8872685310197906`*^9, 
   3.88726853911127*^9}, 3.8872685773664403`*^9},
 CellLabel->"In[19]:=",ExpressionUUID->"62b045df-ca86-4fbd-b764-b7c76014cc67"],

Cell[BoxData[
 RowBox[{
  RowBox[{"fileManual", ";"}], " ", 
  RowBox[{"(*", " ", 
   RowBox[{
    RowBox[{
     RowBox[{
      RowBox[{"Delete", " ", "'"}], ";"}], "'"}], " ", "to", " ", "visualize",
     " ", "the", " ", "output"}], " ", "*)"}]}]], "Input",
 CellChangeTimes->{
  3.850237338169438*^9, 3.8502856157816343`*^9, 3.850287528035535*^9, 
   3.8519356435650578`*^9, {3.8869343874468203`*^9, 3.886934400469782*^9}, {
   3.886934691709938*^9, 3.8869346954483967`*^9}, 3.8869582662510357`*^9, 
   3.887267736527374*^9, 3.8872678528643637`*^9, 3.887267979041181*^9, 
   3.887268061296109*^9, 3.8872688654228477`*^9},
 CellLabel->"In[21]:=",ExpressionUUID->"9e0d2371-6288-466c-a865-1180f2e9f2dd"],

Cell[BoxData[
 RowBox[{
  RowBox[{"(*", " ", 
   RowBox[{
   "The", " ", "following", " ", "is", " ", "related", " ", "only", " ", "to",
     " ", "Plate", " ", "Reader", " ", 
    RowBox[{"Data", ":", " ", 
     RowBox[{
     "Assign", " ", "the", " ", "number", " ", "of", " ", "rows", " ", "in", 
      " ", "which", " ", "the", " ", "Abs430", " ", "and", " ", "Abs560", " ",
       "begin", " ", "and", " ", "extract", " ", "the", " ", 
      RowBox[{"values", "."}]}]}]}], " ", "*)"}], "\[IndentingNewLine]", 
  "\[IndentingNewLine]", 
  RowBox[{"(*", " ", 
   RowBox[{
   "Lines", " ", "relative", " ", "to", " ", "Abs430", " ", "data", " ", "in",
     " ", "the", " ", "Excel", " ", "file"}], " ", "*)"}], 
  "\[IndentingNewLine]", 
  RowBox[{
   RowBox[{
    RowBox[{"FirstLine1", "=", "4"}], ";"}], "\[IndentingNewLine]", 
   RowBox[{
    RowBox[{"LastLine1", "=", "12"}], ";"}], "\[IndentingNewLine]", 
   "\[IndentingNewLine]", 
   RowBox[{"(*", " ", 
    RowBox[{
    "Lines", " ", "relative", " ", "to", " ", "Abs560", " ", "data", " ", 
     "in", " ", "the", " ", "Excel", " ", "file"}], " ", "*)"}], 
   "\[IndentingNewLine]", 
   RowBox[{
    RowBox[{"FirstLine2", "=", "14"}], ";"}], "\[IndentingNewLine]", 
   RowBox[{
    RowBox[{"LastLine2", "=", "21"}], ";"}], "\[IndentingNewLine]", 
   "\[IndentingNewLine]", 
   RowBox[{"(*", " ", 
    RowBox[{
    "In", " ", "the", " ", "folloswing", " ", "the", " ", "data", " ", 
     "corresponding", " ", "to", " ", "the", " ", "chosen", " ", "lines", " ",
      "are", " ", "extracted"}], " ", "*)"}], "\[IndentingNewLine]", 
   RowBox[{"(*", " ", 
    RowBox[{
     RowBox[{"IMPORTANT", ":", " ", 
      RowBox[{
      "if", " ", "more", " ", "than", " ", "two", " ", "files", " ", "are", 
       " ", "present"}]}], ",", " ", 
     RowBox[{
     "then", " ", "copy", " ", "and", " ", "paste", " ", "the", " ", 
      "file1ok", " ", "line", " ", "and", " ", "change", " ", "the", " ", 
      "name", " ", "of", " ", "file1", " ", "into", " ", "the", " ", 
      "desired", " ", "name", " ", 
      RowBox[{
       RowBox[{"(", 
        RowBox[{
         RowBox[{"for", " ", "instance"}], ",", " ", "file3"}], ")"}], 
       "."}]}]}], " ", "*)"}], "\[IndentingNewLine]", 
   RowBox[{
    RowBox[{"file1ok", "=", 
     RowBox[{"SelectDataForAnalysis", "[", 
      RowBox[{
      "file1", ",", "FirstLine1", ",", "LastLine1", ",", "FirstLine2", ",", 
       "LastLine2"}], "]"}]}], ";"}], "\[IndentingNewLine]", 
   RowBox[{
    RowBox[{"file2ok", "=", 
     RowBox[{"SelectDataForAnalysis", "[", 
      RowBox[{
      "file2", ",", "FirstLine1", ",", "LastLine1", ",", "FirstLine2", ",", 
       "LastLine2"}], "]"}]}], ";"}], "\[IndentingNewLine]", 
   "\[IndentingNewLine]", 
   RowBox[{"(*", " ", 
    RowBox[{
    "Lines", " ", "relative", " ", "to", " ", "Abs430", " ", "data", " ", 
     "of", " ", "the", " ", "Background", " ", "in", " ", "the", " ", "Excel",
      " ", "file"}], " ", "*)"}], "\[IndentingNewLine]", 
   RowBox[{
    RowBox[{"FirstLine1B", "=", "4"}], ";"}], "\[IndentingNewLine]", 
   RowBox[{
    RowBox[{"LastLine1B", "=", "12"}], ";"}], "\[IndentingNewLine]", 
   "\[IndentingNewLine]", 
   RowBox[{"(*", " ", 
    RowBox[{
    "Lines", " ", "relative", " ", "to", " ", "Abs560", " ", "data", " ", 
     "of", " ", "the", " ", "Background", " ", "in", " ", "the", " ", "Excel",
      " ", "file"}], " ", "*)"}], "\[IndentingNewLine]", 
   RowBox[{
    RowBox[{"FirstLine2B", "=", "14"}], ";"}], "\[IndentingNewLine]", 
   RowBox[{
    RowBox[{"LastLine2B", "=", "21"}], ";"}]}]}]], "Input",
 CellChangeTimes->{{3.783667810715605*^9, 3.78366794548337*^9}, 
   3.783668142989732*^9, 3.785666527970531*^9, {3.806239563832149*^9, 
   3.8062395805360317`*^9}, 3.806252831809308*^9, {3.806342505661963*^9, 
   3.8063425056663933`*^9}, 3.806342628112743*^9, {3.806401416157593*^9, 
   3.8064014161644*^9}, {3.809171371805681*^9, 3.8091713718115463`*^9}, {
   3.850237338178081*^9, 3.850237338182651*^9}, 3.850237604332275*^9, {
   3.850285615814794*^9, 3.8502856158196507`*^9}, {3.8502875280490723`*^9, 
   3.850287528054356*^9}, {3.851935643569613*^9, 3.8519356435749607`*^9}, {
   3.851935878739418*^9, 3.8519358789097853`*^9}, {3.8869350509246807`*^9, 
   3.886935056468818*^9}, {3.8869350895116844`*^9, 3.886935164603215*^9}, {
   3.8869352555269623`*^9, 3.8869352798010178`*^9}, 3.886935567405924*^9, 
   3.886935978378527*^9, 3.8869370091039543`*^9, {3.8872677365293674`*^9, 
   3.8872677365383463`*^9}, {3.8872678312169843`*^9, 3.887267852867354*^9}, {
   3.8872679164140167`*^9, 3.8872679164150133`*^9}, {3.88726797119989*^9, 
   3.88726797905912*^9}, {3.887268966220181*^9, 3.8872691715274067`*^9}, {
   3.887269397813898*^9, 3.8872694225408874`*^9}},
 CellLabel->"In[22]:=",ExpressionUUID->"ef88b3c9-d7b9-4c99-8960-8d4f5e81250c"],

Cell[BoxData[
 RowBox[{
  RowBox[{"fileBackgok", "=", 
   RowBox[{"SelectDataForAnalysisB", "[", 
    RowBox[{
    "fileBackg", ",", "FirstLine1B", ",", "LastLine1B", ",", "FirstLine2B", 
     ",", "LastLine2B"}], "]"}]}], ";"}]], "Input",
 CellChangeTimes->{{3.887269426408187*^9, 3.8872694309550886`*^9}},
 CellLabel->"In[32]:=",ExpressionUUID->"0a0aa128-552c-4136-be42-35df421c35ea"]
}, Closed]],

Cell[CellGroupData[{

Cell["\<\
Analyse the data and save variables of one single Excel Sheet\
\>", "Subsubsection",
 CellChangeTimes->{{3.746249773821411*^9, 3.746249777556242*^9}, {
   3.7483270021542587`*^9, 3.7483270044238997`*^9}, {3.748943974585997*^9, 
   3.7489439748458433`*^9}, 3.763554423764666*^9, {3.763711502948196*^9, 
   3.763711507874309*^9}, 3.782826802324708*^9, {3.783668278228636*^9, 
   3.7836682793439713`*^9}, {3.8869359880207605`*^9, 
   3.8869360069907427`*^9}, {3.886943300381587*^9, 3.886943300744049*^9}, {
   3.886949769642603*^9, 3.8869497702318616`*^9}, {3.887270073300404*^9, 
   3.887270077518242*^9}},ExpressionUUID->"e5d4e3ea-d9c3-4242-b084-\
daa327f4ca47"],

Cell[BoxData[
 RowBox[{
  RowBox[{"(*", " ", 
   RowBox[{
    RowBox[{
    "FROM", " ", "HERE", " ", "ON", " ", "only", " ", "one", " ", "condition",
      " ", "is", " ", 
     RowBox[{"analysed", ".", " ", "If"}], " ", "interested"}], ",", " ", 
    RowBox[{
    "copy", " ", "the", " ", "entire", " ", "pipeline", " ", "for", " ", 
     "all", " ", "the", " ", "needed", " ", "conditions", " ", 
     RowBox[{
      RowBox[{"(", 
       RowBox[{
        RowBox[{"i", ".", "e", ".", " ", "file1"}], ",", " ", "file2", ",", 
        " ", "etc"}], ")"}], "."}]}]}], " ", "*)"}], "\[IndentingNewLine]", 
  RowBox[{
   RowBox[{"filetoanalyse", " ", "=", "file1ok"}], ";"}]}]], "Input",
 CellChangeTimes->{{3.8872699854473906`*^9, 3.8872700326650176`*^9}},
 CellLabel->"In[33]:=",ExpressionUUID->"41227945-bf49-45f4-85dc-df2ca9ddbedb"],

Cell[BoxData[
 RowBox[{
  RowBox[{"(*", " ", 
   RowBox[{
   "Excel", " ", "sheet", " ", "containing", " ", "the", " ", "data"}], " ", 
   "*)"}], " ", "\[IndentingNewLine]", 
  RowBox[{
   RowBox[{
    RowBox[{"{", 
     RowBox[{"names1", ",", "times1", ",", "abs4301", ",", "abs5601"}], "}"}],
     "=", 
    RowBox[{"ReadPlateReaderFile", "[", 
     RowBox[{"filetoanalyse", ",", "2"}], "]"}]}], ";"}]}]], "Input",
 CellChangeTimes->{
  3.806252891535576*^9, {3.806342505677904*^9, 3.806342505679905*^9}, {
   3.806401415291566*^9, 3.806401415293556*^9}, {3.80917137185321*^9, 
   3.80917137185568*^9}, {3.850237338207374*^9, 3.8502373382097273`*^9}, {
   3.850285615873619*^9, 3.850285615875242*^9}, {3.850287528073462*^9, 
   3.8502875280754223`*^9}, {3.851935643580924*^9, 3.851935643582707*^9}, 
   3.858094975021571*^9, 3.886935317428441*^9, {3.886935848050615*^9, 
   3.886935868669322*^9}, {3.886935904860639*^9, 3.8869359169893675`*^9}, {
   3.8869359971613607`*^9, 3.8869360223182306`*^9}, {3.887267736540331*^9, 
   3.8872677365443172`*^9}, {3.8872678312200537`*^9, 
   3.8872678312249556`*^9}, {3.88726797120289*^9, 3.887267971206875*^9}, 
   3.8872699933200116`*^9},
 CellLabel->"In[34]:=",ExpressionUUID->"c606b8ec-9a28-42f8-9963-03fafd932f63"],

Cell[BoxData[
 RowBox[{
  RowBox[{"(*", " ", 
   RowBox[{
   "Excel", " ", "sheet", " ", "containing", " ", "the", " ", "data", " ", 
    "fo", " ", "the", " ", "background"}], " ", "*)"}], " ", 
  "\[IndentingNewLine]", 
  RowBox[{
   RowBox[{
    RowBox[{"{", 
     RowBox[{
     "namesBackg", ",", "timesBackg", ",", "abs430Backg", ",", 
      "abs560Backg"}], "}"}], "=", 
    RowBox[{"ReadPlateReaderFile", "[", 
     RowBox[{"fileBackgok", ",", " ", "2"}], "]"}]}], ";"}]}]], "Input",
 CellChangeTimes->{{3.748339075877404*^9, 3.748339136890609*^9}, {
   3.7483392614004107`*^9, 3.748339276348712*^9}, {3.7483394077401342`*^9, 
   3.748339407913314*^9}, {3.748339480126111*^9, 3.748339480796239*^9}, {
   3.7483396912586403`*^9, 3.748339748590414*^9}, {3.748341357437755*^9, 
   3.748341357632267*^9}, {3.7489439903856363`*^9, 3.748944021732894*^9}, {
   3.763554467986766*^9, 3.763554469957103*^9}, {3.763554516189546*^9, 
   3.763554518684226*^9}, {3.763711521014221*^9, 3.763711521790477*^9}, {
   3.778484699129045*^9, 3.778484727785777*^9}, {3.782826817775523*^9, 
   3.78282681879504*^9}, {3.782829963940825*^9, 3.782829964872733*^9}, {
   3.783668243495826*^9, 3.783668243517395*^9}, {3.7836683315539837`*^9, 
   3.783668375022637*^9}, {3.7836684727580853`*^9, 3.7836684728039923`*^9}, {
   3.8062506963480453`*^9, 3.80625069635275*^9}, 3.806252863147768*^9, 
   3.80625320009586*^9, {3.809171371857984*^9, 3.8091713718600807`*^9}, {
   3.850238679587248*^9, 3.850238680325927*^9}, {3.8502856158820066`*^9, 
   3.850285615883772*^9}, 3.8869353174304276`*^9, {3.8869358572446127`*^9, 
   3.8869358923981466`*^9}, {3.8869360243612175`*^9, 3.8869360297916555`*^9}, 
   3.8872063226685095`*^9, {3.887267916420993*^9, 3.8872679164249845`*^9}},
 CellLabel->"In[35]:=",ExpressionUUID->"a52ddf0e-60a6-4ff2-9931-c8cae435fb28"],

Cell[BoxData[{
 RowBox[{"names1", ";"}], "\[IndentingNewLine]", 
 RowBox[{"times1", ";"}], "\[IndentingNewLine]", 
 RowBox[{"timesBackg", ";"}]}], "Input",
 CellChangeTimes->{{3.783668402040844*^9, 3.7836684023432293`*^9}, {
   3.789218184947949*^9, 3.789218185606179*^9}, {3.806250696353656*^9, 
   3.80625069635445*^9}, {3.806342505682089*^9, 3.806342505682556*^9}, {
   3.8064014152958813`*^9, 3.806401415296464*^9}, {3.8091713718611727`*^9, 
   3.809171371862401*^9}, {3.850237338212879*^9, 3.850237338213438*^9}, {
   3.850285615884536*^9, 3.850285615885354*^9}, {3.850287528077248*^9, 
   3.850287528077689*^9}, {3.851935643583444*^9, 3.851935643583901*^9}, {
   3.8869358492764792`*^9, 3.8869358572481823`*^9}, {3.8869360334220715`*^9, 
   3.886936043564993*^9}, {3.887267736545314*^9, 3.8872677365463104`*^9}, {
   3.887267831225952*^9, 3.8872678312269564`*^9}, 3.887267916426983*^9, {
   3.8872679712078643`*^9, 3.8872679712088685`*^9}},
 CellLabel->"In[36]:=",ExpressionUUID->"5b40ffda-a2c2-4f8a-8246-09174d4f6cde"],

Cell[BoxData[
 RowBox[{
  RowBox[{"(*", " ", 
   RowBox[{
    RowBox[{"Compute", " ", "the", " ", "number", " ", "of", " ", "time"}], 
    "-", 
    RowBox[{
    "points", " ", "and", " ", "of", " ", "repeats", " ", "in", " ", "both", 
     " ", "the", " ", "data", " ", "and", " ", "background"}]}], " ", "*)"}], 
  "\[IndentingNewLine]", "\[IndentingNewLine]", 
  RowBox[{"(*", 
   RowBox[{
    RowBox[{"Number", " ", "of", " ", "time"}], "-", "points"}], "*)"}], 
  "\[IndentingNewLine]", 
  RowBox[{
   RowBox[{
    RowBox[{"{", 
     RowBox[{"nt1", ",", "ntBackg"}], "}"}], "=", 
    RowBox[{"{", 
     RowBox[{
      RowBox[{"Length", "[", "times1", "]"}], ",", 
      RowBox[{"Length", "[", "timesBackg", "]"}]}], "}"}]}], 
   "\[IndentingNewLine]", "\[IndentingNewLine]", 
   RowBox[{"(*", " ", 
    RowBox[{"Number", " ", "of", " ", "wells"}], "*)"}], 
   "\[IndentingNewLine]", 
   RowBox[{
    RowBox[{"{", 
     RowBox[{"nw1", ",", "nwBackg"}], "}"}], "=", 
    RowBox[{"{", 
     RowBox[{
      RowBox[{"Length", "[", "names1", "]"}], ",", 
      RowBox[{"Length", "[", "namesBackg", "]"}]}], "}"}]}]}]}]], "Input",
 CellChangeTimes->CompressedData["
1:eJxTTMoPSmViYGCQAmIQbRO+ccfVq68dnU8c2g+ib1yNv/n2+WvHvM0nb4Po
qIlSbClvXzu6qR/iBtHfon/wdb977bg6W4AfRGfkXRDJ5Hrj2MD5DkwXsXkd
2Qqk0+TywfRi28wMbf03jte6m8C0hfeqjzpAemPAXjCddbfA6ZjBG0c350Iw
LdDuGQiiCz+XgunXSdw3b0S/cZQphNDPnpiuZY1548j1EUKL9bwsUALSHjMg
NNOq6q9ZiW8ct52B0OueuW3et/6N47/PEHpT2R/Xa0A6ZQKEzuhiMr0OpNfM
gNBt24o+/94EVH8QQod91Hi69+sbRyNJjWcgOr11118QXfz9HZguuV/OvA9I
+xzfygmiw1VW/nL89sbxhQmEPtYt+DkeSJssgdAh3s//gWi+HAj9bmMvZwKQ
nnYJQmtsTxMA0UvPQ2gAeCHo1Q==
  "],
 CellLabel->"In[39]:=",ExpressionUUID->"5b639979-f38f-4ab3-974d-0ca35d363429"]
}, Closed]],

Cell[CellGroupData[{

Cell["\<\
Background analysis: compute the  background value by averaging different \
wells \
\>", "Subsubsection",
 CellChangeTimes->{{3.737717444408593*^9, 3.737717444912643*^9}, {
   3.737787412076624*^9, 3.7377874128724813`*^9}, {3.737789203474658*^9, 
   3.7377892048857183`*^9}, {3.746174802212875*^9, 3.746174802877419*^9}, {
   3.746174994372183*^9, 3.746174994982266*^9}, {3.806253104691114*^9, 
   3.806253105183317*^9}, {3.806253169789686*^9, 3.806253170323205*^9}, {
   3.816174390335778*^9, 3.8161743909679117`*^9}, {3.886936992716756*^9, 
   3.886937001591572*^9}, {3.886942752546701*^9, 3.8869427761060524`*^9}, {
   3.8869432946524506`*^9, 3.886943295160181*^9}, {3.8869505345135517`*^9, 
   3.8869505349510746`*^9}, 
   3.8872702051952114`*^9},ExpressionUUID->"491c8f9e-dd7f-4707-9e7b-\
2efd791de778"],

Cell[BoxData[{
 RowBox[{
  RowBox[{"col430", "=", 
   RowBox[{"RGBColor", "[", 
    RowBox[{"1", ",", "0.9", ",", "0.4"}], "]"}]}], 
  ";"}], "\[IndentingNewLine]", 
 RowBox[{
  RowBox[{"col560", "=", 
   RowBox[{"RGBColor", "[", 
    RowBox[{"1", ",", "0.4", ",", "0.9"}], "]"}]}], ";"}]}], "Input",
 CellLabel->"In[41]:=",ExpressionUUID->"02ba73e4-d76c-4ae6-8b00-abbafc3ef2c7"],

Cell[BoxData[
 RowBox[{
  RowBox[{
   RowBox[{"{", 
    RowBox[{
    "namesBackg", ",", "timesBackg", ",", "abs430Backg", ",", "abs560Backg"}],
     "}"}], "=", 
   RowBox[{"ReadPlateReaderFile", "[", 
    RowBox[{"fileBackgok", ",", "2"}], "]"}]}], ";"}]], "Input",
 CellChangeTimes->{{3.748943812559808*^9, 3.748943812914729*^9}, {
   3.763553614127659*^9, 3.76355362839742*^9}, {3.783668155210025*^9, 
   3.783668193028537*^9}, 3.8062512004902163`*^9, {3.806253129428133*^9, 
   3.8062531431717863`*^9}, {3.809171371830146*^9, 3.809171371832488*^9}, {
   3.850285615821315*^9, 3.85028561582304*^9}, 3.886935317423443*^9, {
   3.8869369732169485`*^9, 3.8869370135648108`*^9}, {3.8872679164339495`*^9, 
   3.8872679164379363`*^9}},
 CellLabel->"In[43]:=",ExpressionUUID->"dde7da64-3676-48c3-a0a8-5740c63195c1"],

Cell[BoxData[{
 RowBox[{
  RowBox[{
   RowBox[{"plotabssepsinglewellsB", " ", "=", 
    RowBox[{"Table", "[", 
     RowBox[{
      RowBox[{"functiontoPlotTwoAbsTogether", "[", 
       RowBox[{"timesBackg", ",", 
        RowBox[{"abs430Backg", "[", 
         RowBox[{"[", "i", "]"}], "]"}], ",", 
        RowBox[{"abs560Backg", "[", 
         RowBox[{"[", "i", "]"}], "]"}], ",", "col430", ",", "col560", ",", 
        RowBox[{"\"\<Growth medium well \>\"", "<>", 
         RowBox[{"namesBackg", "[", 
          RowBox[{"[", "i", "]"}], "]"}]}], ",", 
        RowBox[{"{", 
         RowBox[{"0", ",", "230"}], "}"}], ",", 
        RowBox[{"{", 
         RowBox[{"0", ",", "1"}], "}"}], ",", "True"}], "]"}], ",", 
      RowBox[{"{", 
       RowBox[{"i", ",", "1", ",", "nwBackg"}], "}"}]}], "]"}]}], ";"}], 
  "\[IndentingNewLine]"}], "\[IndentingNewLine]", 
 RowBox[{"Show", "[", 
  RowBox[{"plotabssepsinglewellsB", " ", ",", 
   RowBox[{"PlotLabel", "->", "\"\<All wells together\>\""}]}], 
  "]"}]}], "Input",
 CellChangeTimes->{{3.8869371730191097`*^9, 3.8869372688834743`*^9}, {
   3.8869373068013387`*^9, 3.88693734339186*^9}, {3.886942792007446*^9, 
   3.8869428778320885`*^9}, {3.886944441135735*^9, 3.886944445027991*^9}, {
   3.8869444888609877`*^9, 3.8869444892404537`*^9}, 3.887206372444341*^9, {
   3.887267916440936*^9, 3.88726791644591*^9}},
 CellLabel->"In[44]:=",ExpressionUUID->"d6d36d94-30a3-4f23-825c-7e7d1c659260"],

Cell[BoxData[
 RowBox[{
  RowBox[{"(*", " ", 
   RowBox[{
    RowBox[{
    "Write", " ", "the", " ", "name", " ", "of", " ", "wells", " ", "that", 
     " ", "need", " ", "to", " ", "be", " ", "analyse"}], ",", " ", 
    RowBox[{
    "in", " ", "case", " ", "some", " ", "wells", " ", "need", " ", "to", " ",
      "be", " ", "discarded", " ", 
     RowBox[{"(", 
      RowBox[{"maybe", " ", "they", " ", "dried"}], ")"}]}], ",", " ", 
    RowBox[{
    "do", " ", "not", " ", "put", " ", "in", " ", "this", " ", "list", " ", 
     "and", " ", "they", " ", "will", " ", "not", " ", "be", " ", 
     "considered", " ", "for", " ", "the", " ", 
     RowBox[{"analysis", ".", "\[IndentingNewLine]", "Each"}], " ", "number", 
     " ", "correspond", " ", "to", " ", "the", " ", "ordinal", " ", "number", 
     " ", "of", " ", "the", " ", 
     RowBox[{"wells", ".", " ", "For"}], " ", 
     RowBox[{"eg", ".", " ", "the"}], " ", "1", "st", " ", "well", " ", "is", 
     " ", "1"}], ",", " ", 
    RowBox[{"the", " ", "2", "nd", " ", "is", " ", "2"}], ",", " ", 
    RowBox[{"etc", ".."}]}], "\[IndentingNewLine]", "*)"}], 
  "\[IndentingNewLine]", 
  RowBox[{
   RowBox[{
    RowBox[{"wellsok", "=", 
     RowBox[{"{", 
      RowBox[{
      "1", ",", "2", ",", "3", ",", "5", ",", "6", ",", "7", ",", "8"}], 
      "}"}]}], ";"}], " ", 
   RowBox[{"(*", " ", 
    RowBox[{"THIS", " ", "NEEDS", " ", "TO", " ", "BE", " ", "MODIFIED"}], 
    " ", "*)"}], "\[IndentingNewLine]", 
   RowBox[{"nwokB", "=", 
    RowBox[{"Length", "[", "wellsok", "]"}]}]}]}]], "Input",
 CellChangeTimes->{{3.8869374248232183`*^9, 3.8869375353347597`*^9}, 
   3.88696507212051*^9, {3.887270437313013*^9, 3.887270446033181*^9}},
 CellLabel->"In[46]:=",ExpressionUUID->"256e56fa-b5c4-4496-b82c-09c652796883"],

Cell[BoxData[""], "Input",
 CellChangeTimes->{3.8869649949825745`*^9},
 CellLabel->"In[48]:=",ExpressionUUID->"f50f94a6-97e1-4e3f-8393-9f066966d5bf"],

Cell[BoxData[{
 RowBox[{
  RowBox[{"ratioBo", "=", 
   RowBox[{"Table", "[", 
    RowBox[{
     RowBox[{"Table", "[", 
      RowBox[{
       RowBox[{
        RowBox[{
         RowBox[{"abs430Backg", "[", 
          RowBox[{"[", 
           RowBox[{"wellsok", "[", 
            RowBox[{"[", "i", "]"}], "]"}], "]"}], "]"}], "[", 
         RowBox[{"[", "j", "]"}], "]"}], "/", 
        RowBox[{
         RowBox[{"abs560Backg", "[", 
          RowBox[{"[", 
           RowBox[{"wellsok", "[", 
            RowBox[{"[", "i", "]"}], "]"}], "]"}], "]"}], "[", 
         RowBox[{"[", "j", "]"}], "]"}]}], ",", 
       RowBox[{"{", 
        RowBox[{"j", ",", "1", ",", "ntBackg"}], "}"}]}], "]"}], ",", 
     RowBox[{"{", 
      RowBox[{"i", ",", "1", ",", 
       RowBox[{"Length", "[", "wellsok", "]"}]}], "}"}]}], "]"}]}], 
  ";"}], "\[IndentingNewLine]", 
 RowBox[{
  RowBox[{"ratioBot", "=", 
   RowBox[{"Transpose", "[", 
    RowBox[{"ratioBo", "[", 
     RowBox[{"[", 
      RowBox[{"2", ";;"}], "]"}], "]"}], "]"}]}], 
  ";"}], "\[IndentingNewLine]", 
 RowBox[{
  RowBox[{"backgrm", "=", 
   RowBox[{"Table", "[", 
    RowBox[{
     RowBox[{"Mean", "[", 
      RowBox[{"ratioBot", "[", 
       RowBox[{"[", "i", "]"}], "]"}], "]"}], ",", 
     RowBox[{"{", 
      RowBox[{"i", ",", "1", ",", "ntBackg"}], "}"}]}], "]"}]}], " ", 
  ";"}]}], "Input",
 CellChangeTimes->{{3.8869375878499136`*^9, 3.8869375906446495`*^9}, {
   3.886942028124359*^9, 3.886942032193163*^9}, 3.886942559732995*^9, 
   3.886942788624672*^9, {3.886964977657256*^9, 3.8869649992919936`*^9}, {
   3.887267916449896*^9, 3.8872679164528956`*^9}},
 CellLabel->"In[49]:=",ExpressionUUID->"64a9a4ed-8db5-4a7f-9a94-c2d98327c7bb"],

Cell[BoxData[
 RowBox[{
  RowBox[{"dataBackg", "=", 
   RowBox[{"Table", "[", 
    RowBox[{
     RowBox[{"Transpose", "[", 
      RowBox[{"{", 
       RowBox[{"timesBackg", ",", 
        RowBox[{"ratioBo", "[", 
         RowBox[{"[", "i", "]"}], "]"}]}], "}"}], "]"}], ",", 
     RowBox[{"{", 
      RowBox[{"i", ",", "1", ",", "nwokB"}], "}"}]}], "]"}]}], ";"}]], "Input",\

 CellChangeTimes->{{3.814177523711335*^9, 3.814177555709363*^9}, 
   3.816174447294117*^9, {3.850237616764461*^9, 3.850237617036113*^9}, {
   3.850238147268343*^9, 3.850238147544487*^9}, 3.85023830632094*^9, 
   3.8502856158334637`*^9, 3.8519359721056213`*^9, 3.886936985324854*^9, {
   3.886937556864406*^9, 3.8869375759834614`*^9}, 3.886942064510426*^9, 
   3.8872679164548798`*^9},
 CellLabel->"In[52]:=",ExpressionUUID->"ff645aa4-0e05-41f1-b748-b86e9909f5b2"],

Cell[BoxData[
 RowBox[{
  RowBox[{"plotBackground", "=", 
   RowBox[{"Table", "[", 
    RowBox[{
     RowBox[{"functionPlot", "[", 
      RowBox[{
       RowBox[{"dataBackg", "[", 
        RowBox[{"[", "i", "]"}], "]"}], ",", 
       RowBox[{"Lighter", "[", 
        RowBox[{"Hue", "[", 
         RowBox[{"i", "/", "nwokB"}], "]"}], "]"}], ",", "\"\<Background\>\"",
        ",", 
       RowBox[{"{", 
        RowBox[{"Automatic", ",", "250"}], "}"}], ",", 
       RowBox[{"{", 
        RowBox[{"0", ",", "2"}], "}"}], ",", "\"\<Time [h]\>\"", ",", " ", 
       "\"\<abs430/abs560\>\"", ",", "15", ",", "400", ",", "True"}], "]"}], 
     ",", 
     RowBox[{"{", 
      RowBox[{"i", ",", "1", ",", "nwokB"}], "}"}]}], "]"}]}], ";"}]], "Input",\

 CellChangeTimes->{{3.8869420857352805`*^9, 3.886942101625825*^9}, {
   3.8869421698116894`*^9, 3.886942219247072*^9}, {3.8869422590546055`*^9, 
   3.8869422995348234`*^9}, {3.8869424049375124`*^9, 3.8869424194866247`*^9}, 
   3.886942457620371*^9, {3.886942512499982*^9, 3.8869425351941156`*^9}, {
   3.886942634297021*^9, 3.8869426374755173`*^9}, {3.886943121334734*^9, 
   3.886943128942381*^9}, {3.8869445048615575`*^9, 3.886944511822499*^9}, {
   3.9058746488460274`*^9, 3.905874652328653*^9}},
 CellLabel->"In[53]:=",ExpressionUUID->"56c2acba-b5a1-45f1-8e25-46aed51b6fbf"],

Cell[BoxData[
 RowBox[{"plotBackgExp", "=", 
  RowBox[{"Show", "[", 
   RowBox[{"plotBackground", ",", "\[IndentingNewLine]", 
    RowBox[{"ListPlot", "[", 
     RowBox[{
      RowBox[{"Transpose", "[", 
       RowBox[{"{", 
        RowBox[{"timesBackg", ",", "backgrm"}], "}"}], "]"}], ",", 
      RowBox[{
      "PlotLabel", "\[Rule]", "\"\<Mean[Ai](black) and all wells\>\""}], ",", 
      
      RowBox[{"AxesLabel", "\[Rule]", 
       RowBox[{"{", 
        RowBox[{"\"\<Time [h]\>\"", ",", " ", "\"\<abs430/abs560\>\""}], 
        "}"}]}], ",", 
      RowBox[{"PlotStyle", "\[Rule]", 
       RowBox[{"Directive", "[", 
        RowBox[{"Black", ",", "Thick"}], "]"}]}], ",", 
      RowBox[{"Joined", "\[Rule]", "True"}]}], "]"}], ",", 
    "\[IndentingNewLine]", " ", 
    RowBox[{"PlotRange", "\[Rule]", " ", 
     RowBox[{"{", 
      RowBox[{
       RowBox[{"{", 
        RowBox[{"0", ",", "200"}], "}"}], ",", 
       RowBox[{"{", 
        RowBox[{"0.9", ",", "1.3"}], "}"}]}], "}"}]}]}], "]"}]}]], "Input",
 CellChangeTimes->{{3.814177509929619*^9, 3.814177522431115*^9}, {
   3.814177559636835*^9, 3.8141775841116753`*^9}, {3.8141777388393784`*^9, 
   3.814177754488392*^9}, {3.8141777935715227`*^9, 3.8141778555116463`*^9}, {
   3.8141782083058357`*^9, 3.814178208631682*^9}, {3.816174452651127*^9, 
   3.816174479518606*^9}, 3.8502376254998426`*^9, {3.850238006328426*^9, 
   3.850238018336402*^9}, {3.850238185239628*^9, 3.85023819851059*^9}, {
   3.8502382583806057`*^9, 3.8502382728509808`*^9}, {3.850238537395607*^9, 
   3.850238582130479*^9}, {3.850285615835363*^9, 3.850285644813732*^9}, {
   3.851935976685671*^9, 3.851935977210411*^9}, {3.8869369711773605`*^9, 
   3.8869369853278437`*^9}, {3.8869375448017125`*^9, 
   3.8869375568672543`*^9}, {3.8869420458064327`*^9, 
   3.8869420634059324`*^9}, {3.886942542397071*^9, 3.8869425919421177`*^9}, 
   3.887267916457878*^9, {3.9058746541649027`*^9, 3.9058746545499725`*^9}},
 CellLabel->"In[54]:=",ExpressionUUID->"c8433644-9cdc-474d-972c-94912024c8ff"]
}, Closed]],

Cell[CellGroupData[{

Cell["Plot of the Abs curves of measured wells", "Subsubsection",
 CellChangeTimes->{{3.8869361663860917`*^9, 3.886936179017084*^9}, {
   3.8869367863508644`*^9, 3.8869368108745008`*^9}, {3.886942899059326*^9, 
   3.886942913997164*^9}, {3.886943283439204*^9, 3.88694328696436*^9}, 
   3.887270459073894*^9},ExpressionUUID->"eeb7fb51-1b80-4a40-80a7-\
a6b99db8b371"],

Cell[BoxData[{
 RowBox[{
  RowBox[{"col430", "=", 
   RowBox[{"RGBColor", "[", 
    RowBox[{"1", ",", "0.9", ",", "0.4"}], "]"}]}], 
  ";"}], "\[IndentingNewLine]", 
 RowBox[{
  RowBox[{
   RowBox[{"col560", "=", 
    RowBox[{"RGBColor", "[", 
     RowBox[{"1", ",", "0.4", ",", "0.9"}], "]"}]}], ";"}], 
  "\[IndentingNewLine]", "\[IndentingNewLine]", 
  RowBox[{"(*", " ", 
   RowBox[{"Create", " ", "the", " ", "legend"}], " ", 
   "*)"}]}], "\[IndentingNewLine]", 
 RowBox[{
  RowBox[{"diml", "=", "20"}], ";"}], "\[IndentingNewLine]", 
 RowBox[{
  RowBox[{"legl", "=", 
   RowBox[{"{", "\"\<Experiments\>\"", "}"}]}], 
  ";"}], "\[IndentingNewLine]", 
 RowBox[{
  RowBox[{"colp", "=", 
   RowBox[{"{", 
    RowBox[{"col430", ",", "col560"}], "}"}]}], 
  ";"}], "\[IndentingNewLine]", 
 RowBox[{
  RowBox[{"legp", "=", 
   RowBox[{"{", 
    RowBox[{"\"\<abs. 430 nm\>\"", ",", " ", "\"\<abs. 560 nm\>\""}], "}"}]}],
   ";"}], "\[IndentingNewLine]", 
 RowBox[{
  RowBox[{"lgp", "=", 
   RowBox[{"PointLegend", "[", 
    RowBox[{"colp", ",", "legp", ",", "\[IndentingNewLine]", "\t", 
     RowBox[{"LabelStyle", "\[Rule]", 
      RowBox[{"{", 
       RowBox[{"Black", ",", 
        RowBox[{"FontFamily", "\[Rule]", "\"\<Helvetica\>\""}], ",", 
        RowBox[{"FontSize", "\[Rule]", "diml"}]}], "}"}]}], ",", 
     "\[IndentingNewLine]", "\t", 
     RowBox[{"LegendMarkerSize", "\[Rule]", 
      RowBox[{"{", 
       RowBox[{"20", ",", "20"}], "}"}]}], ",", 
     RowBox[{"LegendLabel", "\[Rule]", "None"}], ",", "\[IndentingNewLine]", 
     "\t", 
     RowBox[{"LegendFunction", "\[Rule]", "framel2"}], ",", 
     RowBox[{"LegendLayout", "\[Rule]", 
      RowBox[{"{", 
       RowBox[{"\"\<Column\>\"", ",", "1"}], "}"}]}]}], "]"}]}], 
  ";"}]}], "Input",
 CellChangeTimes->{{3.862498552958984*^9, 3.8624985651536994`*^9}, {
  3.8869364318832355`*^9, 3.8869364589110327`*^9}, {3.8869366432647896`*^9, 
  3.8869366515614204`*^9}, {3.8869366942001505`*^9, 3.886936732851155*^9}},
 CellLabel->"In[55]:=",ExpressionUUID->"38069e9c-c4a4-49a3-af82-9154c3382a8a"],

Cell[BoxData[
 RowBox[{
  RowBox[{"plotPData", "=", 
   RowBox[{"Table", "[", "\[IndentingNewLine]", 
    RowBox[{
     RowBox[{"Show", "[", "\[IndentingNewLine]", 
      RowBox[{
       RowBox[{"functionPlot", "[", 
        RowBox[{
         RowBox[{"Transpose", "[", 
          RowBox[{"{", 
           RowBox[{"times1", ",", 
            RowBox[{"abs4301", "[", 
             RowBox[{"[", "i", "]"}], "]"}]}], "}"}], "]"}], ",", "col430", 
         ",", 
         RowBox[{"\"\<Plate reader raw data well \>\"", "<>", 
          RowBox[{"names1", "[", 
           RowBox[{"[", "i", "]"}], "]"}]}], ",", 
         RowBox[{"{", 
          RowBox[{"Automatic", ",", "250"}], "}"}], ",", 
         RowBox[{"{", 
          RowBox[{"0", ",", "2"}], "}"}], ",", "\"\<Time [h]\>\"", ",", " ", 
         "\"\<Phenol Red abs. (a.u.)\>\"", ",", "15", ",", "400", ",", 
         "True"}], "]"}], ",", "\[IndentingNewLine]", 
       RowBox[{"functionPlot", "[", 
        RowBox[{
         RowBox[{"Transpose", "[", 
          RowBox[{"{", 
           RowBox[{"times1", ",", 
            RowBox[{"abs5601", "[", 
             RowBox[{"[", "i", "]"}], "]"}]}], "}"}], "]"}], ",", "col560", 
         ",", 
         RowBox[{"\"\<Plate reader raw data well \>\"", "<>", 
          RowBox[{"names1", "[", 
           RowBox[{"[", "i", "]"}], "]"}]}], ",", 
         RowBox[{"{", 
          RowBox[{"Automatic", ",", "250"}], "}"}], ",", 
         RowBox[{"{", 
          RowBox[{"0", ",", "2"}], "}"}], ",", "\"\<Time [h]\>\"", ",", " ", 
         "\"\<Phenol Red abs. (a.u.)\>\"", ",", "15", ",", "400", ",", 
         "True"}], "]"}]}], "]"}], ",", "\[IndentingNewLine]", 
     "\[IndentingNewLine]", 
     RowBox[{"{", 
      RowBox[{"i", ",", "1", ",", "nw1"}], "}"}]}], "]"}]}], ";"}]], "Input",
 CellChangeTimes->{{3.886943175028944*^9, 3.8869432680904818`*^9}, {
   3.886943840519935*^9, 3.8869438608882303`*^9}, {3.88694451971262*^9, 
   3.8869445338595953`*^9}, 3.8872063572936993`*^9, {3.8872677365552893`*^9, 
   3.8872677365642543`*^9}, {3.88726783123493*^9, 3.887267831243901*^9}, {
   3.887267971215845*^9, 3.8872679712248073`*^9}},
 CellLabel->"In[62]:=",ExpressionUUID->"abe43ad0-c346-4f55-89e2-e900df523f86"],

Cell[BoxData[
 RowBox[{
  RowBox[{"plotPDataLeg", "=", "\[IndentingNewLine]", "\[IndentingNewLine]", 
   RowBox[{"Table", "[", "\[IndentingNewLine]", "\[IndentingNewLine]", 
    RowBox[{
     RowBox[{"Legended", "[", 
      RowBox[{"plotPData", ",", 
       RowBox[{"Placed", "[", 
        RowBox[{"lgp", ",", 
         RowBox[{"{", 
          RowBox[{"0.2", ",", "0.8"}], "}"}]}], "]"}]}], "]"}], ",", " ", 
     "\[IndentingNewLine]", "\[IndentingNewLine]", 
     RowBox[{"{", 
      RowBox[{"i", ",", "1", ",", "nw1"}], "}"}]}], "]"}]}], ";"}]], "Input",
 CellChangeTimes->{{3.8869429498553815`*^9, 3.886942954896983*^9}, 
   3.8872063572956905`*^9, 3.887267736566247*^9, 3.887267831244899*^9, 
   3.887267971225804*^9},
 CellLabel->"In[63]:=",ExpressionUUID->"914860d0-f01e-4551-92d0-7c8551cc80da"],

Cell[BoxData[
 RowBox[{"plotPDataallwells", "=", 
  RowBox[{"Show", "[", 
   RowBox[{"plotPData", ",", 
    RowBox[{"PlotLabel", "->", "\"\<All wells together\>\""}]}], 
   "]"}]}]], "Input",
 CellChangeTimes->{{3.8869429614307146`*^9, 3.8869429869775333`*^9}},
 CellLabel->"In[64]:=",ExpressionUUID->"2aca38b9-22d7-4148-9241-7ccab2388ec9"]
}, Closed]],

Cell[CellGroupData[{

Cell["Growth curves of single wells", "Subsubsection",
 CellChangeTimes->{{3.7483413465248632`*^9, 3.7483413659708643`*^9}, {
   3.748345248997417*^9, 3.748345251031352*^9}, {3.763711558851087*^9, 
   3.763711560103986*^9}, {3.770471189182472*^9, 3.77047119068645*^9}, {
   3.868885876169425*^9, 3.868885876851077*^9}, {3.886942996850562*^9, 
   3.886943009990102*^9}, {3.886944603840171*^9, 3.886944609478552*^9}, 
   3.8872705327010765`*^9},ExpressionUUID->"0b3094aa-e329-49c9-9b1f-\
18a3fabea1e5"],

Cell[BoxData[{
 RowBox[{
  RowBox[{"analisi1", "=", 
   RowBox[{"functioncalcratioabs", "[", 
    RowBox[{
    "abs4301", ",", "abs5601", ",", "times1", ",", "backgrm", ",", 
     "\"\<K562 U\>\"", ",", "\"\<time [h]\>\"", ",", "\"\<abs\>\"", ",", 
     RowBox[{"Lighter", "[", "Blue", "]"}], ",", "Blue"}], "]"}]}], 
  ";"}], "\[IndentingNewLine]", 
 RowBox[{
  RowBox[{"analisi1", "[", 
   RowBox[{"[", "3", "]"}], "]"}], "[", 
  RowBox[{"[", "1", "]"}], "]"}]}], "Input",
 CellChangeTimes->{{3.73599021697855*^9, 3.735990246532846*^9}, {
   3.735990920639071*^9, 3.735990922211722*^9}, {3.735990969831991*^9, 
   3.735990971300222*^9}, {3.735991003844124*^9, 3.735991100924432*^9}, {
   3.735997672834465*^9, 3.735997679450582*^9}, {3.737900321407568*^9, 
   3.7379003318639307`*^9}, {3.7454769388021584`*^9, 3.74547694515479*^9}, {
   3.745477115631113*^9, 3.745477162697246*^9}, {3.7463599780545473`*^9, 
   3.746359978232546*^9}, {3.748341065290407*^9, 3.7483410881917458`*^9}, {
   3.7483446433343487`*^9, 3.74834467798974*^9}, {3.748344723613166*^9, 
   3.748344739015212*^9}, {3.7483447792689257`*^9, 3.7483448056521072`*^9}, {
   3.748345380459714*^9, 3.748345384291576*^9}, {3.7483454482010603`*^9, 
   3.748345478563572*^9}, {3.748944043282481*^9, 3.74894405901507*^9}, 
   3.748944115020844*^9, {3.7635544744242697`*^9, 3.763554475327229*^9}, {
   3.76371152535214*^9, 3.7637115261981983`*^9}, {3.7828268859262857`*^9, 
   3.782826895889752*^9}, {3.782829967096712*^9, 3.782829967559664*^9}, {
   3.7836683653717337`*^9, 3.783668365375712*^9}, {3.806250696360602*^9, 
   3.8062506963622923`*^9}, {3.8063425056908817`*^9, 3.806342505692342*^9}, {
   3.806401415305958*^9, 3.80640141530807*^9}, {3.809171371877592*^9, 
   3.809171371880101*^9}, {3.850237338223773*^9, 3.850237338225605*^9}, {
   3.850285606340458*^9, 3.850285615900505*^9}, {3.850287528088031*^9, 
   3.85028752808945*^9}, {3.8519356435892563`*^9, 3.851935643590603*^9}, 
   3.886935857267768*^9, 3.8869420459746227`*^9, 3.8869433586327734`*^9, 
   3.886943529223098*^9, 3.8869437475121336`*^9, {3.886943924290237*^9, 
   3.886943928487172*^9}, {3.8872677365692425`*^9, 3.887267736573246*^9}, {
   3.887267831247887*^9, 3.8872678312528696`*^9}, {3.8872679712288017`*^9, 
   3.887267971232788*^9}},
 CellLabel->"In[65]:=",ExpressionUUID->"a53945f4-bbb7-4a91-bc1d-db513204ca3d"],

Cell[BoxData[{
 RowBox[{
  RowBox[{
   RowBox[{"data1xyall", "=", 
    RowBox[{"{", 
     RowBox[{
      RowBox[{"Table", "[", 
       RowBox[{
        RowBox[{
         RowBox[{
          RowBox[{"analisi1", "[", 
           RowBox[{"[", "3", "]"}], "]"}], "[", 
          RowBox[{"[", "i", "]"}], "]"}], "[", 
         RowBox[{"[", "1", "]"}], "]"}], ",", 
        RowBox[{"{", 
         RowBox[{"i", ",", "1", ",", "nw1"}], "}"}]}], "]"}], ",", 
      "\[IndentingNewLine]", "\t\t\t\t", 
      RowBox[{"Table", "[", 
       RowBox[{
        RowBox[{
         RowBox[{
          RowBox[{"analisi1", "[", 
           RowBox[{"[", "3", "]"}], "]"}], "[", 
          RowBox[{"[", "i", "]"}], "]"}], "[", 
         RowBox[{"[", "2", "]"}], "]"}], ",", 
        RowBox[{"{", 
         RowBox[{"i", ",", "1", ",", "nw1"}], "}"}]}], "]"}]}], "}"}]}], 
   ";"}], "\[IndentingNewLine]"}], "\[IndentingNewLine]", 
 RowBox[{
  RowBox[{
   RowBox[{"colorwells", "=", 
    RowBox[{"Table", "[", 
     RowBox[{
      RowBox[{"Lighter", "[", 
       RowBox[{"Hue", "[", 
        RowBox[{"i", "/", "nw1"}], "]"}], "]"}], ",", 
      RowBox[{"{", 
       RowBox[{"i", ",", "1", ",", "nw1"}], "}"}]}], "]"}]}], ";"}], 
  RowBox[{"(*", " ", 
   RowBox[{
   "This", " ", "assign", " ", "a", " ", "different", " ", "colour", " ", 
    "to", " ", "each", " ", "curve"}], " ", "*)"}]}], "\[IndentingNewLine]", 
 RowBox[{
  RowBox[{"plottitles", "=", 
   RowBox[{"Table", "[", 
    RowBox[{
     RowBox[{"\"\<Plate reader growth curve well \>\"", "<>", 
      RowBox[{"names1", "[", 
       RowBox[{"[", "i", "]"}], "]"}]}], ",", 
     RowBox[{"{", 
      RowBox[{"i", ",", "1", ",", "nw1"}], "}"}]}], "]"}]}], 
  ";"}], "\[IndentingNewLine]", 
 RowBox[{
  RowBox[{"xrange", "=", 
   RowBox[{"{", 
    RowBox[{"Automatic", ",", "250"}], "}"}]}], 
  ";"}], "\[IndentingNewLine]", 
 RowBox[{
  RowBox[{"yrange", "=", 
   RowBox[{"{", 
    RowBox[{
     RowBox[{"-", "0.1"}], ",", "1"}], "}"}]}], 
  ";"}], "\[IndentingNewLine]", 
 RowBox[{
  RowBox[{"xlabel", "=", "\"\<Time [h]\>\""}], ";"}], "\[IndentingNewLine]", 
 RowBox[{
  RowBox[{"ylabel", "=", "\"\<GI (a.u.)\>\""}], 
  ";"}], "\[IndentingNewLine]", 
 RowBox[{
  RowBox[{"textsize", "=", "15"}], ";"}], "\[IndentingNewLine]", 
 RowBox[{
  RowBox[{"imagesize", "=", "400"}], ";"}], "\[IndentingNewLine]", 
 RowBox[{
  RowBox[{"joindots", "=", "True"}], ";"}]}], "Input",
 CellChangeTimes->{{3.886949329665739*^9, 3.8869493379714994`*^9}, {
  3.8869495648457227`*^9, 3.886949577107253*^9}, {3.8872063573066177`*^9, 
  3.88720635730861*^9}, {3.8872677365750446`*^9, 3.887267736579032*^9}, {
  3.887267831254406*^9, 3.8872678312604456`*^9}, {3.887267971233777*^9, 
  3.8872679712387686`*^9}, {3.887270674117077*^9, 3.887270846392064*^9}},
 CellLabel->"In[67]:=",ExpressionUUID->"44f64c43-2929-4474-a4b7-bff2cad0a634"],

Cell[BoxData[
 RowBox[{"plotsSingleWells", "=", 
  RowBox[{"Table", "[", 
   RowBox[{
    RowBox[{"functionPlot", "[", 
     RowBox[{
      RowBox[{"Transpose", "[", 
       RowBox[{
        RowBox[{"analisi1", "[", 
         RowBox[{"[", "3", "]"}], "]"}], "[", 
        RowBox[{"[", "i", "]"}], "]"}], "]"}], ",", 
      RowBox[{"colorwells", "[", 
       RowBox[{"[", "i", "]"}], "]"}], ",", 
      RowBox[{"plottitles", "[", 
       RowBox[{"[", "i", "]"}], "]"}], ",", "xrange", ",", "yrange", ",", 
      "xlabel", ",", "ylabel", ",", "textsize", ",", "imagesize", ",", 
      "joindots"}], "]"}], ",", 
    RowBox[{"{", 
     RowBox[{"i", ",", "1", ",", "nw1"}], "}"}]}], "]"}]}]], "Input",
 CellChangeTimes->{{3.887270867913319*^9, 3.887270888703926*^9}},
 CellLabel->"In[77]:=",ExpressionUUID->"457d6d8a-f587-4ba3-8b1e-01992a3a1cbf"],

Cell[BoxData[
 RowBox[{"Show", "[", 
  RowBox[{"plotsSingleWells", ",", 
   RowBox[{"PlotLabel", "->", "\"\<All wells together\>\""}]}], 
  "]"}]], "Input",
 CellChangeTimes->{{3.887270898101381*^9, 3.8872709053802986`*^9}},
 CellLabel->"In[78]:=",ExpressionUUID->"088b6f85-17a8-4a42-a248-26512d2d10a0"]
}, Closed]],

Cell[CellGroupData[{

Cell["Export plots", "Subsubsection",
 CellChangeTimes->{{3.886950434667882*^9, 
  3.8869504382090063`*^9}},ExpressionUUID->"0f606acd-d17a-4e84-90b7-\
f516880f1c9c"],

Cell[BoxData[
 RowBox[{
  RowBox[{
   RowBox[{"exportit", "=", "1"}], ";"}], " ", 
  RowBox[{"(*", " ", 
   RowBox[{
    RowBox[{
    "Set", " ", "it", " ", "to", " ", "1", " ", "if", " ", "you", " ", "want",
      " ", "to", " ", "export", " ", "the", " ", "plots"}], ",", " ", 
    RowBox[{"to", " ", "0", " ", 
     RowBox[{"otherwise", "."}]}]}], "*)"}]}]], "Input",
 CellLabel->"In[79]:=",ExpressionUUID->"d3735e57-035e-4d24-b28f-684e16d53074"],

Cell[BoxData[
 RowBox[{"\[IndentingNewLine]", 
  RowBox[{
   RowBox[{
    RowBox[{"pathtoexp", "=", "plotdirectory"}], ";"}], "\[IndentingNewLine]", 
   RowBox[{
    RowBox[{"nameFileToexp", "=", 
     RowBox[{"Table", "[", 
      RowBox[{
       RowBox[{"\"\<GrowthCurve_\>\"", "<>", 
        RowBox[{"names1", "[", 
         RowBox[{"[", "i", "]"}], "]"}]}], ",", 
       RowBox[{"{", 
        RowBox[{"i", ",", "1", ",", "nw1"}], "}"}]}], "]"}]}], ";"}], 
   "\[IndentingNewLine]", 
   RowBox[{
    RowBox[{"ext", "=", "\"\<.pdf\>\""}], ";"}], "\[IndentingNewLine]", 
   RowBox[{
    RowBox[{"plottoexp", "=", "plotsSingleWells"}], ";"}], 
   "\[IndentingNewLine]", 
   RowBox[{"nftexp", "=", 
    RowBox[{"Length", "[", "plottoexp", "]"}]}]}]}]], "Input",
 CellChangeTimes->{{3.886568644368215*^9, 3.8865686532977667`*^9}, {
   3.886765191531787*^9, 3.8867651926789293`*^9}, {3.886950375467117*^9, 
   3.8869504292592926`*^9}, {3.8872710845899982`*^9, 
   3.8872711042383733`*^9}, {3.8872711790512033`*^9, 3.887271307090214*^9}, {
   3.887271719966808*^9, 3.887271720457835*^9}, 3.887271943440962*^9},
 CellLabel->"In[80]:=",ExpressionUUID->"ecce6c52-0f7a-4876-ad83-533bb5b35872"],

Cell[BoxData[
 RowBox[{"If", "[", 
  RowBox[{
   RowBox[{"exportit", "==", "1"}], ",", "\[IndentingNewLine]", 
   RowBox[{"Table", "[", "\[IndentingNewLine]", 
    RowBox[{
     RowBox[{"Export", "[", "\[IndentingNewLine]", 
      RowBox[{
       RowBox[{"FileNameJoin", "[", 
        RowBox[{"{", 
         RowBox[{"pathtoexp", ",", 
          RowBox[{
           RowBox[{"nameFileToexp", "[", 
            RowBox[{"[", "i", "]"}], "]"}], "<>", "ext"}]}], "}"}], "]"}], 
       ",", 
       RowBox[{"plottoexp", "[", 
        RowBox[{"[", "i", "]"}], "]"}]}], "]"}], ",", "\[IndentingNewLine]", 
     RowBox[{"{", 
      RowBox[{"i", ",", "1", ",", "nftexp"}], "}"}]}], "]"}]}], 
  "\[IndentingNewLine]", "]"}]], "Input",
 CellChangeTimes->{{3.88727131810534*^9, 3.8872713245018816`*^9}, {
  3.905248185417737*^9, 3.9052481958649387`*^9}},
 CellLabel->"In[85]:=",ExpressionUUID->"7afb3607-ab4b-4f81-9db1-9541f946458c"]
}, Closed]],

Cell[CellGroupData[{

Cell["\<\
Save growth curves in dedicated files (one for Manual counts and one for \
Plate reader)\
\>", "Subsubsection",
 CellChangeTimes->{{3.826365852872287*^9, 3.8263658572379217`*^9}, {
   3.8869498502150993`*^9, 3.8869498707471743`*^9}, {3.8869505784160123`*^9, 
   3.88695058498528*^9}, 3.887267979067094*^9, 
   3.8872680613040795`*^9},ExpressionUUID->"88778ec8-89dc-4877-9120-\
72e6ccc53896"],

Cell[BoxData[
 RowBox[{
  RowBox[{
   RowBox[{"createfolder", "=", "1"}], ";"}], " ", 
  RowBox[{"(*", " ", 
   RowBox[{
   "Set", " ", "it", " ", "to", " ", "1", " ", "if", " ", "you", " ", "want", 
    " ", "to", " ", "automatically", " ", "create", " ", "the", " ", "folder",
     " ", "to", " ", "save", " ", "the", " ", 
    RowBox[{"data", ".", " ", "Set"}], " ", "it", " ", "to", " ", "0", " ", 
    "if", " ", "the", " ", "folder", " ", "already", " ", 
    RowBox[{"exists", "."}]}], "*)"}]}]], "Input",
 CellChangeTimes->{{3.8872719957059736`*^9, 3.887271996217265*^9}, {
   3.887272065991873*^9, 3.8872720675117655`*^9}, {3.887272104689252*^9, 
   3.8872721426536036`*^9}, 3.904841357539465*^9},
 CellLabel->"In[86]:=",ExpressionUUID->"38d50489-9910-47c9-af7e-e87cdb09026b"],

Cell[BoxData[
 RowBox[{
  RowBox[{"(*", " ", 
   RowBox[{
   "Path", " ", "and", " ", "Folder", " ", "in", " ", "which", " ", "you", 
    " ", "want", " ", "to", " ", "save", " ", "the", " ", 
    RowBox[{"data", ":", " ", 
     RowBox[{
     "it", " ", "automatically", " ", "creates", " ", "a", " ", "dedicated", 
      " ", "directory", " ", "if", " ", "you", " ", "with", " ", "to", " ", 
      "export", " ", "the", " ", 
      RowBox[{"data", "."}]}]}]}], "*)"}], "\[IndentingNewLine]", 
  RowBox[{"If", "[", 
   RowBox[{
    RowBox[{"createfolder", "==", "1"}], ",", "\[IndentingNewLine]", 
    RowBox[{"foldersavedata", "=", 
     RowBox[{"CreateDirectory", "[", 
      RowBox[{"FileNameJoin", "[", 
       RowBox[{"{", 
        RowBox[{"datadirectory", ",", "\"\<DataGrowthCurves\>\""}], "}"}], 
       "]"}], "]"}]}]}], "\[IndentingNewLine]", "]"}]}]], "Input",
 CellChangeTimes->{{3.826365913324984*^9, 3.826365933517516*^9}, {
  3.8502404931187143`*^9, 3.8502405040922947`*^9}, {3.8616185921919975`*^9, 
  3.861618631251994*^9}, {3.88694517214168*^9, 3.886945215574752*^9}, {
  3.887271760654928*^9, 3.8872718119046*^9}, {3.8872719586077747`*^9, 
  3.887272011283723*^9}, {3.8872720712269373`*^9, 3.8872720983550787`*^9}, {
  3.905248382202467*^9, 3.905248392680024*^9}},
 CellLabel->"In[87]:=",ExpressionUUID->"9c882c8f-0735-453f-b00f-5db1379ce460"],

Cell[BoxData[
 RowBox[{
  RowBox[{"(*", " ", 
   RowBox[{
    RowBox[{
    "Name", " ", "of", " ", "the", " ", "files", " ", "you", " ", "want", " ",
      "to", " ", "save", " ", "and", " ", "its", " ", 
     RowBox[{"extension", ":", " ", 
      RowBox[{
      "File", " ", "for", " ", "Plate", " ", "reader", " ", "and", " ", 
       "manual", " ", "counts", " ", "will", " ", "have", " ", "the", " ", 
       "same", " ", "name", " ", "and", " ", "a", " ", "suffix"}]}]}], ",", 
    " ", 
    RowBox[{"\"\<P\>\"", " ", "and", " ", "\"\<C\>\"", " ", 
     RowBox[{"respectively", "."}]}]}], " ", "*)"}], "\[IndentingNewLine]", 
  RowBox[{
   RowBox[{
    RowBox[{"nameExp", "=", "\"\<Experiment1_condition1\>\""}], ";"}], 
   "\[IndentingNewLine]", 
   RowBox[{
    RowBox[{"ext", "=", "\"\<.dat\>\""}], ";"}]}]}]], "Input",
 CellChangeTimes->{{3.8263664488507147`*^9, 3.826366474601948*^9}, {
   3.826366879536544*^9, 3.826366884159165*^9}, {3.826367129140525*^9, 
   3.826367130187476*^9}, {3.850240525168939*^9, 3.8502405265229673`*^9}, {
   3.85762642657587*^9, 3.857626431568178*^9}, 3.8576275341263113`*^9, {
   3.857627716884041*^9, 3.857627717480756*^9}, 3.861617601769574*^9, {
   3.886945227276459*^9, 3.886945278868966*^9}, {3.8869500847592106`*^9, 
   3.8869501203001943`*^9}, {3.887271826292025*^9, 3.8872718298131495`*^9}},
 CellLabel->"In[88]:=",ExpressionUUID->"d3eab6e1-3143-4568-a913-2ab07bfdd0f0"],

Cell[BoxData[{
 RowBox[{
  RowBox[{"line0", "=", "2"}], ";"}], "\[IndentingNewLine]", 
 RowBox[{
  RowBox[{"datatoexpMC", "=", 
   RowBox[{"fileManual", "[", 
    RowBox[{"[", 
     RowBox[{"line0", ";;"}], "]"}], "]"}]}], 
  "\[IndentingNewLine]"}], "\[IndentingNewLine]", 
 RowBox[{"dataexpMC", "=", "datatoexpMC"}]}], "Input",
 CellChangeTimes->{{3.826366154028885*^9, 3.826366162690867*^9}, {
   3.8263663676142397`*^9, 3.8263663851656647`*^9}, 3.826366891384136*^9, 
   3.8263671449013433`*^9, 3.8502405453750277`*^9, {3.857626445721251*^9, 
   3.8576264616829443`*^9}, 3.8576275341270247`*^9, 3.861617586288969*^9, {
   3.8869452893332148`*^9, 3.8869453097080693`*^9}, {3.8869453436044984`*^9, 
   3.8869453974819264`*^9}, {3.886950027372357*^9, 3.8869500818929434`*^9}, {
   3.886958232644128*^9, 3.8869582399635105`*^9}, {3.886958330458011*^9, 
   3.886958348610223*^9}, 3.8872677365870113`*^9, 3.8872678528733416`*^9, 
   3.887267979076065*^9, 3.887268061306076*^9, {3.8872718392777095`*^9, 
   3.887271870436549*^9}, {3.8872722403280067`*^9, 3.8872722483887177`*^9}},
 CellLabel->"In[90]:=",ExpressionUUID->"a6346599-80d4-444c-bd75-82a1d938d2f1"],

Cell[BoxData[{
 RowBox[{
  RowBox[{"namestoadd", "=", "names1"}], ";"}], "\[IndentingNewLine]", 
 RowBox[{
  RowBox[{"dataexp", "=", 
   RowBox[{"{", "data1xyall", "}"}]}], ";"}], "\[IndentingNewLine]", 
 RowBox[{
  RowBox[{"condition", "=", "\"\<1\>\""}], ";"}], "\[IndentingNewLine]", 
 RowBox[{
  RowBox[{"ncond", "=", 
   RowBox[{"Length", "[", "dataexp", "]"}]}], ";"}], "\[IndentingNewLine]", 
 RowBox[{"namestoprep", "=", 
  RowBox[{"{", 
   RowBox[{"Table", "[", 
    RowBox[{
     RowBox[{"{", 
      RowBox[{"\"\<Time\>\"", ",", " ", 
       RowBox[{"condition", "<>", "\"\<-\>\"", "<>", 
        RowBox[{"names1", "[", 
         RowBox[{"[", "i", "]"}], "]"}]}]}], "}"}], ",", 
     RowBox[{"{", 
      RowBox[{"i", ",", "1", ",", 
       RowBox[{"Length", "[", "namestoadd", "]"}]}], "}"}]}], "]"}], 
   "}"}]}], "\[IndentingNewLine]", 
 RowBox[{
  RowBox[{"dataexpT", "=", 
   RowBox[{"Catenate", "[", 
    RowBox[{"Table", "[", 
     RowBox[{
      RowBox[{"Table", "[", 
       RowBox[{
        RowBox[{"Prepend", "[", 
         RowBox[{
          RowBox[{"Transpose", "[", 
           RowBox[{
            RowBox[{"Transpose", "[", 
             RowBox[{"dataexp", "[", 
              RowBox[{"[", "j", "]"}], "]"}], "]"}], "[", 
            RowBox[{"[", "i", "]"}], "]"}], "]"}], ",", 
          RowBox[{
           RowBox[{"namestoprep", "[", 
            RowBox[{"[", "j", "]"}], "]"}], "[", 
           RowBox[{"[", "i", "]"}], "]"}]}], "]"}], ",", 
        RowBox[{"{", 
         RowBox[{"i", ",", "1", ",", 
          RowBox[{"Length", "[", "namestoadd", "]"}]}], "}"}]}], "]"}], ",", 
      RowBox[{"{", 
       RowBox[{"j", ",", "1", ",", "ncond"}], "}"}]}], "]"}], "]"}]}], 
  ";"}], "\[IndentingNewLine]", 
 RowBox[{
  RowBox[{"nde", "=", 
   RowBox[{"Length", "[", "dataexpT", "]"}]}], ";"}], "\[IndentingNewLine]", 
 RowBox[{
  RowBox[{"dataexpTt", "=", 
   RowBox[{"Transpose", "[", 
    RowBox[{"Catenate", "[", 
     RowBox[{"Table", "[", 
      RowBox[{
       RowBox[{"Transpose", "[", 
        RowBox[{"dataexpT", "[", 
         RowBox[{"[", "i", "]"}], "]"}], "]"}], ",", 
       RowBox[{"{", 
        RowBox[{"i", ",", "1", ",", "nde"}], "}"}]}], "]"}], "]"}], "]"}]}], 
  ";"}]}], "Input",
 CellChangeTimes->CompressedData["
1:eJxTTMoPSmViYGAQA2IQvcDVYoVZ0xtHvdqODSD6VWrkfhB9Q/LpLxBttipW
2BxIq5ctlwPR8p6smiBaTa0eTNuwGDmBaKW+WGcQfUXuQyiI7iq6EgaiVeR1
XA6sf+MYFQyhXSd2eYHodSxL40D0g8lrs0B00slLBSD6ktqOldf2vnH8Hblv
HYiuSuvYBKIr1khsBdFTHM1OgehrtvmXQfQGpSOG14H0n1AIbVPgWVZ89I3j
7EcQWip80xoQHfEDQh/SKf0Doh+Y3gDTejHf5h35+sZx8sodq0G0gZPfBRDt
tiEOTNs8FPoc/+2N46KPEHrOixf/QLQE40sw/c84UyABSGdGQ+hNv3h+JQJp
g1MCYBoAgGPC2Q==
  "],
 CellLabel->"In[93]:=",ExpressionUUID->"a6e4a19d-d06d-48fa-923c-497df3f52198"],

Cell[BoxData[
 RowBox[{
  RowBox[{"exportit", "=", "1"}], ";"}]], "Input",
 CellChangeTimes->{{3.8883468502023497`*^9, 3.8883468508153453`*^9}},
 CellLabel->
  "In[101]:=",ExpressionUUID->"c658ef29-0334-48f2-be0f-643632c42517"],

Cell[BoxData[
 RowBox[{"If", "[", 
  RowBox[{
   RowBox[{"exportit", "==", "1"}], ",", "\[IndentingNewLine]", 
   RowBox[{
    RowBox[{"Export", "[", 
     RowBox[{
      RowBox[{"FileNameJoin", "[", 
       RowBox[{"{", 
        RowBox[{"foldersavedata", ",", 
         RowBox[{"nameExp", "<>", "\"\<_C\>\"", "<>", "ext"}]}], "}"}], "]"}],
       ",", "dataexpMC"}], "]"}], ";", "\[IndentingNewLine]", 
    RowBox[{"Export", "[", 
     RowBox[{
      RowBox[{"FileNameJoin", "[", 
       RowBox[{"{", 
        RowBox[{"foldersavedata", ",", 
         RowBox[{"nameExp", "<>", "\"\<_P\>\"", "<>", "ext"}]}], "}"}], "]"}],
       ",", "dataexpTt"}], "]"}], ";", "\[IndentingNewLine]", 
    RowBox[{"Print", "[", "\"\<Files Exported\>\"", "]"}]}]}], 
  "\[IndentingNewLine]", "]"}]], "Input",
 CellChangeTimes->{{3.826366424569062*^9, 3.826366442034156*^9}, {
  3.826366480248644*^9, 3.826366494732156*^9}, {3.826366561016255*^9, 
  3.8263665764450006`*^9}, {3.826366716260521*^9, 3.8263667468789454`*^9}, {
  3.826366800959167*^9, 3.826366801760907*^9}, {3.886945224455798*^9, 
  3.8869452244567213`*^9}, {3.8869501316722574`*^9, 3.886950132932252*^9}, {
  3.887271912907956*^9, 3.8872719148545723`*^9}, {3.8872720177723236`*^9, 
  3.8872720229312415`*^9}, {3.887272129815486*^9, 3.887272130661414*^9}, {
  3.905248225100613*^9, 3.9052482692835317`*^9}},
 CellLabel->
  "In[102]:=",ExpressionUUID->"f17d0199-79b2-4325-bf81-9eaa59a454d1"]
}, Closed]]
}, Closed]],

Cell[CellGroupData[{

Cell[TextData[{
 StyleBox["DATA ANALYSIS ( PART II )",
  FontWeight->"Bold"],
 " - Growth rates, calibration (plate reader and manual counts relation), \
Conversion Factor"
}], "Section",
 CellChangeTimes->{{3.88695050728372*^9, 3.8869505105981045`*^9}, {
  3.88695054403132*^9, 3.8869506377910557`*^9}, {3.904843882536155*^9, 
  3.9048438908439317`*^9}, {3.905248402431076*^9, 3.9052484030481663`*^9}, {
  3.9058737640879507`*^9, 3.9058737659607143`*^9}, {3.9058751304537663`*^9, 
  3.9058751493012486`*^9}},ExpressionUUID->"acbea736-8d79-4370-b634-\
ba8935aec79b"],

Cell[CellGroupData[{

Cell["Import data", "Subsection",
 CellChangeTimes->{{3.8869546360803194`*^9, 
  3.8869546420377316`*^9}},ExpressionUUID->"74c65aa4-ce8d-4ee7-8f30-\
bb91927e9d6f"],

Cell[BoxData[
 RowBox[{"(*", " ", 
  RowBox[{
   RowBox[{
   "In", " ", "case", " ", "the", " ", "data", " ", "have", " ", "already", 
    " ", "been", " ", "analysed", " ", "from", " ", "the", " ", "Excel", " ", 
    "file"}], ",", " ", 
   RowBox[{
   "evaluate", " ", "the", " ", "following", " ", "lines", " ", "to", " ", 
    "import", " ", "the", " ", "files", " ", "with", " ", "the", " ", 
    "growth", " ", "curves"}]}], " ", "*)"}]], "Input",
 CellChangeTimes->{{3.8869546458197355`*^9, 3.886954696855793*^9}},
 CellLabel->
  "In[103]:=",ExpressionUUID->"46e6b224-646b-4633-b30e-c2378bc6bf69"],

Cell[BoxData[
 RowBox[{"directoryData", "=", 
  RowBox[{"FileNameJoin", "[", 
   RowBox[{"{", 
    RowBox[{
     RowBox[{"NotebookDirectory", "[", "]"}], ",", "\"\<Output_Script\>\"", 
     ",", "\"\<Data\>\"", ",", "\"\<DataGrowthCurves\>\""}], "}"}], 
   "]"}]}]], "Input",
 CellChangeTimes->{{3.8872725188107777`*^9, 3.8872725365027905`*^9}, {
  3.9052482856289363`*^9, 3.9052483004090652`*^9}},
 CellLabel->
  "In[104]:=",ExpressionUUID->"25a2aa07-41df-4b84-802a-7885cbf2f815"],

Cell[BoxData[
 RowBox[{"directoryPlots", "=", 
  RowBox[{"FileNameJoin", "[", 
   RowBox[{"{", 
    RowBox[{
     RowBox[{"NotebookDirectory", "[", "]"}], ",", "\"\<Output_Script\>\"", 
     ",", "\"\<Plots\>\""}], "}"}], "]"}]}]], "Input",
 CellChangeTimes->{{3.887281682068817*^9, 3.887281687765031*^9}, {
  3.9052483027831416`*^9, 3.905248320483446*^9}},
 CellLabel->
  "In[105]:=",ExpressionUUID->"9dd57cc9-277d-4a83-90ae-9f1952a9e10a"],

Cell[BoxData[
 RowBox[{
  RowBox[{
   RowBox[{"createfolder", "=", "1"}], ";"}], " ", 
  RowBox[{"(*", " ", 
   RowBox[{
   "Set", " ", "it", " ", "to", " ", "1", " ", "if", " ", "you", " ", "want", 
    " ", "to", " ", "automatically", " ", "create", " ", "the", " ", "folder",
     " ", "to", " ", "save", " ", "the", " ", 
    RowBox[{"data", ".", " ", "Set"}], " ", "it", " ", "to", " ", "0", " ", 
    "if", " ", "the", " ", "folder", " ", "already", " ", 
    RowBox[{"exists", "."}]}], "*)"}]}]], "Input",
 CellChangeTimes->{{3.8872719957059736`*^9, 3.887271996217265*^9}, {
   3.887272065991873*^9, 3.8872720675117655`*^9}, {3.887272104689252*^9, 
   3.8872721426536036`*^9}, 3.904841357539465*^9},
 CellLabel->
  "In[106]:=",ExpressionUUID->"f330b3f2-515d-4102-afc3-7560256cdd1d"],

Cell[BoxData[
 RowBox[{
  RowBox[{"(*", " ", 
   RowBox[{
   "Path", " ", "and", " ", "Folder", " ", "in", " ", "which", " ", "you", 
    " ", "want", " ", "to", " ", "save", " ", "the", " ", "data", " ", "for", 
    " ", "the", " ", 
    RowBox[{"CF", ":", " ", 
     RowBox[{
     "it", " ", "automatically", " ", "creates", " ", "a", " ", "dedicated", 
      " ", "directory", " ", "if", " ", "you", " ", "with", " ", "to", " ", 
      "export", " ", "the", " ", 
      RowBox[{"data", "."}]}]}]}], "*)"}], "\[IndentingNewLine]", 
  RowBox[{"If", "[", 
   RowBox[{
    RowBox[{"createfolder", "==", "1"}], ",", "\[IndentingNewLine]", 
    RowBox[{"directoryDataCF", "=", 
     RowBox[{"CreateDirectory", "[", 
      RowBox[{"FileNameJoin", "[", 
       RowBox[{"{", 
        RowBox[{
         RowBox[{"NotebookDirectory", "[", "]"}], ",", 
         "\"\<Output_Script\>\"", ",", "\"\<Data\>\"", ",", 
         "\"\<DataCF\>\""}], "}"}], "]"}], "]"}]}], ",", 
    "\[IndentingNewLine]", 
    RowBox[{"directoryDataCF", "=", 
     RowBox[{"FileNameJoin", "[", 
      RowBox[{"{", 
       RowBox[{
        RowBox[{"NotebookDirectory", "[", "]"}], ",", "\"\<Output_Script\>\"",
         ",", "\"\<Data\>\"", ",", "\"\<DataCF\>\""}], "}"}], "]"}]}]}], 
   "\[IndentingNewLine]", "]"}]}]], "Input",
 CellChangeTimes->{{3.826365913324984*^9, 3.826365933517516*^9}, {
  3.8502404931187143`*^9, 3.8502405040922947`*^9}, {3.8616185921919975`*^9, 
  3.861618631251994*^9}, {3.88694517214168*^9, 3.886945215574752*^9}, {
  3.887271760654928*^9, 3.8872718119046*^9}, {3.8872719586077747`*^9, 
  3.887272011283723*^9}, {3.8872720712269373`*^9, 3.8872720983550787`*^9}, {
  3.905248382202467*^9, 3.905248392680024*^9}, {3.905248477546169*^9, 
  3.9052484945391307`*^9}, {3.905249492636468*^9, 3.9052494992048635`*^9}},
 CellLabel->
  "In[107]:=",ExpressionUUID->"ffa0aece-04b5-44aa-a207-536625ce6066"],

Cell[BoxData["directoryDataCF"], "Input",
 CellChangeTimes->{{3.9052483293849993`*^9, 3.9052483454979024`*^9}, 
   3.905248498843192*^9},
 CellLabel->
  "In[108]:=",ExpressionUUID->"a44b2b1a-b76d-48c6-bbb6-5dcf233fcf4e"],

Cell[CellGroupData[{

Cell["Import Plate reader data", "Subsubsection",
 CellChangeTimes->{{3.850659578880623*^9, 3.850659579502907*^9}, {
  3.8869550008505616`*^9, 
  3.886955005884604*^9}},ExpressionUUID->"efa41d61-8900-4da7-be7c-\
e1590ddcb1c7"],

Cell[BoxData[
 RowBox[{"pathImportT", "=", "directoryData"}]], "Input",
 CellChangeTimes->{{3.83049263428447*^9, 3.83049271303368*^9}, {
   3.831715266145382*^9, 3.831715305824868*^9}, {3.8362971339177523`*^9, 
   3.836297196505254*^9}, 3.836297258651396*^9, {3.8363062372241497`*^9, 
   3.8363062961893663`*^9}, {3.836306876392364*^9, 3.83630692451863*^9}, {
   3.836307240243855*^9, 3.836307251710162*^9}, 3.836378106137308*^9, 
   3.842460362712797*^9, {3.842507070726757*^9, 3.842507100462549*^9}, 
   3.850719846257227*^9, {3.862835082031743*^9, 3.8628351366526947`*^9}, {
   3.867720976748582*^9, 3.867721016746163*^9}, {3.867721058691407*^9, 
   3.8677210631368017`*^9}, {3.8734749389676294`*^9, 3.873474956549319*^9}, {
   3.877267766574561*^9, 3.877267796340914*^9}, {3.8778883314374256`*^9, 
   3.8778883490343957`*^9}, {3.886954714744029*^9, 3.8869547565838118`*^9}, {
   3.8872725433141904`*^9, 3.8872725444841337`*^9}, {3.887272623166489*^9, 
   3.887272629857588*^9}},
 CellLabel->
  "In[109]:=",ExpressionUUID->"d6fafe5d-7773-4465-a62b-cbe8aaa3ea3c"],

Cell[BoxData[
 RowBox[{"(*", " ", 
  RowBox[{
  "The", " ", "fillowing", " ", "line", " ", "saves", " ", "the", " ", "name",
    " ", "of", " ", "all", " ", "the", " ", "files", " ", "included", " ", 
   "in", " ", "the", " ", 
   RowBox[{"folder", ":", " ", 
    RowBox[{"path", " ", "+", " ", 
     RowBox[{"name", " ", "of", " ", "each", " ", "file"}]}]}]}], 
  "*)"}]], "Input",
 CellChangeTimes->{{3.8869547699836764`*^9, 3.886954796980306*^9}},
 CellLabel->
  "In[110]:=",ExpressionUUID->"478ea60e-1af1-4794-86c7-576b26b70128"],

Cell[BoxData[
 RowBox[{
  RowBox[{"namesfilesdirT", "=", 
   RowBox[{"FileNames", "[", 
    RowBox[{"All", ",", "pathImportT"}], "]"}]}], ";"}]], "Input",
 CellChangeTimes->{{3.830492816797244*^9, 3.830492896601873*^9}, {
   3.830492939653798*^9, 3.830492952939865*^9}, {3.830492984607445*^9, 
   3.830493012051914*^9}, {3.8304932034411077`*^9, 3.8304932277218637`*^9}, 
   3.830493733809681*^9, {3.8317153120930653`*^9, 3.83171533208169*^9}, {
   3.836306302728326*^9, 3.836306323510653*^9}, 3.836306386612464*^9, {
   3.836306493152899*^9, 3.836306498959647*^9}, {3.836306929789208*^9, 
   3.836306937405912*^9}, {3.836307255923686*^9, 3.836307258618156*^9}, 
   3.83630730837922*^9, 3.8869548008627777`*^9, 3.886954837079526*^9},
 CellLabel->
  "In[111]:=",ExpressionUUID->"057cca88-228d-43f1-a54b-a555e7a34d63"],

Cell[BoxData[
 RowBox[{
  RowBox[{"(*", " ", 
   RowBox[{
    RowBox[{
    "Select", " ", "data", " ", "of", " ", "format", " ", "\"\<.dat\>\"", " ",
      "in", " ", "the", " ", 
     RowBox[{"folder", ":", " ", 
      RowBox[{
      "if", " ", "another", " ", "format", " ", "has", " ", "been", " ", 
       "chosen", " ", "to", " ", "save", " ", "the", " ", "data"}]}]}], ",", 
    " ", 
    RowBox[{
    "then", " ", "change", " ", "the", " ", "extension", " ", "in", " ", 
     "the", " ", "StringMatchQ", " ", "function", " ", "here", " ", 
     RowBox[{"below", ".", " ", "\[IndentingNewLine]", "Here"}], " ", "only", 
     " ", "files", " ", "of", " ", "Plate", " ", "reader", " ", "are", " ", 
     "chosen", " ", 
     RowBox[{
      RowBox[{"(", 
       RowBox[{"called", " ", "P"}], ")"}], " ", "."}]}]}], " ", "*)"}], 
  "\[IndentingNewLine]", 
  RowBox[{
   RowBox[{"whichdatT", "=", 
    RowBox[{"StringMatchQ", "[", 
     RowBox[{"namesfilesdirT", ",", "\"\<*_P.dat\>\""}], "]"}]}], 
   "\[IndentingNewLine]", "\[IndentingNewLine]", 
   RowBox[{
    RowBox[{"iddat", "=", 
     RowBox[{"Position", "[", 
      RowBox[{"whichdatT", ",", " ", "True"}], "]"}]}], ";"}], 
   "\[IndentingNewLine]", 
   RowBox[{
    RowBox[{"FilestoImport", "=", 
     RowBox[{"Extract", "[", 
      RowBox[{"namesfilesdirT", ",", "iddat"}], "]"}]}], ";"}], 
   "\[IndentingNewLine]", 
   RowBox[{"totfilesT", "=", 
    RowBox[{"Length", "[", "FilestoImport", "]"}]}], "\[IndentingNewLine]", 
   RowBox[{"namefilesT", "=", 
    RowBox[{"Table", "[", 
     RowBox[{
      RowBox[{"StringDelete", "[", 
       RowBox[{
        RowBox[{"FilestoImport", "[", 
         RowBox[{"[", "i", "]"}], "]"}], ",", "pathImportT"}], "]"}], ",", 
      RowBox[{"{", 
       RowBox[{"i", ",", "1", ",", "totfilesT"}], "}"}]}], 
     "]"}]}]}]}]], "Input",
 CellChangeTimes->{{3.8304932391435013`*^9, 3.830493370077033*^9}, {
   3.83049341450651*^9, 3.8304935401328506`*^9}, {3.830493612029964*^9, 
   3.830493670472763*^9}, {3.8317140908690357`*^9, 3.831714131253792*^9}, 
   3.831715340336598*^9, {3.836297889504632*^9, 3.836297904547624*^9}, {
   3.836306333556649*^9, 3.836306374462388*^9}, {3.836306505895508*^9, 
   3.8363065249961853`*^9}, {3.836307261964345*^9, 3.8363072914447203`*^9}, {
   3.886954803964794*^9, 3.8869549019321084`*^9}, 3.886954957393322*^9},
 CellLabel->
  "In[112]:=",ExpressionUUID->"95d4aa9a-0e37-4d58-ace2-83e93c29fb7d"],

Cell[BoxData[
 RowBox[{
  RowBox[{"(*", " ", 
   RowBox[{"Importo", " ", "i", " ", "files"}], " ", "*)"}], 
  "\[IndentingNewLine]", 
  RowBox[{
   RowBox[{"filesImpP", "=", 
    RowBox[{"Table", "[", 
     RowBox[{
      RowBox[{"Import", "[", 
       RowBox[{"FilestoImport", "[", 
        RowBox[{"[", "i", "]"}], "]"}], "]"}], ",", 
      RowBox[{"{", 
       RowBox[{"i", ",", "1", ",", "totfilesT"}], "}"}]}], "]"}]}], 
   ";"}]}]], "Input",
 CellChangeTimes->{{3.830492724613428*^9, 3.830492742712718*^9}, {
   3.830493518450575*^9, 3.830493524771813*^9}, {3.830493676073546*^9, 
   3.830493725875762*^9}, {3.831714139387855*^9, 3.831714146284872*^9}, {
   3.836306951963533*^9, 3.8363069563778753`*^9}, {3.836307037239131*^9, 
   3.83630704246*^9}, {3.836307299586225*^9, 3.836307301795785*^9}, 
   3.84246037786588*^9, {3.842507081489169*^9, 3.842507100465056*^9}, 
   3.850719871907042*^9, {3.886954906220976*^9, 3.8869549090274734`*^9}, 
   3.88727279368718*^9},
 CellLabel->
  "In[117]:=",ExpressionUUID->"aba9276c-d015-420c-841c-aa9c88c248aa"]
}, Closed]],

Cell[CellGroupData[{

Cell["Import Manual counts data", "Subsubsection",
 CellChangeTimes->{{3.8363073211958857`*^9, 3.836307323355641*^9}, {
   3.8736404992622786`*^9, 3.8736405006577787`*^9}, {3.876728429497405*^9, 
   3.876728430101819*^9}, {3.8869550104319544`*^9, 3.886955012848068*^9}, 
   3.887267979109108*^9, 
   3.887268061310054*^9},ExpressionUUID->"861e3d81-6e2c-4a90-981d-\
46f7b1cf8e19"],

Cell[BoxData[
 RowBox[{"pathImportmc", "=", "directoryData"}]], "Input",
 CellChangeTimes->{{3.83049263428447*^9, 3.83049271303368*^9}, {
   3.831715266145382*^9, 3.831715305824868*^9}, {3.8362971339177523`*^9, 
   3.836297196505254*^9}, 3.836297258651396*^9, {3.8363062372241497`*^9, 
   3.8363062961893663`*^9}, {3.836306876392364*^9, 3.83630692451863*^9}, {
   3.836307240243855*^9, 3.836307251710162*^9}, {3.8363073272480907`*^9, 
   3.836307337955392*^9}, 3.842460362718871*^9, {3.8425070707391644`*^9, 
   3.8425071004660387`*^9}, 3.8507198462691298`*^9, {3.8628351516545687`*^9, 
   3.862835162031085*^9}, {3.867721071835066*^9, 3.8677211052241364`*^9}, 
   3.867721143721195*^9, {3.8734749668384323`*^9, 3.873474972544769*^9}, {
   3.877267805344615*^9, 3.877267808028475*^9}, {3.886954936153348*^9, 
   3.886954946605085*^9}, {3.8872727403428254`*^9, 3.8872727446058583`*^9}},
 CellLabel->
  "In[118]:=",ExpressionUUID->"8b20e68c-e0f9-4793-a6c2-47f93c0425e6"],

Cell[BoxData[
 RowBox[{
  RowBox[{
   RowBox[{"namesfilesdirmc", "=", 
    RowBox[{"FileNames", "[", 
     RowBox[{"All", ",", "pathImportmc"}], "]"}]}], ";"}], 
  RowBox[{"(*", 
   RowBox[{"Percorso", "+", 
    RowBox[{"nome", " ", "di", " ", "ciascun", " ", "file"}]}], 
   "*)"}]}]], "Input",
 CellChangeTimes->{{3.830492816797244*^9, 3.830492896601873*^9}, {
   3.830492939653798*^9, 3.830492952939865*^9}, {3.830492984607445*^9, 
   3.830493012051914*^9}, {3.8304932034411077`*^9, 3.8304932277218637`*^9}, 
   3.830493733809681*^9, {3.8317153120930653`*^9, 3.83171533208169*^9}, {
   3.836306302728326*^9, 3.836306323510653*^9}, 3.836306386612464*^9, {
   3.836306493152899*^9, 3.836306498959647*^9}, {3.836306929789208*^9, 
   3.836306937405912*^9}, {3.836307255923686*^9, 3.836307258618156*^9}, 
   3.83630730837922*^9, {3.8363073423514433`*^9, 3.836307345069344*^9}},
 CellLabel->
  "In[119]:=",ExpressionUUID->"0f1f67fd-d5bf-4992-9557-600ffeafca3e"],

Cell[BoxData[
 RowBox[{
  RowBox[{"(*", " ", 
   RowBox[{"Select", " ", "C", " ", 
    RowBox[{"data", "."}]}], " ", "*)"}], "\[IndentingNewLine]", 
  RowBox[{
   RowBox[{"whichdatmc", "=", 
    RowBox[{"StringMatchQ", "[", 
     RowBox[{"namesfilesdirmc", ",", "\"\<*_C.dat\>\""}], "]"}]}], 
   "\[IndentingNewLine]", 
   RowBox[{
    RowBox[{"iddat", "=", 
     RowBox[{"Position", "[", 
      RowBox[{"whichdatmc", ",", " ", "True"}], "]"}]}], ";"}], 
   "\[IndentingNewLine]", 
   RowBox[{
    RowBox[{"FilestoImport", "=", 
     RowBox[{"Extract", "[", 
      RowBox[{"namesfilesdirmc", ",", "iddat"}], "]"}]}], ";"}], 
   "\[IndentingNewLine]", 
   RowBox[{"totfilesmc", "=", 
    RowBox[{"Length", "[", "FilestoImport", "]"}]}], "\[IndentingNewLine]", 
   RowBox[{"namefilesmc", "=", 
    RowBox[{"Table", "[", 
     RowBox[{
      RowBox[{"StringDelete", "[", 
       RowBox[{
        RowBox[{"FilestoImport", "[", 
         RowBox[{"[", "i", "]"}], "]"}], ",", "pathImportmc"}], "]"}], ",", 
      RowBox[{"{", 
       RowBox[{"i", ",", "1", ",", "totfilesmc"}], "}"}]}], 
     "]"}]}]}]}]], "Input",
 CellChangeTimes->{{3.8304932391435013`*^9, 3.830493370077033*^9}, {
   3.83049341450651*^9, 3.8304935401328506`*^9}, {3.830493612029964*^9, 
   3.830493670472763*^9}, {3.8317140908690357`*^9, 3.831714131253792*^9}, 
   3.831715340336598*^9, {3.836297889504632*^9, 3.836297904547624*^9}, {
   3.836306333556649*^9, 3.836306374462388*^9}, {3.836306505895508*^9, 
   3.8363065249961853`*^9}, {3.836307261964345*^9, 3.8363072914447203`*^9}, {
   3.836307348626891*^9, 3.83630736970084*^9}, {3.886954952233202*^9, 
   3.886954979881287*^9}},
 CellLabel->
  "In[120]:=",ExpressionUUID->"539a5e89-332b-466b-9446-389f5db24966"],

Cell[BoxData[
 RowBox[{
  RowBox[{"(*", " ", 
   RowBox[{"Import", " ", "files"}], " ", "*)"}], "\[IndentingNewLine]", 
  RowBox[{
   RowBox[{"filesImpmc", "=", 
    RowBox[{"Table", "[", 
     RowBox[{
      RowBox[{"Import", "[", 
       RowBox[{"FilestoImport", "[", 
        RowBox[{"[", "i", "]"}], "]"}], "]"}], ",", 
      RowBox[{"{", 
       RowBox[{"i", ",", "1", ",", "totfilesmc"}], "}"}]}], "]"}]}], 
   ";"}]}]], "Input",
 CellChangeTimes->{{3.830492724613428*^9, 3.830492742712718*^9}, {
   3.830493518450575*^9, 3.830493524771813*^9}, {3.830493676073546*^9, 
   3.830493725875762*^9}, {3.831714139387855*^9, 3.831714146284872*^9}, {
   3.836306951963533*^9, 3.8363069563778753`*^9}, {3.836307037239131*^9, 
   3.83630704246*^9}, {3.836307299586225*^9, 3.836307301795785*^9}, {
   3.8363073895706873`*^9, 3.836307406455412*^9}, 3.842460383547022*^9, 
   3.842507081490386*^9, 3.842510322348638*^9, 3.850719871909133*^9, {
   3.8869549865400724`*^9, 3.886954989909047*^9}, 3.8872727736087613`*^9, {
   3.887272807209941*^9, 3.8872728222977986`*^9}},
 CellLabel->
  "In[125]:=",ExpressionUUID->"0a0003fb-e73e-4ae1-93ac-05c700d7bd3b"],

Cell[BoxData["filesImpmc"], "Input",
 CellChangeTimes->{
  3.8872727736097574`*^9, {3.8872728088806973`*^9, 3.8872728246537175`*^9}},
 CellLabel->
  "In[126]:=",ExpressionUUID->"76dd478e-42af-4e15-a89e-582e57691709"]
}, Closed]]
}, Closed]],

Cell[CellGroupData[{

Cell["SECTION II.I : growth curves in linear and log scale", "Subsection",
 CellChangeTimes->{{3.886955035143482*^9, 3.886955040611989*^9}, {
   3.886959518890585*^9, 3.8869595371833515`*^9}, {3.887206437275139*^9, 
   3.8872064378455067`*^9}, {3.8872882555614595`*^9, 3.887288260812973*^9}, 
   3.8872883539484873`*^9},ExpressionUUID->"da77e623-5858-4363-9b5d-\
c191b733da82"],

Cell[CellGroupData[{

Cell["Functions", "Subsubsection",
 CellChangeTimes->{{3.8869556754712067`*^9, 
  3.8869556765086656`*^9}},ExpressionUUID->"f3fad3c2-fecd-4374-b1dd-\
b880e4832ade"],

Cell[CellGroupData[{

Cell["Functions to prepare data for fitting: plate reader", "Subsubsubsection",
 CellChangeTimes->{{3.8869592976690545`*^9, 
  3.886959302386221*^9}},ExpressionUUID->"7853c46a-ec53-444e-adcf-\
73bbc1fb42b4"],

Cell[BoxData[
 RowBox[{
  RowBox[{"plotdatatecanforfit", "[", 
   RowBox[{
   "listabsm_", ",", "listt_", ",", "titleplot_", ",", "colordata_", ",", 
    "xrangeplot_", ",", "yrangeplot_", ",", "xlabelplot_"}], "]"}], ":=", 
  RowBox[{"Module", "[", "\[IndentingNewLine]", 
   RowBox[{
    RowBox[{"{", 
     RowBox[{
     "nt", ",", "listfit", ",", "nd", ",", "plotdatafit", ",", "datafitxy", 
      ",", "plotdatafitorig", ",", "datafitorig", ",", "\[IndentingNewLine]", 
      "plotdatafitorigsemilogscale", ",", "datafitorigsemilogscale"}], "}"}], 
    ",", "\[IndentingNewLine]", "\[IndentingNewLine]", 
    RowBox[{
     RowBox[{"nt", "=", 
      RowBox[{"Length", "[", "listt", "]"}]}], ";", "\[IndentingNewLine]", 
     RowBox[{"listfit", "=", 
      RowBox[{"Table", "[", 
       RowBox[{
        RowBox[{
         RowBox[{"listabsm", "[", 
          RowBox[{"[", "i", "]"}], "]"}], "-", 
         RowBox[{"listabsm", "[", 
          RowBox[{"[", "1", "]"}], "]"}]}], ",", 
        RowBox[{"{", 
         RowBox[{"i", ",", "1", ",", "nt"}], "}"}]}], "]"}]}], ";", 
     "\[IndentingNewLine]", 
     RowBox[{"nd", "=", 
      RowBox[{"Length", "[", "listfit", "]"}]}], ";", "\[IndentingNewLine]", 
     "\[IndentingNewLine]", 
     RowBox[{"datafitxy", "=", 
      RowBox[{"Transpose", "[", 
       RowBox[{"{", 
        RowBox[{"listt", ",", "listfit"}], "}"}], "]"}]}], ";", 
     "\[IndentingNewLine]", 
     RowBox[{"datafitorig", "=", 
      RowBox[{"Transpose", "[", 
       RowBox[{"{", 
        RowBox[{"listt", ",", "listabsm"}], "}"}], "]"}]}], ";", 
     "\[IndentingNewLine]", "\[IndentingNewLine]", 
     RowBox[{"plotdatafitorig", "=", 
      RowBox[{"functionPlot", "[", 
       RowBox[{"datafitorig", ",", 
        RowBox[{"Lighter", "[", "colordata", "]"}], ",", "titleplot", ",", 
        "xrangeplot", ",", "yrangeplot", ",", "xlabelplot", ",", 
        "\"\<GI (original)\>\"", ",", "10", ",", "300", ",", "False"}], 
       "]"}]}], ";", "\[IndentingNewLine]", 
     RowBox[{"plotdatafit", "=", 
      RowBox[{"functionPlot", "[", 
       RowBox[{
       "datafitxy", ",", "colordata", ",", "titleplot", ",", "xrangeplot", 
        ",", "yrangeplot", ",", "xlabelplot", ",", "\"\<GI - GI(0)\>\"", ",", 
        "10", ",", "300", ",", "False"}], "]"}]}], ";", "\[IndentingNewLine]",
      "\[IndentingNewLine]", 
     RowBox[{"{", 
      RowBox[{
      "listfit", ",", "datafitxy", ",", "plotdatafit", ",", "datafitorig", 
       ",", "plotdatafitorig"}], "}"}]}]}], "\[IndentingNewLine]", 
   "\[IndentingNewLine]", "]"}]}]], "Input",
 CellChangeTimes->{{3.886955899652478*^9, 3.8869559161316495`*^9}, {
   3.8869559949254007`*^9, 3.886956283015457*^9}, {3.886956357945321*^9, 
   3.8869563640016556`*^9}, {3.8869564365312*^9, 3.8869564397896194`*^9}, {
   3.8869565315924683`*^9, 3.8869565703389487`*^9}, 3.8869566940070086`*^9},
 CellLabel->
  "In[127]:=",ExpressionUUID->"b247924d-1c0f-4ba1-94a7-cf80ad922e6d"],

Cell[BoxData[
 RowBox[{
  RowBox[{"plotdatatecanforfitlog", "[", 
   RowBox[{
   "listabsm_", ",", "listt_", ",", "titleplot_", ",", "colordata_", ",", 
    "xrangeplot_", ",", "yrangeplot_", ",", "xlabelplot_"}], "]"}], ":=", 
  RowBox[{"Module", "[", "\[IndentingNewLine]", "\[IndentingNewLine]", 
   RowBox[{
    RowBox[{"{", 
     RowBox[{
     "nt", ",", "listabsm1", ",", "absin0corr", ",", "listxcorr", ",", 
      "datafitxy", ",", " ", "datafitorig", ",", "listfit", ",", "nd", ",", 
      "plotdatafit", ",", "datafit", ",", "plotdatafitorig"}], "}"}], ",", 
    "\[IndentingNewLine]", "\[IndentingNewLine]", 
    RowBox[{
     RowBox[{"nt", "=", 
      RowBox[{"Length", "[", "listt", "]"}]}], ";", "\[IndentingNewLine]", 
     "\[IndentingNewLine]", 
     RowBox[{"listabsm1", "=", "listabsm"}], ";", "\[IndentingNewLine]", 
     RowBox[{"listxcorr", "=", "listabsm"}], ";", "\[IndentingNewLine]", 
     "\[IndentingNewLine]", 
     RowBox[{"(*", " ", 
      RowBox[{
       RowBox[{
       "If", " ", "the", " ", "first", " ", "value", " ", "is", " ", 
        "negative"}], ",", " ", 
       RowBox[{
       "discard", " ", "it", " ", "and", " ", "subtract", " ", "the", " ", 
        "first", " ", "positive", " ", "value"}]}], " ", "*)"}], 
     "\[IndentingNewLine]", 
     RowBox[{"If", "[", 
      RowBox[{
       RowBox[{
        RowBox[{"listxcorr", "[", 
         RowBox[{"[", "1", "]"}], "]"}], "<", "0"}], ",", 
       RowBox[{"listfit", "=", 
        RowBox[{
         RowBox[{"Log", "[", "listxcorr", "]"}], "-", 
         RowBox[{"Log", "[", 
          RowBox[{
           RowBox[{"Select", "[", 
            RowBox[{"listxcorr", ",", "Positive"}], "]"}], "[", 
           RowBox[{"[", "2", "]"}], "]"}], "]"}]}]}], ",", 
       RowBox[{"listfit", "=", 
        RowBox[{
         RowBox[{"Log", "[", "listxcorr", "]"}], "-", 
         RowBox[{"Log", "[", 
          RowBox[{"listxcorr", "[", 
           RowBox[{"[", "1", "]"}], "]"}], "]"}]}]}]}], "]"}], ";", 
     "\[IndentingNewLine]", "\[IndentingNewLine]", 
     RowBox[{"nd", "=", 
      RowBox[{"Length", "[", "listfit", "]"}]}], ";", "\[IndentingNewLine]", 
     "\[IndentingNewLine]", 
     RowBox[{"datafitxy", "=", 
      RowBox[{"Transpose", "[", 
       RowBox[{"{", 
        RowBox[{"listt", ",", "listfit"}], "}"}], "]"}]}], ";", 
     "\[IndentingNewLine]", 
     RowBox[{"plotdatafit", "=", 
      RowBox[{"functionPlot", "[", 
       RowBox[{
       "datafitxy", ",", "colordata", ",", "titleplot", ",", "xrangeplot", 
        ",", "yrangeplot", ",", "xlabelplot", ",", 
        "\"\<ln(GI) - ln(GI(0))\>\"", ",", "10", ",", "300", ",", "False"}], 
       "]"}]}], ";", "\[IndentingNewLine]", "\[IndentingNewLine]", 
     RowBox[{"datafitorig", "=", 
      RowBox[{"Transpose", "[", 
       RowBox[{"{", 
        RowBox[{"listt", ",", "listabsm"}], "}"}], "]"}]}], ";", 
     "\[IndentingNewLine]", 
     RowBox[{"plotdatafitorig", "==", 
      RowBox[{"functionPlot", "[", 
       RowBox[{"datafitorig", ",", 
        RowBox[{"Lighter", "[", "colordata", "]"}], ",", "titleplot", ",", 
        "xrangeplot", ",", "yrangeplot", ",", "xlabelplot", ",", 
        "\"\<GI (original)\>\"", ",", "10", ",", "300", ",", "False"}], 
       "]"}]}], ";", "\[IndentingNewLine]", "\[IndentingNewLine]", 
     "\[IndentingNewLine]", 
     RowBox[{"{", 
      RowBox[{
      "listfit", ",", "datafitxy", ",", "plotdatafit", ",", "datafitorig", 
       ",", "plotdatafitorig"}], "}"}]}]}], "\[IndentingNewLine]", 
   "\[IndentingNewLine]", "]"}]}]], "Input",
 CellChangeTimes->{{3.8506455117018414`*^9, 3.850645511942417*^9}, {
   3.850645621607445*^9, 3.8506456238919907`*^9}, {3.850646513876171*^9, 
   3.850646609691207*^9}, {3.8506466416031647`*^9, 3.850646670857403*^9}, {
   3.850646920384136*^9, 3.850646987826643*^9}, {3.850647247352529*^9, 
   3.850647251187409*^9}, 3.850647614171874*^9, {3.8869567189103765`*^9, 
   3.8869568755793123`*^9}, {3.8869569789551086`*^9, 
   3.8869570432885394`*^9}, {3.886957270162099*^9, 3.886957309544254*^9}, {
   3.8869573635727673`*^9, 3.886957383355792*^9}, {3.886957516261498*^9, 
   3.8869575227409277`*^9}},
 CellLabel->
  "In[128]:=",ExpressionUUID->"2b765fdf-f553-4f38-a67d-23d26605cf97"]
}, Closed]],

Cell[CellGroupData[{

Cell["Functions to prepare data for fitting: counts", "Subsubsubsection",
 CellChangeTimes->{{3.8869592228440304`*^9, 
  3.8869592361891165`*^9}},ExpressionUUID->"026801fd-1177-4c3a-bb18-\
91b419b3b658"],

Cell[BoxData[
 RowBox[{
  RowBox[{"plotdataCountsforfitlog", "[", 
   RowBox[{
   "times_", ",", "counts_", ",", "titleplot_", ",", "colordata_", ",", 
    "xrangeplot_", ",", "yrangeplot_", ",", "xlabelplot_"}], "]"}], ":=", 
  RowBox[{"Module", "[", "\[IndentingNewLine]", "\[IndentingNewLine]", 
   RowBox[{
    RowBox[{"{", 
     RowBox[{"countslnnn0", ",", " ", "datafit", ",", "plot"}], "}"}], ",", 
    "\[IndentingNewLine]", "\[IndentingNewLine]", 
    RowBox[{
     RowBox[{"countslnnn0", "=", 
      RowBox[{"Log", "[", 
       RowBox[{"counts", "/", 
        RowBox[{"counts", "[", 
         RowBox[{"[", "1", "]"}], "]"}]}], "]"}]}], ";", 
     "\[IndentingNewLine]", 
     RowBox[{"datafit", "=", 
      RowBox[{"Transpose", "[", 
       RowBox[{"{", 
        RowBox[{"times", ",", "countslnnn0"}], "}"}], "]"}]}], ";", 
     "\[IndentingNewLine]", "\[IndentingNewLine]", 
     RowBox[{"plot", "=", 
      RowBox[{"functionPlot", "[", 
       RowBox[{
       "datafit", ",", "colordata", ",", "titleplot", ",", "xrangeplot", ",", 
        "yrangeplot", ",", "xlabelplot", ",", 
        "\"\<ln(C) - ln(\!\(\*SubscriptBox[\(C\), \(0\)]\))\>\"", ",", "10", 
        ",", "300", ",", "False"}], "]"}]}], ";", "\[IndentingNewLine]", 
     "\[IndentingNewLine]", 
     RowBox[{"{", 
      RowBox[{"datafit", ",", "plot"}], "}"}]}]}], "\[IndentingNewLine]", 
   "\[IndentingNewLine]", "]"}]}]], "Input",
 CellChangeTimes->{{3.831704130284452*^9, 3.8317041876104097`*^9}, {
   3.831705339011012*^9, 3.831705370567573*^9}, {3.831705426717112*^9, 
   3.831705435936378*^9}, {3.831705477237216*^9, 3.831705622395269*^9}, {
   3.831705655034041*^9, 3.83170565963069*^9}, {3.836298482386235*^9, 
   3.836298486789008*^9}, 3.8869574999781*^9, {3.88695753826792*^9, 
   3.886957620306905*^9}, {3.8869576595122523`*^9, 3.8869576891262984`*^9}, {
   3.8869585560501366`*^9, 3.886958564611125*^9}},
 CellLabel->
  "In[129]:=",ExpressionUUID->"27aa7404-fd93-4ffb-a063-9733e839b3dd"],

Cell[BoxData[
 RowBox[{
  RowBox[{"plotdataCountsforfit", "[", 
   RowBox[{
   "times_", ",", "counts_", ",", "titleplot_", ",", "colordata_", ",", 
    "xrangeplot_", ",", "yrangeplot_", ",", "xlabelplot_"}], "]"}], ":=", 
  RowBox[{"Module", "[", "\[IndentingNewLine]", "\[IndentingNewLine]", 
   RowBox[{
    RowBox[{"{", 
     RowBox[{"countslnnn0", ",", " ", "datafit", ",", "plot"}], "}"}], ",", 
    "\[IndentingNewLine]", "\[IndentingNewLine]", 
    RowBox[{
     RowBox[{"datafit", "=", 
      RowBox[{"Transpose", "[", 
       RowBox[{"{", 
        RowBox[{"times", ",", "counts"}], "}"}], "]"}]}], ";", 
     "\[IndentingNewLine]", "\[IndentingNewLine]", 
     RowBox[{"plot", "=", 
      RowBox[{"functionPlot", "[", 
       RowBox[{
       "datafit", ",", "colordata", ",", "titleplot", ",", "xrangeplot", ",", 
        "yrangeplot", ",", "xlabelplot", ",", 
        "\"\<C - \!\(\*SubscriptBox[\(C\), \(0\)]\)\>\"", ",", "10", ",", 
        "300", ",", "False"}], "]"}]}], ";", "\[IndentingNewLine]", 
     "\[IndentingNewLine]", 
     RowBox[{"{", 
      RowBox[{"datafit", ",", "plot"}], "}"}]}]}], "\[IndentingNewLine]", 
   "\[IndentingNewLine]", "]"}]}]], "Input",
 CellChangeTimes->{{3.836383704606103*^9, 3.836383722813579*^9}, {
   3.83638381106067*^9, 3.836383846075419*^9}, {3.886957620309287*^9, 
   3.8869576203142576`*^9}, 3.8869576595201197`*^9, {3.8869577030054073`*^9, 
   3.8869577413982797`*^9}},
 CellLabel->
  "In[130]:=",ExpressionUUID->"113aba6f-6178-49ce-aa95-202efa72d0b4"]
}, Closed]]
}, Closed]],

Cell[CellGroupData[{

Cell["Plate reader data processing", "Subsubsection",
 CellChangeTimes->{{3.836308558763122*^9, 3.8363085661864443`*^9}, {
   3.842507681380465*^9, 3.842507684082947*^9}, {3.842510356122328*^9, 
   3.84251035737992*^9}, {3.850720041393025*^9, 3.850720045552032*^9}, {
   3.8507202993435583`*^9, 3.850720299752098*^9}, {3.8542760573674088`*^9, 
   3.854276059151877*^9}, {3.8869594033396997`*^9, 3.8869594180025845`*^9}, 
   3.886959476554082*^9},ExpressionUUID->"529f6d8b-c9f7-49ac-8b1f-\
1ab9122ce7e1"],

Cell[CellGroupData[{

Cell["Growth curves in linear scale", "Subsubsubsection",
 CellChangeTimes->{{3.8869594802522483`*^9, 
  3.8869594838092594`*^9}},ExpressionUUID->"397c60eb-0e53-416e-811b-\
93759ffe403c"],

Cell[BoxData[""], "Input",
 CellChangeTimes->{{3.836310171373355*^9, 3.8363101837936497`*^9}, 
   3.842460385085417*^9, {3.842492895549597*^9, 3.8424929493348007`*^9}, {
   3.842507081492174*^9, 3.842507100468532*^9}, 3.8507198719132977`*^9, {
   3.886955690255872*^9, 3.886955691429678*^9}},
 CellLabel->
  "In[131]:=",ExpressionUUID->"d5df70be-2ff8-468d-b89f-7a63d8c2f0bd"],

Cell[BoxData[{
 RowBox[{
  RowBox[{
   RowBox[{"nfiletoan", "=", "1"}], ";"}], " ", 
  RowBox[{"(*", " ", 
   RowBox[{
   "Select", " ", "the", " ", "number", " ", "of", " ", "file", " ", "to", 
    " ", "analyse", " ", "from", " ", "the", " ", "imported", " ", "ones"}], 
   "*)"}]}], "\[IndentingNewLine]", 
 RowBox[{
  RowBox[{"filet", "=", 
   RowBox[{"filesImpP", "[", 
    RowBox[{"[", "nfiletoan", "]"}], "]"}]}], ";"}], "\[IndentingNewLine]", 
 RowBox[{
  RowBox[{"datat", "=", 
   RowBox[{"Transpose", "[", 
    RowBox[{"filet", "[", 
     RowBox[{"[", 
      RowBox[{"2", ";;"}], "]"}], "]"}], "]"}]}], 
  ";"}], "\[IndentingNewLine]", 
 RowBox[{"nwellst", "=", 
  RowBox[{
   RowBox[{"Length", "[", "datat", "]"}], "/", "2"}]}], "\[IndentingNewLine]", 
 RowBox[{"ldatat", "=", 
  RowBox[{"Length", "[", "datat", "]"}]}]}], "Input",
 CellChangeTimes->{{3.8317038279198217`*^9, 3.831703831513356*^9}, {
   3.831703892884083*^9, 3.83170390074559*^9}, {3.831703961814377*^9, 
   3.831703962284531*^9}, {3.831704060011533*^9, 3.831704060463098*^9}, {
   3.8317041054308023`*^9, 3.831704109111141*^9}, {3.836297308835847*^9, 
   3.8362973838276243`*^9}, {3.836298160001359*^9, 3.836298178002015*^9}, {
   3.83629829217022*^9, 3.8362983077036533`*^9}, 3.83630703723645*^9, 
   3.836307967851987*^9, {3.836308001129113*^9, 3.836308001636862*^9}, 
   3.8363080613142643`*^9, {3.836310088366417*^9, 3.836310111041843*^9}, 
   3.8363101457401123`*^9, {3.836310186923574*^9, 3.83631019378771*^9}, {
   3.8363102842675333`*^9, 3.836310301176313*^9}, {3.836310645104553*^9, 
   3.836310650310521*^9}, 3.842460385779894*^9, 3.8424929412247066`*^9, {
   3.8425070814928827`*^9, 3.842507100469205*^9}, 3.8507198719147243`*^9, {
   3.886955693672532*^9, 3.886955734041892*^9}, {3.886955799172284*^9, 
   3.8869558164467716`*^9}, 3.8872727936893525`*^9},
 CellLabel->
  "In[132]:=",ExpressionUUID->"01b3a52c-603f-4f34-899d-e587aee83ec6"],

Cell[BoxData[{
 RowBox[{
  RowBox[{"datatofitt1", "=", 
   RowBox[{"Table", "[", 
    RowBox[{",", 
     RowBox[{"{", 
      RowBox[{"i", ",", "1", ",", "nwellst"}], "}"}]}], "]"}]}], 
  ";"}], "\[IndentingNewLine]", 
 RowBox[{
  RowBox[{"datatofittorig1", "=", 
   RowBox[{"Table", "[", 
    RowBox[{",", 
     RowBox[{"{", 
      RowBox[{"i", ",", "1", ",", "nwellst"}], "}"}]}], "]"}]}], 
  ";"}], "\[IndentingNewLine]", 
 RowBox[{
  RowBox[{"GIsubtrGI0t1", "=", 
   RowBox[{"Table", "[", 
    RowBox[{",", 
     RowBox[{"{", 
      RowBox[{"i", ",", "1", ",", "nwellst"}], "}"}]}], "]"}]}], 
  ";"}], "\[IndentingNewLine]", 
 RowBox[{
  RowBox[{"plotst1", "=", 
   RowBox[{"Table", "[", 
    RowBox[{",", 
     RowBox[{"{", 
      RowBox[{"i", ",", "1", ",", "nwellst"}], "}"}]}], "]"}]}], 
  ";"}], "\[IndentingNewLine]", 
 RowBox[{
  RowBox[{"plotstorig1", "=", 
   RowBox[{"Table", "[", 
    RowBox[{",", 
     RowBox[{"{", 
      RowBox[{"i", ",", "1", ",", "nwellst"}], "}"}]}], "]"}]}], 
  ";"}], "\[IndentingNewLine]", 
 RowBox[{"colorst1", "=", 
  RowBox[{"Table", "[", 
   RowBox[{
    RowBox[{"Hue", "[", 
     RowBox[{"i", "/", "nwellst"}], "]"}], ",", 
    RowBox[{"{", 
     RowBox[{"i", ",", "1", ",", "nwellst"}], "}"}]}], 
   "]"}]}], "\[IndentingNewLine]", 
 RowBox[{
  RowBox[{"namest1", "=", 
   RowBox[{"Table", "[", 
    RowBox[{",", 
     RowBox[{"{", 
      RowBox[{"i", ",", "1", ",", "nwellst"}], "}"}]}], "]"}]}], 
  ";"}]}], "Input",
 CellChangeTimes->{{3.836298377690819*^9, 3.8362984312975693`*^9}, {
  3.836298495071004*^9, 3.836298548865651*^9}, {3.836308681132927*^9, 
  3.836308687961288*^9}, {3.836308848584058*^9, 3.836308996465776*^9}, {
  3.836310198343957*^9, 3.8363102497108097`*^9}, {3.836312821248396*^9, 
  3.836312854009943*^9}, {3.8424603871043*^9, 3.842460388758103*^9}, {
  3.842493001838269*^9, 3.8424930039302673`*^9}, {3.842507081494925*^9, 
  3.8425070814974413`*^9}, {3.8502964075893383`*^9, 3.850296417324897*^9}, {
  3.850301248996355*^9, 3.850301258183928*^9}, {3.8507198719197407`*^9, 
  3.850719871923794*^9}, {3.886956471586073*^9, 3.8869564925113525`*^9}, {
  3.886956605607085*^9, 3.886956631983798*^9}, {3.8872728561826057`*^9, 
  3.887272859147163*^9}},
 CellLabel->
  "In[137]:=",ExpressionUUID->"c29b4153-69d0-45cc-aec5-beb67577999b"],

Cell[BoxData[
 RowBox[{"For", "[", 
  RowBox[{
   RowBox[{"i", "=", "0"}], ",", 
   RowBox[{"i", "\[LessEqual]", 
    RowBox[{"(", 
     RowBox[{
      RowBox[{"ldatat", "/", "2"}], "-", "1"}], ")"}]}], ",", 
   RowBox[{"i", "++"}], ",", "\[IndentingNewLine]", 
   RowBox[{
    RowBox[{"tempiq", "=", 
     RowBox[{
      RowBox[{"datat", "[", 
       RowBox[{"[", 
        RowBox[{
         RowBox[{"2", "*", "i"}], "+", "1"}], "]"}], "]"}], "[", 
      RowBox[{"[", 
       RowBox[{"2", ";;"}], "]"}], "]"}]}], ";", 
    RowBox[{"(*", " ", 
     RowBox[{
     "Starting", " ", "from", " ", "the", " ", "2", "nd", " ", "value", " ", 
      RowBox[{"(", " ", 
       RowBox[{"in", " ", "[", 
        RowBox[{"[", 
         RowBox[{"2", ";;"}], "]"}], "]"}], " ", ")"}], " ", "allows", " ", 
      "to", " ", "discard", " ", "the", " ", "value", " ", "in", " ", "0"}], 
     " ", "*)"}], "\[IndentingNewLine]", 
    RowBox[{"growthq", "=", 
     RowBox[{
      RowBox[{"datat", "[", 
       RowBox[{"[", 
        RowBox[{
         RowBox[{"2", "*", "i"}], "+", "2"}], "]"}], "]"}], "[", 
      RowBox[{"[", 
       RowBox[{"2", ";;"}], "]"}], "]"}]}], ";", 
    RowBox[{"(*", " ", 
     RowBox[{
     "Starting", " ", "from", " ", "the", " ", "2", "nd", " ", "value", " ", 
      RowBox[{"(", " ", 
       RowBox[{"in", " ", "[", 
        RowBox[{"[", 
         RowBox[{"2", ";;"}], "]"}], "]"}], " ", ")"}], " ", "allows", " ", 
      "to", " ", "discard", " ", "the", " ", "value", " ", "in", " ", "0"}], 
     " ", "*)"}], "\[IndentingNewLine]", 
    RowBox[{"namesq", "=", 
     RowBox[{
      RowBox[{"filet", "[", 
       RowBox[{"[", "1", "]"}], "]"}], "[", 
      RowBox[{"[", 
       RowBox[{
        RowBox[{"2", "*", "i"}], "+", "2"}], "]"}], "]"}]}], ";", 
    "\[IndentingNewLine]", 
    RowBox[{"colorq", "=", 
     RowBox[{"colorst1", "[", 
      RowBox[{"[", 
       RowBox[{"i", "+", "1"}], "]"}], "]"}]}], ";", "\[IndentingNewLine]", 
    "\[IndentingNewLine]", 
    RowBox[{
     RowBox[{"{", 
      RowBox[{
      "absmenoabszeroq", ",", "datatofitq", ",", "plotdataq", ",", 
       "datatofitqorig", ",", "plotdataqorig"}], "}"}], "=", 
     RowBox[{"plotdatatecanforfit", "[", 
      RowBox[{"growthq", ",", "tempiq", ",", "namesq", ",", "colorq", ",", 
       RowBox[{"{", 
        RowBox[{"0", ",", "200"}], "}"}], ",", 
       RowBox[{"{", 
        RowBox[{"0", ",", "Automatic"}], "}"}], ",", "\"\<Time (h)\>\""}], 
      "]"}]}], ";", "\[IndentingNewLine]", 
    RowBox[{
     RowBox[{"datatofitt1", "[", 
      RowBox[{"[", 
       RowBox[{"i", "+", "1"}], "]"}], "]"}], "=", "datatofitq"}], ";", 
    "\[IndentingNewLine]", 
    RowBox[{
     RowBox[{"plotst1", "[", 
      RowBox[{"[", 
       RowBox[{"i", "+", "1"}], "]"}], "]"}], "=", "plotdataq"}], ";", 
    "\[IndentingNewLine]", 
    RowBox[{
     RowBox[{"datatofittorig1", "[", 
      RowBox[{"[", 
       RowBox[{"i", "+", "1"}], "]"}], "]"}], "=", "datatofitqorig"}], ";", 
    "\[IndentingNewLine]", 
    RowBox[{
     RowBox[{"plotstorig1", "[", 
      RowBox[{"[", 
       RowBox[{"i", "+", "1"}], "]"}], "]"}], "=", "plotdataqorig"}], ";", 
    "\[IndentingNewLine]", 
    RowBox[{
     RowBox[{"namest1", "[", 
      RowBox[{"[", 
       RowBox[{"i", "+", "1"}], "]"}], "]"}], "=", "namesq"}], ";", 
    "\[IndentingNewLine]", 
    RowBox[{
     RowBox[{"GIsubtrGI0t1", "[", 
      RowBox[{"[", 
       RowBox[{"i", "+", "1"}], "]"}], "]"}], "=", "absmenoabszeroq"}], 
    ";"}]}], "\[IndentingNewLine]", "\[IndentingNewLine]", "]"}]], "Input",
 CellChangeTimes->{{3.836298273602289*^9, 3.83629828232346*^9}, {
   3.836298318176519*^9, 3.8362983746677094`*^9}, {3.836298447334584*^9, 
   3.836298463745722*^9}, {3.836298554603002*^9, 3.8362985548948174`*^9}, {
   3.8362985856210117`*^9, 3.836298598138027*^9}, {3.836298649208457*^9, 
   3.836298650182735*^9}, {3.836298686234269*^9, 3.8362986914608717`*^9}, {
   3.836308373559021*^9, 3.836308385911618*^9}, {3.836308691565703*^9, 
   3.8363087013408613`*^9}, {3.836310253009729*^9, 3.836310270166184*^9}, {
   3.8363104203353558`*^9, 3.836310504453206*^9}, {3.8363105506265287`*^9, 
   3.8363105555395107`*^9}, {3.836310585702425*^9, 3.836310603423739*^9}, {
   3.836310654759985*^9, 3.836310659898423*^9}, {3.836310718374734*^9, 
   3.836310735233424*^9}, {3.83631079499238*^9, 3.836310795839587*^9}, {
   3.8363128284600353`*^9, 3.836312840477319*^9}, {3.842460388761307*^9, 
   3.8424603887668037`*^9}, {3.8425070814984827`*^9, 3.84250708150134*^9}, {
   3.850301212461831*^9, 3.850301242786071*^9}, {3.8507198719254436`*^9, 
   3.850719871929805*^9}, 3.8869560534289484`*^9, {3.8869563784992723`*^9, 
   3.8869564089493103`*^9}, 3.886956605613065*^9, 3.8869566928152666`*^9, {
   3.8869569304671383`*^9, 3.8869569605826063`*^9}, {3.886957137162139*^9, 
   3.886957152376546*^9}, {3.8872728561961465`*^9, 3.887272856208315*^9}},
 CellLabel->
  "In[144]:=",ExpressionUUID->"24c0252f-23ea-43ee-b514-f14715435aa2"],

Cell[BoxData[{
 RowBox[{"Length", "[", "plotst1", "]"}], "\[IndentingNewLine]", 
 RowBox[{"namest1", "[", 
  RowBox[{"[", 
   RowBox[{"1", ";;", "2"}], "]"}], "]"}], "\[IndentingNewLine]", 
 RowBox[{"colorst1", "[", 
  RowBox[{"[", 
   RowBox[{"1", ";;", "2"}], "]"}], "]"}], "\[IndentingNewLine]", 
 RowBox[{"Show", "[", 
  RowBox[{
   RowBox[{"plotst1", "[", 
    RowBox[{"[", 
     RowBox[{"1", ";;", "1"}], "]"}], "]"}], ",", 
   RowBox[{"plotstorig1", "[", 
    RowBox[{"[", 
     RowBox[{"1", ";;", "1"}], "]"}], "]"}], ",", 
   RowBox[{"PlotRange", "\[Rule]", "All"}]}], "]"}], "\[IndentingNewLine]", 
 RowBox[{"Show", "[", 
  RowBox[{
   RowBox[{"plotstorig1", "[", 
    RowBox[{"[", 
     RowBox[{"1", ";;", "5"}], "]"}], "]"}], ",", 
   RowBox[{"PlotRange", "\[Rule]", "All"}]}], "]"}], "\[IndentingNewLine]", 
 RowBox[{
  RowBox[{"datatofittorig1", "[", 
   RowBox[{"[", 
    RowBox[{"1", ";;", "5"}], "]"}], "]"}], ";"}]}], "Input",
 CellChangeTimes->{{3.8362987121873837`*^9, 3.8362987330746403`*^9}, {
   3.83629890024507*^9, 3.8362989047788143`*^9}, {3.8363080320991993`*^9, 
   3.836308044412292*^9}, {3.8363105102709227`*^9, 3.836310511870434*^9}, 
   3.836310565995117*^9, 3.836310813875683*^9, {3.842460388768837*^9, 
   3.8424603887703114`*^9}, {3.842507081501985*^9, 3.842507081502489*^9}, {
   3.842511264146472*^9, 3.842511266361766*^9}, {3.8502924247839613`*^9, 
   3.850292462331362*^9}, {3.850296422765991*^9, 3.8502964247246017`*^9}, {
   3.8503012650813923`*^9, 3.850301308611291*^9}, {3.850301373900696*^9, 
   3.8503013894239473`*^9}, {3.850633586622182*^9, 3.850633587915572*^9}, {
   3.850633717366042*^9, 3.85063372650426*^9}, {3.850719871930744*^9, 
   3.850719871933346*^9}, {3.8869565019221272`*^9, 3.886956546091341*^9}, 
   3.886956578547744*^9, {3.8872728562103105`*^9, 3.887272856218283*^9}},
 CellLabel->
  "In[145]:=",ExpressionUUID->"16efaca5-61d1-4de2-b971-981848ff8b77"],

Cell[BoxData[{
 RowBox[{"datatofitt1", "[", 
  RowBox[{"[", "1", "]"}], "]"}], "\[IndentingNewLine]", 
 RowBox[{"datatofittorig1", "[", 
  RowBox[{"[", "1", "]"}], "]"}]}], "Input",
 CellChangeTimes->{{3.886956916553368*^9, 3.886956926578184*^9}, {
  3.88727285622796*^9, 3.887272856229954*^9}},
 CellLabel->
  "In[151]:=",ExpressionUUID->"cc60dc8f-ae4f-4952-a907-fb9401ba0639"]
}, Closed]],

Cell[CellGroupData[{

Cell["Growth curves in log scale (ln(GI)) ", "Subsubsubsection",
 CellChangeTimes->{{3.836308558763122*^9, 3.8363085661864443`*^9}, {
   3.842507681380465*^9, 3.842507684082947*^9}, {3.842510356122328*^9, 
   3.84251035737992*^9}, {3.850631855691856*^9, 3.850631867690151*^9}, {
   3.850635535693927*^9, 3.85063553770252*^9}, {3.850636747539679*^9, 
   3.8506367477049017`*^9}, {3.8507203024385033`*^9, 3.850720302879582*^9}, {
   3.854274645793303*^9, 3.8542746464141006`*^9}, {3.8869566437046947`*^9, 
   3.8869566588908715`*^9}, {3.886957064108408*^9, 3.886957064837844*^9}, {
   3.8869594222481194`*^9, 3.886959434970151*^9}, 3.8869594878380747`*^9, {
   3.8872064518198647`*^9, 
   3.887206452334191*^9}},ExpressionUUID->"1d034f84-239d-46e9-bdcf-\
e5644a8c450d"],

Cell[BoxData[
 RowBox[{"(*", " ", 
  RowBox[{
   RowBox[{
   "The", " ", "suffix", " ", "\"\<l\>\"", " ", "stands", " ", "for", " ", 
    "logarithm", " ", "to", " ", "distinguish", " ", "from", " ", "the", " ", 
    "results", " ", "of", " ", "the", " ", "previous", " ", "section", " ", 
    "that", " ", "concerns", " ", "data", " ", "in", " ", "non"}], "-", 
   RowBox[{"logarithmic", " ", "scale"}]}], " ", "*)"}]], "Input",
 CellChangeTimes->{{3.8869570674038067`*^9, 3.8869571060801716`*^9}},
 CellLabel->
  "In[153]:=",ExpressionUUID->"630889fc-8c0b-4547-bfd4-5a79a497f8e5"],

Cell[BoxData[{
 RowBox[{
  RowBox[{"datatofitt1l", "=", 
   RowBox[{"Table", "[", 
    RowBox[{",", 
     RowBox[{"{", 
      RowBox[{"i", ",", "1", ",", "nwellst"}], "}"}]}], "]"}]}], 
  ";"}], "\[IndentingNewLine]", 
 RowBox[{
  RowBox[{"GIsubtrGI0t1l", "=", 
   RowBox[{"Table", "[", 
    RowBox[{",", 
     RowBox[{"{", 
      RowBox[{"i", ",", "1", ",", "nwellst"}], "}"}]}], "]"}]}], 
  ";"}], "\[IndentingNewLine]", 
 RowBox[{
  RowBox[{"plotst1l", "=", 
   RowBox[{"Table", "[", 
    RowBox[{",", 
     RowBox[{"{", 
      RowBox[{"i", ",", "1", ",", "nwellst"}], "}"}]}], "]"}]}], 
  ";"}], "\[IndentingNewLine]", 
 RowBox[{"colorst1l", "=", 
  RowBox[{"Table", "[", 
   RowBox[{
    RowBox[{"Hue", "[", 
     RowBox[{"i", "/", "nwellst"}], "]"}], ",", 
    RowBox[{"{", 
     RowBox[{"i", ",", "1", ",", "nwellst"}], "}"}]}], 
   "]"}]}], "\[IndentingNewLine]", 
 RowBox[{
  RowBox[{"namest1l", "=", 
   RowBox[{"Table", "[", 
    RowBox[{",", 
     RowBox[{"{", 
      RowBox[{"i", ",", "1", ",", "nwellst"}], "}"}]}], "]"}]}], 
  ";"}]}], "Input",
 CellChangeTimes->{{3.836298377690819*^9, 3.8362984312975693`*^9}, {
   3.836298495071004*^9, 3.836298548865651*^9}, {3.836308681132927*^9, 
   3.836308687961288*^9}, {3.836308848584058*^9, 3.836308996465776*^9}, {
   3.836310198343957*^9, 3.8363102497108097`*^9}, {3.836312821248396*^9, 
   3.836312854009943*^9}, {3.8424603871043*^9, 3.842460388758103*^9}, {
   3.842493001838269*^9, 3.8424930039302673`*^9}, {3.842507081494925*^9, 
   3.8425070814974413`*^9}, {3.8502964075893383`*^9, 3.850296417324897*^9}, {
   3.850301248996355*^9, 3.850301258183928*^9}, {3.850631883437187*^9, 
   3.85063190099047*^9}, {3.850633456741023*^9, 3.85063345792003*^9}, {
   3.850719871936652*^9, 3.850719871939047*^9}, 3.8869566056210365`*^9, 
   3.8869566401657724`*^9, {3.8872728562329435`*^9, 3.887272856238924*^9}},
 CellLabel->
  "In[154]:=",ExpressionUUID->"8349544d-a3c4-4191-b48c-dc348f9067c5"],

Cell[BoxData[
 RowBox[{"For", "[", 
  RowBox[{
   RowBox[{"i", "=", "0"}], ",", 
   RowBox[{"i", "\[LessEqual]", 
    RowBox[{"(", 
     RowBox[{
      RowBox[{"ldatat", "/", "2"}], "-", "1"}], ")"}]}], ",", 
   RowBox[{"i", "++"}], ",", "\[IndentingNewLine]", 
   RowBox[{
    RowBox[{"tempiql", "=", 
     RowBox[{
      RowBox[{"datat", "[", 
       RowBox[{"[", 
        RowBox[{
         RowBox[{"2", "*", "i"}], "+", "1"}], "]"}], "]"}], "[", 
      RowBox[{"[", 
       RowBox[{"2", ";;"}], "]"}], "]"}]}], ";", "\[IndentingNewLine]", 
    RowBox[{"growthql", "=", 
     RowBox[{
      RowBox[{"datat", "[", 
       RowBox[{"[", 
        RowBox[{
         RowBox[{"2", "*", "i"}], "+", "2"}], "]"}], "]"}], "[", 
      RowBox[{"[", 
       RowBox[{"2", ";;"}], "]"}], "]"}]}], ";", "\[IndentingNewLine]", 
    RowBox[{"namesql", "=", 
     RowBox[{
      RowBox[{"filet", "[", 
       RowBox[{"[", "1", "]"}], "]"}], "[", 
      RowBox[{"[", 
       RowBox[{
        RowBox[{"2", "*", "i"}], "+", "2"}], "]"}], "]"}]}], ";", 
    "\[IndentingNewLine]", 
    RowBox[{"colorql", "=", 
     RowBox[{"colorst1", "[", 
      RowBox[{"[", 
       RowBox[{"i", "+", "1"}], "]"}], "]"}]}], ";", "\[IndentingNewLine]", 
    "\[IndentingNewLine]", 
    RowBox[{
     RowBox[{"{", 
      RowBox[{
      "absmenoabszeroql", ",", "datatofitql", ",", "plotdataql", ",", 
       "datatofitqorigl", ",", "plotdataqorigl"}], "}"}], "=", 
     RowBox[{"plotdatatecanforfitlog", "[", 
      RowBox[{"growthql", ",", "tempiql", ",", "namesql", ",", "colorql", ",", 
       RowBox[{"{", 
        RowBox[{"0", ",", "200"}], "}"}], ",", 
       RowBox[{"{", 
        RowBox[{"0", ",", "Automatic"}], "}"}], ",", "\"\<Time (h)\>\""}], 
      "]"}]}], ";", "\[IndentingNewLine]", 
    RowBox[{
     RowBox[{"datatofitt1l", "[", 
      RowBox[{"[", 
       RowBox[{"i", "+", "1"}], "]"}], "]"}], "=", "datatofitql"}], ";", 
    "\[IndentingNewLine]", 
    RowBox[{
     RowBox[{"plotst1l", "[", 
      RowBox[{"[", 
       RowBox[{"i", "+", "1"}], "]"}], "]"}], "=", "plotdataql"}], ";", 
    "\[IndentingNewLine]", 
    RowBox[{
     RowBox[{"namest1l", "[", 
      RowBox[{"[", 
       RowBox[{"i", "+", "1"}], "]"}], "]"}], "=", "namesql"}], ";", 
    "\[IndentingNewLine]", 
    RowBox[{
     RowBox[{"GIsubtrGI0t1l", "[", 
      RowBox[{"[", 
       RowBox[{"i", "+", "1"}], "]"}], "]"}], "=", "absmenoabszeroql"}], 
    ";"}]}], "\[IndentingNewLine]", "\[IndentingNewLine]", "]"}]], "Input",
 CellChangeTimes->{{3.836298273602289*^9, 3.83629828232346*^9}, {
   3.836298318176519*^9, 3.8362983746677094`*^9}, {3.836298447334584*^9, 
   3.836298463745722*^9}, {3.836298554603002*^9, 3.8362985548948174`*^9}, {
   3.8362985856210117`*^9, 3.836298598138027*^9}, {3.836298649208457*^9, 
   3.836298650182735*^9}, {3.836298686234269*^9, 3.8362986914608717`*^9}, {
   3.836308373559021*^9, 3.836308385911618*^9}, {3.836308691565703*^9, 
   3.8363087013408613`*^9}, {3.836310253009729*^9, 3.836310270166184*^9}, {
   3.8363104203353558`*^9, 3.836310504453206*^9}, {3.8363105506265287`*^9, 
   3.8363105555395107`*^9}, {3.836310585702425*^9, 3.836310603423739*^9}, {
   3.836310654759985*^9, 3.836310659898423*^9}, {3.836310718374734*^9, 
   3.836310735233424*^9}, {3.83631079499238*^9, 3.836310795839587*^9}, {
   3.8363128284600353`*^9, 3.836312840477319*^9}, {3.842460388761307*^9, 
   3.8424603887668037`*^9}, {3.8425070814984827`*^9, 3.84250708150134*^9}, {
   3.850301212461831*^9, 3.850301242786071*^9}, {3.850631915137168*^9, 
   3.850631951007763*^9}, {3.850632011412067*^9, 3.8506320656064377`*^9}, {
   3.850633500394785*^9, 3.8506335086621017`*^9}, 3.8506336100017757`*^9, 
   3.850633774954713*^9, {3.8506338747256613`*^9, 3.8506338799078283`*^9}, {
   3.8506341088490477`*^9, 3.8506341091311073`*^9}, {3.850634311805159*^9, 
   3.850634319230879*^9}, {3.850634520805367*^9, 3.850634520989111*^9}, {
   3.8506351946980047`*^9, 3.850635204031383*^9}, {3.850635485147397*^9, 
   3.85063548900176*^9}, {3.850719871940452*^9, 3.8507198719434023`*^9}, 
   3.886956053448854*^9, 3.8869566056250267`*^9, 3.886956692824238*^9, {
   3.8869570605683465`*^9, 3.886957060800727*^9}, {3.8869571371721053`*^9, 
   3.886957152388036*^9}, {3.887272856243907*^9, 3.8872728562508836`*^9}},
 CellLabel->
  "In[159]:=",ExpressionUUID->"cb41e135-a3e4-4021-99b6-0744348da3c8"],

Cell[BoxData[
 RowBox[{"GIsubtrGI0t1l", ";"}]], "Input",
 CellChangeTimes->{
  3.850635932629559*^9, 3.8506367147034616`*^9, 3.8507198719442377`*^9, 
   3.886956605626726*^9, {3.886957237947003*^9, 3.8869572405152903`*^9}, 
   3.8872728562528763`*^9, 3.905875769716138*^9},
 CellLabel->
  "In[160]:=",ExpressionUUID->"d3249d92-cb9a-4ccf-8925-e2967f14a368"],

Cell[BoxData["plotst1l"], "Input",
 CellChangeTimes->{{3.850647022389421*^9, 3.8506470281782*^9}, 
   3.850719871944936*^9, 3.88727285625487*^9},
 CellLabel->
  "In[161]:=",ExpressionUUID->"33c4f3fa-c5a8-4c64-acd7-78fa67ab7cb7"],

Cell[BoxData[{
 RowBox[{"Length", "[", "plotst1l", "]"}], "\[IndentingNewLine]", 
 RowBox[{"namest1l", "[", 
  RowBox[{"[", 
   RowBox[{"1", ";;", "2"}], "]"}], "]"}], "\[IndentingNewLine]", 
 RowBox[{"colorst1l", "[", 
  RowBox[{"[", 
   RowBox[{"1", ";;", "2"}], "]"}], "]"}], "\[IndentingNewLine]", 
 RowBox[{"Show", "[", 
  RowBox[{
   RowBox[{"plotst1l", "[", 
    RowBox[{"[", 
     RowBox[{"1", ";;", "nwellst"}], "]"}], "]"}], ",", 
   RowBox[{"PlotRange", "\[Rule]", 
    RowBox[{"{", 
     RowBox[{"Automatic", ",", "Automatic"}], "}"}]}]}], 
  "]"}], "\[IndentingNewLine]", 
 RowBox[{
  RowBox[{"Show", "[", 
   RowBox[{
    RowBox[{"plotst1", "[", 
     RowBox[{"[", 
      RowBox[{"1", ";;", "nwellst"}], "]"}], "]"}], ",", 
    RowBox[{"PlotRange", "\[Rule]", 
     RowBox[{"{", 
      RowBox[{"Automatic", ",", "Automatic"}], "}"}]}]}], "]"}], 
  "\[IndentingNewLine]"}], "\[IndentingNewLine]", 
 RowBox[{"datatofitt1l", ";"}]}], "Input",
 CellChangeTimes->{{3.8362987121873837`*^9, 3.8362987330746403`*^9}, {
   3.83629890024507*^9, 3.8362989047788143`*^9}, {3.8363080320991993`*^9, 
   3.836308044412292*^9}, {3.8363105102709227`*^9, 3.836310511870434*^9}, 
   3.836310565995117*^9, 3.836310813875683*^9, {3.842460388768837*^9, 
   3.8424603887703114`*^9}, {3.842507081501985*^9, 3.842507081502489*^9}, {
   3.842511264146472*^9, 3.842511266361766*^9}, {3.8502924247839613`*^9, 
   3.850292462331362*^9}, {3.850296422765991*^9, 3.8502964247246017`*^9}, {
   3.8503012650813923`*^9, 3.850301308611291*^9}, {3.850301373900696*^9, 
   3.8503013894239473`*^9}, {3.850632035874742*^9, 3.850632040784157*^9}, {
   3.8506321286447153`*^9, 3.85063212887818*^9}, {3.850635529076837*^9, 
   3.850635529766787*^9}, {3.8506360087988043`*^9, 3.850636024836287*^9}, {
   3.8506360715301533`*^9, 3.8506360718843718`*^9}, {3.850636160871398*^9, 
   3.850636172558172*^9}, {3.850636348244927*^9, 3.850636391768916*^9}, {
   3.8506364418401423`*^9, 3.85063654185411*^9}, {3.8506365770463963`*^9, 
   3.850636591144985*^9}, {3.850636625117796*^9, 3.8506366773314857`*^9}, {
   3.850637984657126*^9, 3.85063798592708*^9}, {3.850645646243162*^9, 
   3.850645647948635*^9}, {3.85064616901306*^9, 3.850646185567091*^9}, {
   3.850719871945929*^9, 3.850719871949226*^9}, 3.8507201566706657`*^9, {
   3.886957396184658*^9, 3.8869574174423*^9}, {3.8872728563011484`*^9, 
   3.8872728563101187`*^9}, {3.905875761996498*^9, 3.9058757641250277`*^9}},
 CellLabel->
  "In[162]:=",ExpressionUUID->"b77e39d0-763d-4061-9cc0-84bb259541f0"]
}, Closed]]
}, Open  ]],

Cell[CellGroupData[{

Cell["Manual counts data processing (both linear and log scale)", \
"Subsubsection",
 CellChangeTimes->{{3.836308558763122*^9, 3.8363085661864443`*^9}, 
   3.842510441919074*^9, {3.842510909695908*^9, 3.842510912505186*^9}, 
   3.842511116006117*^9, {3.850721177143956*^9, 3.8507211825418577`*^9}, {
   3.8767288944975777`*^9, 3.876728896251689*^9}, {3.8869574268301277`*^9, 
   3.8869574369939055`*^9}, {3.886959493470645*^9, 3.886959498837077*^9}, {
   3.8872064612038918`*^9, 3.8872064616988907`*^9}, 3.8872679791439137`*^9, 
   3.887268061376872*^9},ExpressionUUID->"d793ef68-1731-4534-a878-\
bc8273ca07a9"],

Cell[BoxData[{
 RowBox[{
  RowBox[{"filemc", "=", 
   RowBox[{"filesImpmc", "[", 
    RowBox[{"[", "1", "]"}], "]"}]}], ";"}], "\[IndentingNewLine]", 
 RowBox[{"filemc", ";"}], "\[IndentingNewLine]", 
 RowBox[{"datamc", "=", 
  RowBox[{"filemc", "[", 
   RowBox[{"[", 
    RowBox[{"1", ";;", "9"}], "]"}], "]"}]}], "\[IndentingNewLine]", 
 RowBox[{"nwellsmc", "=", 
  RowBox[{
   RowBox[{"Length", "[", "datamc", "]"}], "-", "1"}]}]}], "Input",
 CellChangeTimes->{{3.8317038279198217`*^9, 3.831703831513356*^9}, {
   3.831703892884083*^9, 3.83170390074559*^9}, {3.831703961814377*^9, 
   3.831703962284531*^9}, {3.831704060011533*^9, 3.831704060463098*^9}, {
   3.8317041054308023`*^9, 3.831704109111141*^9}, {3.836297308835847*^9, 
   3.8362973838276243`*^9}, {3.836298160001359*^9, 3.836298178002015*^9}, {
   3.83629829217022*^9, 3.8362983077036533`*^9}, 3.83630703723645*^9, 
   3.836307967851987*^9, {3.836308001129113*^9, 3.836308001636862*^9}, 
   3.8363080613142643`*^9, 3.842460388833352*^9, 3.842507081545903*^9, 
   3.842510322386321*^9, {3.842511154104355*^9, 3.842511155474366*^9}, {
   3.8425113561321*^9, 3.842511356789554*^9}, {3.8425113939490547`*^9, 
   3.842511403886911*^9}, 3.850719872733017*^9, 3.8869574393472958`*^9, {
   3.886957831595476*^9, 3.886957866056883*^9}, {3.886959318561734*^9, 
   3.886959321143568*^9}, 3.886965409215499*^9, 3.887272773678443*^9, 
   3.8872728972226305`*^9},
 CellLabel->
  "In[168]:=",ExpressionUUID->"e4102416-1d65-4d97-a204-dc27df322937"],

Cell[BoxData[{
 RowBox[{
  RowBox[{"datatofitmc1", "=", 
   RowBox[{"Table", "[", 
    RowBox[{",", 
     RowBox[{"{", 
      RowBox[{"i", ",", "1", ",", "nwellsmc"}], "}"}]}], "]"}]}], 
  ";"}], "\[IndentingNewLine]", 
 RowBox[{
  RowBox[{"plotsmc1", "=", 
   RowBox[{"Table", "[", 
    RowBox[{",", 
     RowBox[{"{", 
      RowBox[{"i", ",", "1", ",", "nwellsmc"}], "}"}]}], "]"}]}], 
  ";"}], "\[IndentingNewLine]", 
 RowBox[{
  RowBox[{"datatofitmc1l", "=", 
   RowBox[{"Table", "[", 
    RowBox[{",", 
     RowBox[{"{", 
      RowBox[{"i", ",", "1", ",", "nwellsmc"}], "}"}]}], "]"}]}], 
  ";"}], "\[IndentingNewLine]", 
 RowBox[{
  RowBox[{"plotsmc1l", "=", 
   RowBox[{"Table", "[", 
    RowBox[{",", 
     RowBox[{"{", 
      RowBox[{"i", ",", "1", ",", "nwellsmc"}], "}"}]}], "]"}]}], 
  ";"}], "\[IndentingNewLine]", 
 RowBox[{
  RowBox[{"colorsmc1", "=", 
   RowBox[{"Table", "[", 
    RowBox[{
     RowBox[{"Hue", "[", 
      RowBox[{"i", "/", "nwellsmc"}], "]"}], ",", 
     RowBox[{"{", 
      RowBox[{"i", ",", "1", ",", "nwellsmc"}], "}"}]}], "]"}]}], 
  "\[IndentingNewLine]", 
  RowBox[{"(*", 
   RowBox[{
    RowBox[{"Table", "[", 
     RowBox[{
      RowBox[{"Hue", "[", 
       RowBox[{"i", "/", 
        RowBox[{"(", 
         RowBox[{"nwellsmc", "+", "3"}], ")"}]}], "]"}], ",", 
      RowBox[{"{", 
       RowBox[{"i", ",", "1", ",", "nwellsmc"}], "}"}]}], "]"}], ";"}], 
   "*)"}]}], "\[IndentingNewLine]", 
 RowBox[{
  RowBox[{"namesmc1", "=", 
   RowBox[{"Table", "[", 
    RowBox[{",", 
     RowBox[{"{", 
      RowBox[{"i", ",", "1", ",", "nwellsmc"}], "}"}]}], "]"}]}], 
  ";"}]}], "Input",
 CellChangeTimes->{{3.836298377690819*^9, 3.8362984312975693`*^9}, {
  3.836298495071004*^9, 3.836298548865651*^9}, {3.836308681132927*^9, 
  3.836308687961288*^9}, {3.836308848584058*^9, 3.836308996465776*^9}, {
  3.8363837919673033`*^9, 3.836383796596554*^9}, {3.842460388834839*^9, 
  3.842460388838792*^9}, {3.842507081547327*^9, 3.842507081550537*^9}, {
  3.842510477582632*^9, 3.8425104813131313`*^9}, {3.85029685201867*^9, 
  3.850296860904958*^9}, {3.850719872734692*^9, 3.8507198727387743`*^9}, {
  3.886957791210047*^9, 3.8869577953394794`*^9}, {3.8872728563193283`*^9, 
  3.887272856328298*^9}},
 CellLabel->
  "In[172]:=",ExpressionUUID->"edfe62ea-2730-4341-8332-8d7f59d6fb2b"],

Cell[BoxData[
 RowBox[{
  RowBox[{"firstlinemc", "=", "3"}], ";"}]], "Input",
 CellChangeTimes->{{3.8883476131436176`*^9, 3.8883476376722536`*^9}},
 CellLabel->
  "In[178]:=",ExpressionUUID->"1f246669-98a8-4d52-81ee-c8aab180d197"],

Cell[BoxData[
 RowBox[{"For", "[", 
  RowBox[{
   RowBox[{"i", "=", "1"}], ",", 
   RowBox[{"i", "<=", "nwellsmc"}], ",", 
   RowBox[{"i", "++"}], ",", "\[IndentingNewLine]", 
   RowBox[{
    RowBox[{"timesq", "=", 
     RowBox[{
      RowBox[{"datamc", "[", 
       RowBox[{"[", "1", "]"}], "]"}], "[", 
      RowBox[{"[", 
       RowBox[{"firstlinemc", ";;"}], "]"}], "]"}]}], ";", 
    "\[IndentingNewLine]", 
    RowBox[{"growthq", "=", 
     RowBox[{
      RowBox[{
       RowBox[{"datamc", "[", 
        RowBox[{"[", 
         RowBox[{"i", "+", "1"}], "]"}], "]"}], "[", 
       RowBox[{"[", 
        RowBox[{"firstlinemc", ";;"}], "]"}], "]"}], "*", 
      RowBox[{"10", "^", "5"}]}]}], ";", "\[IndentingNewLine]", 
    RowBox[{"namesq", "=", 
     RowBox[{
      RowBox[{"datamc", "[", 
       RowBox[{"[", 
        RowBox[{"i", "+", "1"}], "]"}], "]"}], "[", 
      RowBox[{"[", "1", "]"}], "]"}]}], ";", "\[IndentingNewLine]", 
    RowBox[{"colorq", "=", 
     RowBox[{"colorsmc1", "[", 
      RowBox[{"[", "i", "]"}], "]"}]}], ";", "\[IndentingNewLine]", 
    "\[IndentingNewLine]", 
    RowBox[{
     RowBox[{"{", 
      RowBox[{"datatofitql", ",", "plotdataql"}], "}"}], "=", 
     RowBox[{"plotdataCountsforfitlog", "[", 
      RowBox[{"timesq", ",", "growthq", ",", "namesq", ",", "colorq", ",", 
       RowBox[{"{", 
        RowBox[{
         RowBox[{"-", "10"}], ",", "200"}], "}"}], ",", 
       RowBox[{"{", 
        RowBox[{
         RowBox[{"-", "0.5"}], ",", "Automatic"}], "}"}], ",", 
       "\"\<Time (h)\>\""}], "]"}]}], ";", "\[IndentingNewLine]", 
    RowBox[{
     RowBox[{"{", 
      RowBox[{"datatofitq", ",", "plotdataq"}], "}"}], "=", 
     RowBox[{"plotdataCountsforfit", "[", 
      RowBox[{"timesq", ",", "growthq", ",", "namesq", ",", "colorq", ",", 
       RowBox[{"{", 
        RowBox[{
         RowBox[{"-", "10"}], ",", "200"}], "}"}], ",", 
       RowBox[{"{", 
        RowBox[{
         RowBox[{"-", "0.5"}], ",", "Automatic"}], "}"}], ",", 
       "\"\<Time (h)\>\""}], "]"}]}], ";", "\[IndentingNewLine]", 
    "\[IndentingNewLine]", 
    RowBox[{
     RowBox[{"datatofitmc1l", "[", 
      RowBox[{"[", "i", "]"}], "]"}], "=", "datatofitql"}], ";", 
    "\[IndentingNewLine]", 
    RowBox[{
     RowBox[{"plotsmc1l", "[", 
      RowBox[{"[", "i", "]"}], "]"}], "=", "plotdataql"}], ";", 
    "\[IndentingNewLine]", 
    RowBox[{
     RowBox[{"namesmc1", "[", 
      RowBox[{"[", "i", "]"}], "]"}], "=", "namesq"}], ";", 
    "\[IndentingNewLine]", 
    RowBox[{
     RowBox[{"datatofitmc1", "[", 
      RowBox[{"[", "i", "]"}], "]"}], "=", "datatofitq"}], ";", 
    "\[IndentingNewLine]", 
    RowBox[{
     RowBox[{"plotsmc1", "[", 
      RowBox[{"[", "i", "]"}], "]"}], "=", "plotdataq"}], ";"}]}], 
  "\[IndentingNewLine]", "\[IndentingNewLine]", "]"}]], "Input",
 CellChangeTimes->{{3.836298273602289*^9, 3.83629828232346*^9}, {
   3.836298318176519*^9, 3.8362983746677094`*^9}, {3.836298447334584*^9, 
   3.836298463745722*^9}, {3.836298554603002*^9, 3.8362985548948174`*^9}, {
   3.8362985856210117`*^9, 3.836298598138027*^9}, {3.836298649208457*^9, 
   3.836298650182735*^9}, {3.836298686234269*^9, 3.8362986914608717`*^9}, {
   3.836308373559021*^9, 3.836308385911618*^9}, {3.836308691565703*^9, 
   3.8363087013408613`*^9}, {3.836383745867886*^9, 3.836383786910668*^9}, {
   3.842460388840328*^9, 3.842460388843586*^9}, {3.842507081552067*^9, 
   3.842507081556205*^9}, 3.842510810313476*^9, {3.842511129685807*^9, 
   3.842511131119338*^9}, {3.84251162888335*^9, 3.84251163036127*^9}, {
   3.850719872740458*^9, 3.850719872745187*^9}, {3.876731228352153*^9, 
   3.8767312435615664`*^9}, {3.8869560535529423`*^9, 
   3.8869560535549297`*^9}, {3.8869571372738204`*^9, 
   3.8869571524890404`*^9}, {3.8869576877291546`*^9, 3.886957702696579*^9}, {
   3.8869577639198647`*^9, 3.886957763924033*^9}, {3.886957886716917*^9, 
   3.886957888886438*^9}, {3.886958572753524*^9, 3.8869585739352703`*^9}, {
   3.886958610378357*^9, 3.8869587548466916`*^9}, 3.8869593483586884`*^9, {
   3.8872728563332815`*^9, 3.887272856343257*^9}, {3.888347628877595*^9, 
   3.888347634369231*^9}},
 CellLabel->
  "In[179]:=",ExpressionUUID->"b93bbdca-e492-49a5-99fd-621e62653ef8"],

Cell[BoxData[{
 RowBox[{"plotsmc1", ";"}], "\[IndentingNewLine]", 
 RowBox[{"namesmc1", ";"}], "\[IndentingNewLine]", 
 RowBox[{"Show", "[", 
  RowBox[{
   RowBox[{"plotsmc1", "[", 
    RowBox[{"[", 
     RowBox[{"1", ";;", "8"}], "]"}], "]"}], ",", 
   RowBox[{"PlotRange", "\[Rule]", 
    RowBox[{"{", 
     RowBox[{
      RowBox[{"{", 
       RowBox[{
        RowBox[{"-", "10"}], ",", "150"}], "}"}], ",", 
      RowBox[{"{", 
       RowBox[{
        RowBox[{"-", "0.5"}], ",", "Automatic"}], "}"}]}], "}"}]}]}], 
  "]"}], "\[IndentingNewLine]", 
 RowBox[{"Show", "[", 
  RowBox[{
   RowBox[{"plotsmc1l", "[", 
    RowBox[{"[", 
     RowBox[{"1", ";;", "8"}], "]"}], "]"}], ",", 
   RowBox[{"PlotRange", "\[Rule]", 
    RowBox[{"{", 
     RowBox[{
      RowBox[{"{", 
       RowBox[{
        RowBox[{"-", "10"}], ",", "150"}], "}"}], ",", 
      RowBox[{"{", 
       RowBox[{
        RowBox[{"-", "0.5"}], ",", "Automatic"}], "}"}]}], "}"}]}]}], 
  "]"}]}], "Input",
 CellChangeTimes->{{3.8362987121873837`*^9, 3.8362987330746403`*^9}, {
   3.83629890024507*^9, 3.8362989047788143`*^9}, {3.8363080320991993`*^9, 
   3.836308044412292*^9}, {3.836383821943874*^9, 3.836383824213965*^9}, {
   3.84246038884435*^9, 3.842460388845257*^9}, {3.842499537516543*^9, 
   3.842499538152832*^9}, {3.842507081557292*^9, 3.842507081558774*^9}, 
   3.842510498129196*^9, {3.842511172562757*^9, 3.842511173439123*^9}, {
   3.850296871219534*^9, 3.850296873293043*^9}, {3.850719872751587*^9, 
   3.850719872758542*^9}, {3.850721198075679*^9, 3.8507211987748537`*^9}, 
   3.8869585201645994`*^9, {3.886959344193157*^9, 3.8869593795153875`*^9}, {
   3.8869658165342097`*^9, 3.8869658220003085`*^9}, {3.8872728563452415`*^9, 
   3.88727285634976*^9}},
 CellLabel->
  "In[180]:=",ExpressionUUID->"664da02a-1fb6-4e59-930f-40be0eae3bab"]
}, Closed]]
}, Closed]],

Cell[CellGroupData[{

Cell["SECTION II.II: relation between GI and C", "Subsection",
 CellChangeTimes->{{3.8869596277549148`*^9, 3.8869596462729855`*^9}, {
  3.8872740954087677`*^9, 3.887274095562496*^9}, {3.887288281586093*^9, 
  3.8872882886741047`*^9}, {3.887288347215384*^9, 
  3.8872883502626734`*^9}},ExpressionUUID->"8ebfc4cd-dd49-445f-b74c-\
8ab2f7e688a4"],

Cell[CellGroupData[{

Cell["Data", "Subsubsection",
 CellChangeTimes->{{3.8506522530961647`*^9, 3.850652272123499*^9}, {
  3.8869601614794044`*^9, 
  3.886960161990016*^9}},ExpressionUUID->"477e9ffa-564c-43e4-b890-\
19fcf0171e51"],

Cell[BoxData[""], "Input",
 CellChangeTimes->{{3.8577914066559753`*^9, 3.857791410841028*^9}, {
   3.857791601597376*^9, 3.857791606458757*^9}, {3.8767314495411506`*^9, 
   3.8767314502428885`*^9}, {3.876732478492221*^9, 3.876732511727895*^9}, {
   3.876732561004798*^9, 3.876732632965433*^9}, {3.876732700074724*^9, 
   3.876732776002906*^9}, {3.876740744283851*^9, 3.876740748963731*^9}, 
   3.886959676872842*^9},
 CellLabel->
  "In[184]:=",ExpressionUUID->"6df31c8d-306e-4fec-ad4f-5f77e0bd30b8"],

Cell[BoxData[
 RowBox[{"(*", "    ", 
  RowBox[{"MANUAL", " ", "COUNTS"}], " ", "*)"}]], "Input",
 CellChangeTimes->{{3.887274385974112*^9, 3.88727439077439*^9}},
 CellLabel->
  "In[185]:=",ExpressionUUID->"827262c5-2199-4448-a8b2-1e4d083ea21c"],

Cell[BoxData[
 RowBox[{"(*", 
  RowBox[{
   RowBox[{
   "In", " ", "case", " ", "there", " ", "is", " ", "more", " ", "than", " ", 
    "one", " ", "experiment"}], ",", " ", 
   RowBox[{"pool", " ", "them", " ", "here"}]}], " ", "*)"}]], "Input",
 CellChangeTimes->{{3.8869596939794607`*^9, 3.886959708862049*^9}},
 CellLabel->
  "In[186]:=",ExpressionUUID->"1d4a3957-9e09-4c00-be47-3541c3bb92be"],

Cell[BoxData[{
 RowBox[{
  RowBox[{"firstwellcondition", "=", "1"}], ";"}], "\[IndentingNewLine]", 
 RowBox[{
  RowBox[{"lastwellcondition", "=", "8"}], ";"}], "\[IndentingNewLine]", 
 RowBox[{
  RowBox[{"firsttimeconsid", "=", "1"}], ";"}], "\[IndentingNewLine]", 
 RowBox[{
  RowBox[{"lasttimeconsid", "=", "5"}], ";"}]}], "Input",
 CellChangeTimes->{{3.8872742199806023`*^9, 3.8872742786198187`*^9}},
 CellLabel->
  "In[187]:=",ExpressionUUID->"be83aa4e-cd8e-4cea-9a6b-bf304c61cd39"],

Cell[BoxData[
 RowBox[{
  RowBox[{"(*", " ", 
   RowBox[{"Data", " ", "C", " ", "linear"}], " ", "*)"}], 
  "\[IndentingNewLine]", 
  RowBox[{
   RowBox[{
    RowBox[{"datamcq1", "=", 
     RowBox[{"Catenate", "[", 
      RowBox[{"{", "\[IndentingNewLine]", 
       RowBox[{"Table", "[", 
        RowBox[{
         RowBox[{
          RowBox[{"datatofitmc1", "[", 
           RowBox[{"[", "j", "]"}], "]"}], "[", 
          RowBox[{"[", 
           RowBox[{"firsttimeconsid", ";;", "lasttimeconsid"}], "]"}], "]"}], 
         ",", 
         RowBox[{"{", 
          RowBox[{"j", ",", "firstwellcondition", ",", "lastwellcondition"}], 
          "}"}]}], "]"}], " ", "\[IndentingNewLine]", "}"}], 
      "\[IndentingNewLine]", "]"}]}], ";"}], "\[IndentingNewLine]", 
   "\[IndentingNewLine]", 
   RowBox[{"(*", " ", 
    RowBox[{"Data", " ", "C", " ", "log"}], " ", "*)"}], 
   "\[IndentingNewLine]", 
   RowBox[{
    RowBox[{"datamcq1l", "=", 
     RowBox[{"Catenate", "[", 
      RowBox[{"{", "\[IndentingNewLine]", 
       RowBox[{"Table", "[", 
        RowBox[{
         RowBox[{
          RowBox[{"datatofitmc1l", "[", 
           RowBox[{"[", "j", "]"}], "]"}], "[", 
          RowBox[{"[", 
           RowBox[{"firsttimeconsid", ";;", "lasttimeconsid"}], "]"}], "]"}], 
         ",", 
         RowBox[{"{", 
          RowBox[{"j", ",", "firstwellcondition", ",", "lastwellcondition"}], 
          "}"}]}], "]"}], " ", "\[IndentingNewLine]", "}"}], 
      "\[IndentingNewLine]", "]"}]}], ";"}]}]}]], "Input",
 CellChangeTimes->{{3.850723285361538*^9, 3.8507232856296988`*^9}, 
   3.8507241315254717`*^9, 3.876731070808563*^9, 3.876731295443809*^9, {
   3.876731405904301*^9, 3.8767314233974714`*^9}, {3.876731453903562*^9, 
   3.876731454920306*^9}, {3.8767326203196645`*^9, 3.8767326513996973`*^9}, 
   3.876732722043518*^9, {3.886959685947098*^9, 3.8869597465759487`*^9}, {
   3.8869599814092565`*^9, 3.8869600043487997`*^9}, {3.8869603176191654`*^9, 
   3.886960320601227*^9}, {3.8869646452247705`*^9, 3.886964647321271*^9}, {
   3.886964717056463*^9, 3.886964724035455*^9}, {3.88726797136029*^9, 
   3.8872679713612013`*^9}, {3.8872728563577337`*^9, 3.88727285636172*^9}, {
   3.887274242875244*^9, 3.887274295928812*^9}, {3.905248569080723*^9, 
   3.905248569369732*^9}, 3.9058759980239477`*^9},
 CellLabel->
  "In[191]:=",ExpressionUUID->"781af914-a2cb-4aca-bf68-fd6fe651476b"],

Cell[BoxData[
 RowBox[{"(*", "    ", 
  RowBox[{"PLATE", " ", "READER"}], "   ", "*)"}]], "Input",
 CellChangeTimes->{{3.8872743994416475`*^9, 3.887274402146331*^9}},
 CellLabel->
  "In[193]:=",ExpressionUUID->"55f304cf-cb4a-47d1-b4ba-bcaab9e0cb4d"],

Cell[BoxData[{
 RowBox[{
  RowBox[{"firstwellcondition", "=", "1"}], ";"}], "\[IndentingNewLine]", 
 RowBox[{
  RowBox[{"lastwellcondition", "=", "8"}], ";"}], "\[IndentingNewLine]", 
 RowBox[{
  RowBox[{
   RowBox[{"listpositionstoextract", "=", 
    RowBox[{"{", 
     RowBox[{"1", ",", "4", ",", "8", ",", "12", ",", "19"}], "}"}]}], ";"}], 
  " ", 
  RowBox[{"(*", " ", 
   RowBox[{
   "Ordinal", " ", "number", " ", "of", " ", "data", " ", "to", " ", 
    "extract", " ", "from", " ", "the", " ", "original", " ", 
    RowBox[{"list", ":", " ", 
     RowBox[{"time", "-", 
      RowBox[{"points", " ", "corresponding", " ", "to", " ", "C"}]}]}]}], 
   " ", "*)"}]}]}], "Input",
 CellChangeTimes->{{3.8872744091530128`*^9, 3.887274429568091*^9}},
 CellLabel->
  "In[194]:=",ExpressionUUID->"198c6c84-be76-4f7b-b7ba-3df5553cdb60"],

Cell[BoxData[
 RowBox[{
  RowBox[{"(*", " ", 
   RowBox[{
    RowBox[{"Data", " ", "P", " ", 
     RowBox[{"(", "original", ")"}], " ", "only", " ", "time"}], "-", 
    RowBox[{"points", " ", "corresponding", " ", "to", " ", "C"}]}], " ", 
   "*)"}], "\[IndentingNewLine]", 
  RowBox[{
   RowBox[{"datatorigq1", "=", 
    RowBox[{"Catenate", "[", "\[IndentingNewLine]", 
     RowBox[{"{", 
      RowBox[{"Table", "[", 
       RowBox[{
        RowBox[{
         RowBox[{"datatofittorig1", "[", 
          RowBox[{"[", "j", "]"}], "]"}], "[", 
         RowBox[{"[", "listpositionstoextract", "]"}], "]"}], ",", 
        RowBox[{"{", 
         RowBox[{"j", ",", "firstwellcondition", ",", "lastwellcondition"}], 
         "}"}]}], "]"}], " ", "\[IndentingNewLine]", "}"}], 
     "\[IndentingNewLine]", "]"}]}], ";"}]}]], "Input",
 CellChangeTimes->{{3.8628449809647703`*^9, 3.8628450246216493`*^9}, {
   3.876731499728412*^9, 3.876731508599344*^9}, {3.8767328205865183`*^9, 
   3.876732830922611*^9}, {3.8784653732185197`*^9, 3.8784653762858715`*^9}, {
   3.8851876260662026`*^9, 3.885187640364647*^9}, 3.885187999128969*^9, {
   3.88695988634274*^9, 3.8869598977635326`*^9}, 3.8869603242877855`*^9, {
   3.8869644664537477`*^9, 3.886964476794487*^9}, 3.8872679713632727`*^9, {
   3.8872728563637133`*^9, 3.887272856364711*^9}, {3.8872744373757243`*^9, 
   3.8872744471428766`*^9}, {3.9052485735592146`*^9, 3.905248577033871*^9}},
 CellLabel->
  "In[197]:=",ExpressionUUID->"c3bc7291-c32c-4254-b84b-f5cac4fad9d1"],

Cell[BoxData[
 RowBox[{
  RowBox[{"(*", " ", 
   RowBox[{
    RowBox[{"Data", " ", "P", " ", 
     RowBox[{"(", 
      RowBox[{
      "normalized", " ", "to", " ", "the", " ", "initial", " ", "value"}], 
      ")"}], " ", "only", " ", "time"}], "-", 
    RowBox[{"points", " ", "corresponding", " ", "to", " ", "C"}]}], " ", 
   "*)"}], "\[IndentingNewLine]", "\[IndentingNewLine]", 
  RowBox[{
   RowBox[{
    RowBox[{"datatq1", "=", 
     RowBox[{"Catenate", "[", "\[IndentingNewLine]", 
      RowBox[{"{", 
       RowBox[{"Table", "[", 
        RowBox[{
         RowBox[{
          RowBox[{"datatofitt1", "[", 
           RowBox[{"[", "j", "]"}], "]"}], "[", 
          RowBox[{"[", "listpositionstoextract", "]"}], "]"}], ",", 
         RowBox[{"{", 
          RowBox[{"j", ",", "firstwellcondition", ",", "lastwellcondition"}], 
          "}"}]}], "]"}], " ", "\[IndentingNewLine]", "}"}], 
      "\[IndentingNewLine]", "]"}]}], ";"}], "\[IndentingNewLine]", 
   "\[IndentingNewLine]", 
   RowBox[{"(*", " ", 
    RowBox[{
     RowBox[{"Data", " ", "P", " ", 
      RowBox[{"(", 
       RowBox[{
       "normalized", " ", "to", " ", "the", " ", "initial", " ", "value", " ",
         "in", " ", "log", " ", "scale"}], ")"}], " ", "only", " ", "time"}], 
     "-", 
     RowBox[{"points", " ", "corresponding", " ", "to", " ", "C"}]}], " ", 
    "*)"}], "\[IndentingNewLine]", 
   RowBox[{
    RowBox[{"datatq1l", "=", 
     RowBox[{"Catenate", "[", "\[IndentingNewLine]", 
      RowBox[{"{", 
       RowBox[{"Table", "[", 
        RowBox[{
         RowBox[{
          RowBox[{"datatofitt1l", "[", 
           RowBox[{"[", "j", "]"}], "]"}], "[", 
          RowBox[{"[", "listpositionstoextract", "]"}], "]"}], ",", 
         RowBox[{"{", 
          RowBox[{"j", ",", "firstwellcondition", ",", "lastwellcondition"}], 
          "}"}]}], "]"}], " ", "\[IndentingNewLine]", "}"}], 
      "\[IndentingNewLine]", "]"}]}], ";"}], 
   "\[IndentingNewLine]"}]}]], "Input",
 CellChangeTimes->{{3.850724371386114*^9, 3.850724547087738*^9}, {
  3.876731636189622*^9, 3.8767316473969955`*^9}, {3.876732873887807*^9, 
  3.8767328886385775`*^9}, {3.8869600243944263`*^9, 3.886960058784258*^9}, {
  3.886960327654393*^9, 3.8869603299311247`*^9}, {3.886964462128872*^9, 
  3.8869644743644457`*^9}, {3.887267971366261*^9, 3.8872679713672657`*^9}, {
  3.887272856368697*^9, 3.8872728563726835`*^9}, {3.8872744494987583`*^9, 
  3.887274453746798*^9}, {3.905248580185026*^9, 3.905248584222125*^9}},
 CellLabel->
  "In[198]:=",ExpressionUUID->"efe24469-849b-4f44-a3c7-39c04dc078e5"],

Cell[BoxData[
 RowBox[{
  RowBox[{"(*", " ", 
   RowBox[{
    RowBox[{"Data", " ", "P", " ", 
     RowBox[{"(", 
      RowBox[{
      "normalized", " ", "to", " ", "the", " ", "initial", " ", "value", " ", 
       "in", " ", "log", " ", "scale"}], ")"}], " ", "all", " ", "time"}], 
    "-", "points"}], " ", "*)"}], "\[IndentingNewLine]", 
  RowBox[{
   RowBox[{
    RowBox[{"datatq1alll", "=", 
     RowBox[{"Catenate", "[", "\[IndentingNewLine]", 
      RowBox[{"{", 
       RowBox[{"Table", "[", 
        RowBox[{
         RowBox[{"datatofitt1l", "[", 
          RowBox[{"[", "j", "]"}], "]"}], ",", 
         RowBox[{"{", 
          RowBox[{"j", ",", "firstwellcondition", ",", "lastwellcondition"}], 
          "}"}]}], "]"}], " ", "\[IndentingNewLine]", "}"}], 
      "\[IndentingNewLine]", "]"}]}], ";"}], "\[IndentingNewLine]", 
   RowBox[{"tot1", "=", 
    RowBox[{"Length", "[", "datamcq1", "]"}]}]}]}]], "Input",
 CellChangeTimes->{{3.850298856810803*^9, 3.85029887659282*^9}, {
   3.8502989215915613`*^9, 3.850298936622383*^9}, {3.8502989905798407`*^9, 
   3.85029901918258*^9}, {3.850299076180567*^9, 3.850299076813839*^9}, {
   3.850299486806973*^9, 3.850299516514462*^9}, 3.850299614402372*^9, {
   3.8502996895028667`*^9, 3.8502996976545057`*^9}, 3.850299760148019*^9, {
   3.850323294843422*^9, 3.850323312695922*^9}, {3.8506489378855762`*^9, 
   3.850648977784198*^9}, {3.8506491420480537`*^9, 3.850649160701374*^9}, {
   3.8506527148440847`*^9, 3.850652755161106*^9}, {3.8506530459142513`*^9, 
   3.850653064238*^9}, {3.850719873801922*^9, 3.850719873821916*^9}, {
   3.8507232821209173`*^9, 3.8507232947923307`*^9}, {3.8507245509917603`*^9, 
   3.850724577557377*^9}, {3.8767328920027127`*^9, 3.8767328969757233`*^9}, 
   3.876740771387913*^9, {3.8869600744377823`*^9, 3.8869600917860537`*^9}, 
   3.886960333877517*^9, {3.8872679713698444`*^9, 3.8872679713719983`*^9}, {
   3.887272856374677*^9, 3.8872728563756733`*^9}, 3.8872744584784093`*^9, 
   3.90524858811619*^9},
 CellLabel->
  "In[200]:=",ExpressionUUID->"7b6df1b2-9b3a-4569-850a-a6364371a249"],

Cell[BoxData[
 RowBox[{
  RowBox[{"(*", " ", 
   RowBox[{
    RowBox[{"Data", " ", "P", " ", 
     RowBox[{"(", 
      RowBox[{"original", " ", "data"}], ")"}], " ", "all", " ", "time"}], 
    "-", "points"}], " ", "*)"}], "\[IndentingNewLine]", 
  RowBox[{
   RowBox[{"datatorigq1all", "=", 
    RowBox[{"Catenate", "[", "\[IndentingNewLine]", 
     RowBox[{"{", 
      RowBox[{"Table", "[", 
       RowBox[{
        RowBox[{"datatofittorig1", "[", 
         RowBox[{"[", "j", "]"}], "]"}], ",", 
        RowBox[{"{", 
         RowBox[{"j", ",", "firstwellcondition", ",", "lastwellcondition"}], 
         "}"}]}], "]"}], " ", "\[IndentingNewLine]", "}"}], 
     "\[IndentingNewLine]", "]"}]}], ";"}]}]], "Input",
 CellChangeTimes->{{3.877267894531809*^9, 3.8772679124022903`*^9}, {
   3.886960100460388*^9, 3.8869601209647036`*^9}, {3.8869603436780667`*^9, 
   3.886960344018543*^9}, 3.8872679713739977`*^9, {3.887272856376671*^9, 
   3.8872728563784924`*^9}, 3.8872744633930955`*^9, {3.9052485918988323`*^9, 
   3.9052485939178605`*^9}},
 CellLabel->
  "In[202]:=",ExpressionUUID->"51db13a0-be22-4afa-bbff-4da893acc541"]
}, Closed]],

Cell[CellGroupData[{

Cell["Growth curves semi-log scale GI and C together", "Subsubsection",
 CellChangeTimes->{{3.8841828400735826`*^9, 3.884182843222234*^9}, {
  3.8851862007015953`*^9, 3.885186205304843*^9}, {3.886960171625433*^9, 
  3.8869601749509916`*^9}, {3.8869654417403827`*^9, 3.886965442339059*^9}, {
  3.887281373765196*^9, 
  3.887281389022835*^9}},ExpressionUUID->"1a6272af-70a0-43c7-9c1b-\
c8ed3b73c833"],

Cell[BoxData[
 RowBox[{"titlesplots", "=", 
  RowBox[{"{", 
   RowBox[{
   "\"\<Exp1-w1\>\"", ",", " ", "\"\<Exp1-w2\>\"", ",", " ", 
    "\"\<Exp1-w3\>\"", ",", " ", "\"\<Exp1-w4\>\"", ",", "\"\<Exp1-w5\>\"", 
    ",", " ", "\"\<Exp1-w6\>\"", ",", " ", "\"\<Exp1-w7\>\"", ",", " ", 
    "\"\<Exp1-w8\>\""}], "}"}]}]], "Input",
 CellChangeTimes->{{3.884182857334721*^9, 3.8841829572973847`*^9}, {
  3.8847074287085266`*^9, 3.8847074327874184`*^9}, {3.884709055705547*^9, 
  3.8847091531101065`*^9}, {3.8847095779388695`*^9, 3.8847096171042256`*^9}, {
  3.884773495016101*^9, 3.8847735002737026`*^9}, {3.8847736747605495`*^9, 
  3.8847737269447956`*^9}, {3.884837361267025*^9, 3.884837385713263*^9}, {
  3.886960195490519*^9, 3.8869602201175976`*^9}, {3.8872813317940187`*^9, 
  3.887281347409337*^9}},
 CellLabel->
  "In[203]:=",ExpressionUUID->"3643381c-6280-4d41-8963-6b3894398891"],

Cell[BoxData[
 RowBox[{
  RowBox[{"(*", " ", 
   RowBox[{"Data", " ", "converted", " ", "in", " ", "days"}], " ", "*)"}], 
  "\[IndentingNewLine]", 
  RowBox[{
   RowBox[{
    RowBox[{"datatq1allldays", "=", 
     RowBox[{"Table", "[", 
      RowBox[{
       RowBox[{"Transpose", "[", 
        RowBox[{"{", 
         RowBox[{
          RowBox[{
           RowBox[{
            RowBox[{"Transpose", "[", 
             RowBox[{"datatq1alll", "[", 
              RowBox[{"[", "i", "]"}], "]"}], "]"}], "[", 
            RowBox[{"[", "1", "]"}], "]"}], "/", "24"}], ",", 
          RowBox[{
           RowBox[{"Transpose", "[", 
            RowBox[{"datatq1alll", "[", 
             RowBox[{"[", "i", "]"}], "]"}], "]"}], "[", 
           RowBox[{"[", "2", "]"}], "]"}]}], "}"}], "]"}], ",", 
       RowBox[{"{", 
        RowBox[{"i", ",", "1", ",", 
         RowBox[{"Length", "[", "datatq1alll", "]"}]}], "}"}]}], "]"}]}], 
    ";"}], "\[IndentingNewLine]", 
   RowBox[{
    RowBox[{"datatq1ldays", "=", 
     RowBox[{"Table", "[", 
      RowBox[{
       RowBox[{"Transpose", "[", 
        RowBox[{"{", 
         RowBox[{
          RowBox[{
           RowBox[{
            RowBox[{"Transpose", "[", 
             RowBox[{"datatq1l", "[", 
              RowBox[{"[", "i", "]"}], "]"}], "]"}], "[", 
            RowBox[{"[", "1", "]"}], "]"}], "/", "24"}], ",", 
          RowBox[{
           RowBox[{"Transpose", "[", 
            RowBox[{"datatq1l", "[", 
             RowBox[{"[", "i", "]"}], "]"}], "]"}], "[", 
           RowBox[{"[", "2", "]"}], "]"}]}], "}"}], "]"}], ",", 
       RowBox[{"{", 
        RowBox[{"i", ",", "1", ",", 
         RowBox[{"Length", "[", "datatq1l", "]"}]}], "}"}]}], "]"}]}], ";"}], 
   "\[IndentingNewLine]", 
   RowBox[{
    RowBox[{"datamcq1days", "=", 
     RowBox[{"Table", "[", 
      RowBox[{
       RowBox[{"Transpose", "[", 
        RowBox[{"{", 
         RowBox[{
          RowBox[{
           RowBox[{
            RowBox[{"Transpose", "[", 
             RowBox[{"datamcq1l", "[", 
              RowBox[{"[", "i", "]"}], "]"}], "]"}], "[", 
            RowBox[{"[", "1", "]"}], "]"}], "/", "24"}], ",", 
          RowBox[{
           RowBox[{"Transpose", "[", 
            RowBox[{"datamcq1l", "[", 
             RowBox[{"[", "i", "]"}], "]"}], "]"}], "[", 
           RowBox[{"[", "2", "]"}], "]"}]}], "}"}], "]"}], ",", 
       RowBox[{"{", 
        RowBox[{"i", ",", "1", ",", 
         RowBox[{"Length", "[", "datamcq1", "]"}]}], "}"}]}], "]"}]}], 
    ";"}]}]}]], "Input",
 CellChangeTimes->{{3.8841949727280436`*^9, 3.8841950335955114`*^9}, {
  3.8841950760073805`*^9, 3.8841950871513996`*^9}, {3.8847091660767236`*^9, 
  3.8847091775258894`*^9}, {3.8869602316960974`*^9, 3.886960238714449*^9}, {
  3.886961280811241*^9, 3.8869612996961155`*^9}, {3.887267971375992*^9, 
  3.8872679713899603`*^9}},
 CellLabel->
  "In[204]:=",ExpressionUUID->"096af064-824a-4e48-aead-d74f84ec4c3e"],

Cell[BoxData[
 RowBox[{"plotsCurve1corr", "=", 
  RowBox[{"Catenate", "[", 
   RowBox[{"{", 
    RowBox[{"Table", "[", "\[IndentingNewLine]", 
     RowBox[{
      RowBox[{"Show", "[", "\[IndentingNewLine]", "\[IndentingNewLine]", 
       RowBox[{
        RowBox[{"ListPlot", "[", 
         RowBox[{
          RowBox[{"datatq1ldays", "[", 
           RowBox[{"[", "i", "]"}], "]"}], ",", "\[IndentingNewLine]", 
          "\[IndentingNewLine]", 
          RowBox[{"PlotStyle", "\[Rule]", "Blue"}], ",", 
          RowBox[{"PlotMarkers", "\[Rule]", 
           RowBox[{"{", 
            RowBox[{"Automatic", ",", " ", "0.05"}], "}"}]}], ",", 
          "\[IndentingNewLine]", 
          RowBox[{"Joined", "\[Rule]", "True"}], ",", 
          RowBox[{"Frame", "\[Rule]", "True"}], ",", 
          RowBox[{"PlotLabel", "->", 
           RowBox[{"titlesplots", "[", 
            RowBox[{"[", "i", "]"}], "]"}]}], ",", "\[IndentingNewLine]", 
          RowBox[{"FrameLabel", "\[Rule]", 
           RowBox[{"{", 
            RowBox[{
            "\"\<Time (h)\>\"", ",", 
             "\"\<ln(var)-ln(\!\(\*SubscriptBox[\(var\), \(0\)]\))\>\""}], 
            "}"}]}], ",", "\[IndentingNewLine]", 
          RowBox[{"FrameStyle", "->", 
           RowBox[{"Directive", "[", 
            RowBox[{"\"\<Helvetica\>\"", ",", "6.5"}], "]"}]}], ",", 
          "\[IndentingNewLine]", 
          RowBox[{"LabelStyle", "\[Rule]", 
           RowBox[{"{", 
            RowBox[{"Black", ",", 
             RowBox[{"FontFamily", "\[Rule]", "\"\<Helvetica\>\""}], ",", 
             RowBox[{"FontSize", "\[Rule]", "6.5"}]}], "}"}]}], ",", 
          "\[IndentingNewLine]", 
          RowBox[{"AxesOrigin", "\[Rule]", 
           RowBox[{"{", 
            RowBox[{"0", ",", "0"}], "}"}]}], ",", "\[IndentingNewLine]", 
          "\[IndentingNewLine]", 
          RowBox[{"PlotRange", "\[Rule]", 
           RowBox[{"{", 
            RowBox[{
             RowBox[{"{", 
              RowBox[{
               RowBox[{"-", "1"}], ",", "11"}], "}"}], ",", 
             RowBox[{"{", 
              RowBox[{
               RowBox[{"-", "0.2"}], ",", "3.2"}], "}"}]}], "}"}]}]}], 
         "\[IndentingNewLine]", "]"}], ",", "\[IndentingNewLine]", 
        "\[IndentingNewLine]", 
        RowBox[{"ListPlot", "[", 
         RowBox[{
          RowBox[{"datamcq1days", "[", 
           RowBox[{"[", "i", "]"}], "]"}], ",", 
          RowBox[{"PlotStyle", "\[Rule]", "Orange"}], ",", 
          RowBox[{"PlotMarkers", "\[Rule]", 
           RowBox[{"{", 
            RowBox[{"Automatic", ",", " ", "0.05"}], "}"}]}], ",", 
          RowBox[{"Joined", "\[Rule]", "True"}], ",", 
          RowBox[{"Frame", "\[Rule]", "True"}]}], "]"}], ",", 
        "\[IndentingNewLine]", 
        RowBox[{"PlotRange", "\[Rule]", 
         RowBox[{"{", 
          RowBox[{
           RowBox[{"{", 
            RowBox[{
             RowBox[{"-", "0.5"}], ",", "9.5"}], "}"}], ",", 
           RowBox[{"{", 
            RowBox[{
             RowBox[{"-", "0.99"}], ",", "3"}], "}"}]}], "}"}]}], ",", 
        RowBox[{"ImageSize", "\[Rule]", "150"}]}], "]"}], ",", 
      "\[IndentingNewLine]", "\[IndentingNewLine]", "\[IndentingNewLine]", 
      RowBox[{"{", 
       RowBox[{"i", ",", "1", ",", "tot1"}], "}"}]}], "]"}], "}"}], 
   "\[IndentingNewLine]", "]"}]}]], "Input",
 CellChangeTimes->{{3.8851874931242733`*^9, 3.885187508537342*^9}, {
   3.8869613053663692`*^9, 3.886961311614503*^9}, 3.8872678312954197`*^9, {
   3.887267971390946*^9, 3.8872679713959236`*^9}},
 CellLabel->
  "In[207]:=",ExpressionUUID->"8e7bfecf-f4dc-40ab-87f9-4eb4bb421d06"],

Cell[BoxData[
 RowBox[{"plotsCurve1", "=", 
  RowBox[{"Catenate", "[", 
   RowBox[{"{", 
    RowBox[{"Table", "[", "\[IndentingNewLine]", 
     RowBox[{
      RowBox[{"Show", "[", "\[IndentingNewLine]", "\[IndentingNewLine]", 
       RowBox[{
        RowBox[{"ListPlot", "[", 
         RowBox[{
          RowBox[{"datatq1allldays", "[", 
           RowBox[{"[", "i", "]"}], "]"}], ",", "\[IndentingNewLine]", 
          "\[IndentingNewLine]", 
          RowBox[{"PlotStyle", "\[Rule]", "Blue"}], ",", 
          RowBox[{"PlotMarkers", "\[Rule]", 
           RowBox[{"{", 
            RowBox[{"Automatic", ",", " ", "0.05"}], "}"}]}], ",", 
          "\[IndentingNewLine]", 
          RowBox[{"Joined", "\[Rule]", "True"}], ",", 
          RowBox[{"Frame", "\[Rule]", "True"}], ",", 
          RowBox[{"PlotLabel", "->", 
           RowBox[{"titlesplots", "[", 
            RowBox[{"[", "i", "]"}], "]"}]}], ",", "\[IndentingNewLine]", 
          RowBox[{"FrameLabel", "\[Rule]", 
           RowBox[{"{", 
            RowBox[{
            "\"\<Time (h)\>\"", ",", 
             "\"\<ln(var)-ln(\!\(\*SubscriptBox[\(var\), \(0\)]\))\>\""}], 
            "}"}]}], ",", "\[IndentingNewLine]", 
          RowBox[{"FrameStyle", "->", 
           RowBox[{"Directive", "[", 
            RowBox[{"\"\<Helvetica\>\"", ",", "6.5"}], "]"}]}], ",", 
          "\[IndentingNewLine]", 
          RowBox[{"LabelStyle", "\[Rule]", 
           RowBox[{"{", 
            RowBox[{"Black", ",", 
             RowBox[{"FontFamily", "\[Rule]", "\"\<Helvetica\>\""}], ",", 
             RowBox[{"FontSize", "\[Rule]", "6.5"}]}], "}"}]}], ",", 
          "\[IndentingNewLine]", 
          RowBox[{"AxesOrigin", "\[Rule]", 
           RowBox[{"{", 
            RowBox[{"0", ",", "0"}], "}"}]}], ",", "\[IndentingNewLine]", 
          "\[IndentingNewLine]", 
          RowBox[{"PlotRange", "\[Rule]", 
           RowBox[{"{", 
            RowBox[{
             RowBox[{"{", 
              RowBox[{
               RowBox[{"-", "1"}], ",", "11"}], "}"}], ",", 
             RowBox[{"{", 
              RowBox[{
               RowBox[{"-", "0.2"}], ",", "3.2"}], "}"}]}], "}"}]}]}], 
         "\[IndentingNewLine]", "]"}], ",", "\[IndentingNewLine]", 
        "\[IndentingNewLine]", 
        RowBox[{"ListPlot", "[", 
         RowBox[{
          RowBox[{"datamcq1days", "[", 
           RowBox[{"[", "i", "]"}], "]"}], ",", 
          RowBox[{"PlotStyle", "\[Rule]", "Orange"}], ",", 
          RowBox[{"PlotMarkers", "\[Rule]", 
           RowBox[{"{", 
            RowBox[{"Automatic", ",", " ", "0.05"}], "}"}]}], ",", 
          RowBox[{"Joined", "\[Rule]", "True"}], ",", 
          RowBox[{"Frame", "\[Rule]", "True"}]}], "]"}], ",", 
        "\[IndentingNewLine]", 
        RowBox[{"PlotRange", "\[Rule]", 
         RowBox[{"{", 
          RowBox[{
           RowBox[{"{", 
            RowBox[{
             RowBox[{"-", "0.5"}], ",", "9.5"}], "}"}], ",", 
           RowBox[{"{", 
            RowBox[{
             RowBox[{"-", "0.99"}], ",", "3"}], "}"}]}], "}"}]}], ",", 
        RowBox[{"ImageSize", "\[Rule]", "150"}]}], "]"}], ",", 
      "\[IndentingNewLine]", "\[IndentingNewLine]", "\[IndentingNewLine]", 
      RowBox[{"{", 
       RowBox[{"i", ",", "1", ",", "tot1"}], "}"}]}], "]"}], "}"}], 
   "\[IndentingNewLine]", "]"}]}]], "Input",
 CellChangeTimes->{{3.884182852925303*^9, 3.8841828552385254`*^9}, {
   3.8841832234735603`*^9, 3.88418333046518*^9}, {3.884183988328061*^9, 
   3.884184187785657*^9}, {3.884184802074984*^9, 3.8841848071846056`*^9}, {
   3.884184856373203*^9, 3.884184870318591*^9}, {3.8841849617296247`*^9, 
   3.8841849618787174`*^9}, {3.8841849932333293`*^9, 3.884185012104315*^9}, {
   3.8841850453356085`*^9, 3.884185070724086*^9}, {3.8841851052510443`*^9, 
   3.8841851167362795`*^9}, {3.8841851566127443`*^9, 
   3.8841852525225534`*^9}, {3.88419487179692*^9, 3.884194876270599*^9}, {
   3.8841950375650787`*^9, 3.884195091924206*^9}, {3.8841951326055427`*^9, 
   3.884195133247266*^9}, 3.8847093874940743`*^9, {3.884709661205759*^9, 
   3.8847096664606457`*^9}, {3.8848378401517544`*^9, 3.884837850588574*^9}, {
   3.885188050345546*^9, 3.8851881330553093`*^9}, {3.886960244315254*^9, 
   3.8869602842555013`*^9}, {3.8869608358331575`*^9, 
   3.8869608971567574`*^9}, {3.8869609673358545`*^9, 
   3.8869609677181587`*^9}, {3.886961006209572*^9, 3.8869610674049425`*^9}, 
   3.887267831300386*^9, {3.887267971398918*^9, 3.8872679714039*^9}},
 CellLabel->
  "In[208]:=",ExpressionUUID->"0d1df52f-02e5-439c-93d3-ae82a03f56d1"],

Cell[BoxData[
 RowBox[{
  RowBox[{"oneplot", "=", 
   RowBox[{"plotsCurve1", "[", 
    RowBox[{"[", "1", "]"}], "]"}]}], ";"}]], "Input",
 CellChangeTimes->{{3.884182977132495*^9, 3.8841829944702835`*^9}, 
   3.884184236616053*^9, {3.8841849253308115`*^9, 3.8841849355762415`*^9}, {
   3.886960424330323*^9, 3.8869604523970966`*^9}, {3.8869609565515037`*^9, 
   3.886960959471485*^9}, 3.8872678313053827`*^9, 3.8872679714068837`*^9},
 CellLabel->
  "In[209]:=",ExpressionUUID->"c7902f38-eca2-4ac4-82fe-a2ecaef41c74"],

Cell[BoxData[
 RowBox[{
  RowBox[{"getPadding", "[", "g_", "]"}], ":=", 
  RowBox[{"Module", "[", 
   RowBox[{
    RowBox[{"{", "im", "}"}], ",", 
    RowBox[{
     RowBox[{"im", "=", 
      RowBox[{"Image", "[", 
       RowBox[{"Show", "[", 
        RowBox[{"g", ",", 
         RowBox[{"LabelStyle", "->", "White"}], ",", 
         RowBox[{"Background", "->", "White"}]}], "]"}], "]"}]}], ";", 
     "\[IndentingNewLine]", 
     RowBox[{"BorderDimensions", "[", "im", "]"}]}]}], "]"}]}]], "Input",
 CellChangeTimes->{{3.8790909816727986`*^9, 3.8790909816737995`*^9}},
 CellLabel->
  "In[210]:=",ExpressionUUID->"d83f7eca-cdc5-4e5f-a48b-7854e35de77b"],

Cell[BoxData[{
 RowBox[{
  RowBox[{"{", 
   RowBox[{"p1h", ",", "p1v"}], "}"}], "=", 
  RowBox[{"getPadding", "[", "oneplot", "]"}]}], "\[IndentingNewLine]", 
 RowBox[{"verticalPadding", "=", 
  RowBox[{"Max", "/@", 
   RowBox[{"Transpose", "[", 
    RowBox[{"{", 
     RowBox[{"p1v", ",", "p1v"}], "}"}], "]"}]}]}]}], "Input",
 CellChangeTimes->{{3.879090994607148*^9, 3.87909100584387*^9}, {
  3.884183009161498*^9, 3.884183042056714*^9}, {3.884184968154485*^9, 
  3.8841849683624153`*^9}},
 CellLabel->
  "In[211]:=",ExpressionUUID->"f0708479-3856-4a55-9c66-9fe3ac5ac1e2"],

Cell[BoxData[{
 RowBox[{
  RowBox[{
   RowBox[{"verticalPadding", "=", 
    RowBox[{"Max", "/@", 
     RowBox[{"Transpose", "[", 
      RowBox[{"{", 
       RowBox[{"p1h", ",", "p1h"}], "}"}], "]"}]}]}], ";"}], 
  "\n"}], "\[IndentingNewLine]", 
 RowBox[{"gridplotsTMC1", "=", 
  RowBox[{"Column", "[", 
   RowBox[{"{", 
    RowBox[{
     RowBox[{"Row", "[", 
      RowBox[{
       RowBox[{"{", "\[IndentingNewLine]", 
        RowBox[{
         RowBox[{"Show", "[", 
          RowBox[{
           RowBox[{"plotsCurve1", "[", 
            RowBox[{"[", "1", "]"}], "]"}], ",", 
           RowBox[{"ImagePadding", "->", 
            RowBox[{"{", 
             RowBox[{"p1h", ",", "verticalPadding"}], "}"}]}]}], "]"}], ",", 
         "\[IndentingNewLine]", 
         RowBox[{"Show", "[", 
          RowBox[{
           RowBox[{"plotsCurve1", "[", 
            RowBox[{"[", "2", "]"}], "]"}], ",", 
           RowBox[{"ImagePadding", "->", 
            RowBox[{"{", 
             RowBox[{"p1h", ",", "verticalPadding"}], "}"}]}]}], "]"}], ",", 
         "\[IndentingNewLine]", 
         RowBox[{"Show", "[", 
          RowBox[{
           RowBox[{"plotsCurve1", "[", 
            RowBox[{"[", "3", "]"}], "]"}], ",", 
           RowBox[{"ImagePadding", "->", 
            RowBox[{"{", 
             RowBox[{"p1h", ",", "verticalPadding"}], "}"}]}]}], "]"}], ",", 
         "\[IndentingNewLine]", 
         RowBox[{"Show", "[", 
          RowBox[{
           RowBox[{"plotsCurve1", "[", 
            RowBox[{"[", "4", "]"}], "]"}], ",", 
           RowBox[{"ImagePadding", "->", 
            RowBox[{"{", 
             RowBox[{"p1h", ",", "verticalPadding"}], "}"}]}]}], "]"}]}], 
        "}"}], ",", 
       RowBox[{"ImageMargins", "->", 
        RowBox[{"{", 
         RowBox[{
          RowBox[{"{", 
           RowBox[{"10", ",", "10"}], "}"}], ",", 
          RowBox[{"{", 
           RowBox[{"10", ",", "10"}], "}"}]}], "}"}]}]}], "]"}], ",", 
     "\[IndentingNewLine]", "\[IndentingNewLine]", 
     RowBox[{"Row", "[", 
      RowBox[{
       RowBox[{"{", 
        RowBox[{
         RowBox[{"Show", "[", 
          RowBox[{
           RowBox[{"plotsCurve1", "[", 
            RowBox[{"[", "5", "]"}], "]"}], ",", 
           RowBox[{"ImagePadding", "->", 
            RowBox[{"{", 
             RowBox[{"p1h", ",", "verticalPadding"}], "}"}]}]}], "]"}], ",", 
         "\[IndentingNewLine]", 
         RowBox[{"Show", "[", 
          RowBox[{
           RowBox[{"plotsCurve1", "[", 
            RowBox[{"[", "6", "]"}], "]"}], ",", 
           RowBox[{"ImagePadding", "->", 
            RowBox[{"{", 
             RowBox[{"p1h", ",", "verticalPadding"}], "}"}]}]}], "]"}], ",", 
         "\[IndentingNewLine]", 
         RowBox[{"Show", "[", 
          RowBox[{
           RowBox[{"plotsCurve1", "[", 
            RowBox[{"[", "7", "]"}], "]"}], ",", 
           RowBox[{"ImagePadding", "->", 
            RowBox[{"{", 
             RowBox[{"p1h", ",", "verticalPadding"}], "}"}]}]}], "]"}], ",", 
         "\[IndentingNewLine]", 
         RowBox[{"Show", "[", 
          RowBox[{
           RowBox[{"plotsCurve1", "[", 
            RowBox[{"[", "8", "]"}], "]"}], ",", 
           RowBox[{"ImagePadding", "->", 
            RowBox[{"{", 
             RowBox[{"p1h", ",", "verticalPadding"}], "}"}]}]}], "]"}]}], 
        "}"}], ",", 
       RowBox[{"ImageMargins", "->", 
        RowBox[{"{", 
         RowBox[{
          RowBox[{"{", 
           RowBox[{"10", ",", "10"}], "}"}], ",", 
          RowBox[{"{", 
           RowBox[{"10", ",", "10"}], "}"}]}], "}"}]}]}], "]"}]}], 
    "\[IndentingNewLine]", "}"}], "]"}]}]}], "Input",
 CellChangeTimes->{{3.8841834420171013`*^9, 3.884183555675951*^9}, {
  3.8841836668658915`*^9, 3.884183772714342*^9}, {3.8841838468647394`*^9, 
  3.884183886086338*^9}, {3.8841839297318125`*^9, 3.8841839367270274`*^9}, {
  3.8841843026843195`*^9, 3.8841843152354517`*^9}, {3.8841852895048656`*^9, 
  3.884185296585314*^9}, {3.884709220907899*^9, 3.8847092957985373`*^9}, {
  3.8847093476885552`*^9, 3.884709366705015*^9}, {3.8848378862258463`*^9, 
  3.8848378956221595`*^9}, {3.886960589240754*^9, 3.8869606494829082`*^9}, {
  3.88726783130836*^9, 3.8872678313213253`*^9}, {3.887267971408802*^9, 
  3.887267971419781*^9}},
 CellLabel->
  "In[213]:=",ExpressionUUID->"1752b6de-210d-49b5-8750-986b09fb1349"],

Cell[BoxData[
 RowBox[{"gridplotsTMC1lcorr", "=", 
  RowBox[{"Column", "[", 
   RowBox[{"{", 
    RowBox[{
     RowBox[{"Row", "[", 
      RowBox[{
       RowBox[{"{", "\[IndentingNewLine]", 
        RowBox[{
         RowBox[{"Show", "[", 
          RowBox[{
           RowBox[{"plotsCurve1corr", "[", 
            RowBox[{"[", "1", "]"}], "]"}], ",", 
           RowBox[{"ImagePadding", "->", 
            RowBox[{"{", 
             RowBox[{"p1h", ",", "verticalPadding"}], "}"}]}]}], "]"}], ",", 
         "\[IndentingNewLine]", 
         RowBox[{"Show", "[", 
          RowBox[{
           RowBox[{"plotsCurve1corr", "[", 
            RowBox[{"[", "2", "]"}], "]"}], ",", 
           RowBox[{"ImagePadding", "->", 
            RowBox[{"{", 
             RowBox[{"p1h", ",", "verticalPadding"}], "}"}]}]}], "]"}], ",", 
         "\[IndentingNewLine]", 
         RowBox[{"Show", "[", 
          RowBox[{
           RowBox[{"plotsCurve1corr", "[", 
            RowBox[{"[", "3", "]"}], "]"}], ",", 
           RowBox[{"ImagePadding", "->", 
            RowBox[{"{", 
             RowBox[{"p1h", ",", "verticalPadding"}], "}"}]}]}], "]"}], ",", 
         "\[IndentingNewLine]", 
         RowBox[{"Show", "[", 
          RowBox[{
           RowBox[{"plotsCurve1corr", "[", 
            RowBox[{"[", "4", "]"}], "]"}], ",", 
           RowBox[{"ImagePadding", "->", 
            RowBox[{"{", 
             RowBox[{"p1h", ",", "verticalPadding"}], "}"}]}]}], "]"}]}], 
        "}"}], ",", 
       RowBox[{"ImageMargins", "->", 
        RowBox[{"{", 
         RowBox[{
          RowBox[{"{", 
           RowBox[{"10", ",", "10"}], "}"}], ",", 
          RowBox[{"{", 
           RowBox[{"10", ",", "10"}], "}"}]}], "}"}]}]}], "]"}], ",", 
     "\[IndentingNewLine]", "\[IndentingNewLine]", 
     RowBox[{"Row", "[", 
      RowBox[{
       RowBox[{"{", 
        RowBox[{
         RowBox[{"Show", "[", 
          RowBox[{
           RowBox[{"plotsCurve1corr", "[", 
            RowBox[{"[", "5", "]"}], "]"}], ",", 
           RowBox[{"ImagePadding", "->", 
            RowBox[{"{", 
             RowBox[{"p1h", ",", "verticalPadding"}], "}"}]}]}], "]"}], ",", 
         "\[IndentingNewLine]", 
         RowBox[{"Show", "[", 
          RowBox[{
           RowBox[{"plotsCurve1corr", "[", 
            RowBox[{"[", "6", "]"}], "]"}], ",", 
           RowBox[{"ImagePadding", "->", 
            RowBox[{"{", 
             RowBox[{"p1h", ",", "verticalPadding"}], "}"}]}]}], "]"}], ",", 
         "\[IndentingNewLine]", 
         RowBox[{"Show", "[", 
          RowBox[{
           RowBox[{"plotsCurve1corr", "[", 
            RowBox[{"[", "7", "]"}], "]"}], ",", 
           RowBox[{"ImagePadding", "->", 
            RowBox[{"{", 
             RowBox[{"p1h", ",", "verticalPadding"}], "}"}]}]}], "]"}], ",", 
         "\[IndentingNewLine]", 
         RowBox[{"Show", "[", 
          RowBox[{
           RowBox[{"plotsCurve1corr", "[", 
            RowBox[{"[", "8", "]"}], "]"}], ",", 
           RowBox[{"ImagePadding", "->", 
            RowBox[{"{", 
             RowBox[{"p1h", ",", "verticalPadding"}], "}"}]}]}], "]"}]}], 
        "}"}], ",", 
       RowBox[{"ImageMargins", "->", 
        RowBox[{"{", 
         RowBox[{
          RowBox[{"{", 
           RowBox[{"10", ",", "10"}], "}"}], ",", 
          RowBox[{"{", 
           RowBox[{"10", ",", "10"}], "}"}]}], "}"}]}]}], "]"}]}], 
    "\[IndentingNewLine]", "}"}], "]"}]}]], "Input",
 CellChangeTimes->{{3.886961327086415*^9, 3.886961340737323*^9}, {
  3.88726783141755*^9, 3.8872678314304285`*^9}, {3.8872679715049686`*^9, 
  3.8872679715170307`*^9}},
 CellLabel->
  "In[215]:=",ExpressionUUID->"b24416d3-8ad9-449a-87f5-f8e59d2b75b2"],

Cell[BoxData[{
 RowBox[{
  RowBox[{"diml", "=", "14"}], ";"}], "\[IndentingNewLine]", 
 RowBox[{"colpc", "=", 
  RowBox[{"{", 
   RowBox[{"Orange", ",", "Blue"}], "}"}]}], "\[IndentingNewLine]", 
 RowBox[{"legpc", "=", 
  RowBox[{"{", 
   RowBox[{"\"\<Counts\>\"", ",", "\"\<Plate reader\>\""}], 
   "}"}]}], "\[IndentingNewLine]", 
 RowBox[{"lgpc", "=", 
  RowBox[{"PointLegend", "[", 
   RowBox[{"colpc", ",", "legpc", ",", 
    RowBox[{"LabelStyle", "\[Rule]", 
     RowBox[{"{", 
      RowBox[{"Black", ",", 
       RowBox[{"FontFamily", "\[Rule]", "\"\<Helvetica\>\""}], ",", 
       RowBox[{"FontSize", "\[Rule]", "diml"}]}], "}"}]}], ",", 
    RowBox[{"LegendMarkerSize", "\[Rule]", 
     RowBox[{"{", 
      RowBox[{"12", ",", "12"}], "}"}]}], ",", 
    RowBox[{"LegendLabel", "\[Rule]", "None"}], ",", 
    RowBox[{"LegendFunction", "\[Rule]", "framel2"}], ",", 
    RowBox[{"LegendLayout", "\[Rule]", 
     RowBox[{"{", 
      RowBox[{"\"\<Column\>\"", ",", "1"}], "}"}]}]}], "]"}]}]}], "Input",
 CellChangeTimes->{{3.8869607660060167`*^9, 3.8869607851295223`*^9}},
 CellLabel->
  "In[216]:=",ExpressionUUID->"afd29e0e-b149-42bd-847f-18a2783f530c"],

Cell[BoxData[{
 RowBox[{
  RowBox[{"pathtoexp", "=", "directoryPlots"}], 
  "\[IndentingNewLine]"}], "\[IndentingNewLine]", 
 RowBox[{
  RowBox[{"exportit", " ", "=", "1"}], ";"}], "\[IndentingNewLine]", 
 RowBox[{
  RowBox[{
   RowBox[{"namesfilestoexp", "=", 
    RowBox[{"{", 
     RowBox[{
     "\"\<Legend\>\"", ",", "\[IndentingNewLine]", 
      "\"\<Curves_1_ManualAndTecanAllDays\>\"", ",", "\[IndentingNewLine]", 
      "\"\<Curves_1_ManualAndTecanCorrespDays\>\""}], "}"}]}], ";"}], 
  "\[IndentingNewLine]"}], "\[IndentingNewLine]", 
 RowBox[{
  RowBox[{
   RowBox[{"extension", " ", "=", " ", "\"\<.pdf\>\""}], ";"}], 
  "\[IndentingNewLine]"}], "\[IndentingNewLine]", 
 RowBox[{
  RowBox[{
   RowBox[{"filetoexp", "=", 
    RowBox[{"{", 
     RowBox[{
     "lgpc", ",", "\[IndentingNewLine]", "gridplotsTMC1", ",", 
      "\[IndentingNewLine]", "gridplotsTMC1lcorr"}], "}"}]}], ";"}], 
  "\[IndentingNewLine]"}], "\[IndentingNewLine]", 
 RowBox[{
  RowBox[{"totf", " ", "=", " ", 
   RowBox[{"Length", "[", "filetoexp", "]"}]}], ";"}]}], "Input",
 CellChangeTimes->{{3.8767331860606523`*^9, 3.876733315792471*^9}, {
   3.8767411169717145`*^9, 3.8767411176093855`*^9}, 3.876741176409891*^9, {
   3.8767412671816807`*^9, 3.8767412675737658`*^9}, 3.8770603892916274`*^9, {
   3.877060441470598*^9, 3.8770604575790663`*^9}, {3.884184285064747*^9, 
   3.884184328028414*^9}, {3.8841949032958703`*^9, 3.8841949035694275`*^9}, {
   3.8841952010821753`*^9, 3.884195201531026*^9}, {3.884707457268751*^9, 
   3.8847074636208363`*^9}, {3.884709416062725*^9, 3.8847094272590637`*^9}, {
   3.8851881514335327`*^9, 3.8851881519318185`*^9}, {3.886960676486951*^9, 
   3.886960680460846*^9}, {3.8869608074084888`*^9, 3.88696080751414*^9}, 
   3.8869609938377113`*^9, {3.886961346778053*^9, 3.8869613601747446`*^9}, {
   3.887267831511815*^9, 3.8872678315127735`*^9}, {3.887267971596219*^9, 
   3.887267979397461*^9}, {3.8872680615524635`*^9, 3.8872680615544558`*^9}, {
   3.8872728567006764`*^9, 3.887272856702592*^9}, {3.887281696359327*^9, 
   3.887281697619255*^9}, {3.8872817446963067`*^9, 3.8872817674496593`*^9}, {
   3.8872830986997128`*^9, 3.887283120998837*^9}, 3.9048414118472443`*^9},
 CellLabel->
  "In[220]:=",ExpressionUUID->"0b44a780-3769-483f-8091-21d89dd3d7fe"],

Cell[BoxData[
 RowBox[{"If", "[", 
  RowBox[{
   RowBox[{"exportit", " ", "==", "1"}], ",", "\[IndentingNewLine]", 
   "\[IndentingNewLine]", 
   RowBox[{"Table", "[", 
    RowBox[{
     RowBox[{"Export", "[", 
      RowBox[{
       RowBox[{"FileNameJoin", "[", 
        RowBox[{"{", 
         RowBox[{"pathtoexp", ",", 
          RowBox[{
           RowBox[{"namesfilestoexp", "[", 
            RowBox[{"[", "i", "]"}], "]"}], "<>", "extension"}]}], "}"}], 
        "]"}], ",", "\[IndentingNewLine]", "\t\t\t", 
       RowBox[{"filetoexp", "[", 
        RowBox[{"[", "i", "]"}], "]"}], ",", 
       RowBox[{"PrintingStyleEnvironment", "->", "\"\<Working\>\""}]}], "]"}],
      ",", 
     RowBox[{"{", 
      RowBox[{"i", ",", "1", ",", "totf"}], "}"}]}], "]"}]}], 
  "\[IndentingNewLine]", "\[IndentingNewLine]", "]"}]], "Input",
 CellChangeTimes->{
  3.8767333219888744`*^9, {3.876733938323532*^9, 3.8767339396454334`*^9}, {
   3.876741113935949*^9, 3.876741114761283*^9}, {3.8770158978574085`*^9, 
   3.877015900222308*^9}, {3.877060459531129*^9, 3.877060466154084*^9}, 
   3.8841843330535917`*^9, {3.8841847365566483`*^9, 3.8841847594733477`*^9}, 
   3.8869608142321277`*^9, 3.8869609288755064`*^9, {3.887283123943632*^9, 
   3.887283132437049*^9}, {3.905248627168684*^9, 3.9052486381407013`*^9}},
 CellLabel->
  "In[226]:=",ExpressionUUID->"90c9f752-49b6-4e7b-8078-ad5dd94e756d"]
}, Closed]],

Cell[CellGroupData[{

Cell[TextData[{
 "Compute: \[Micro]C, \[Micro]P, CF and linear fit of ln(GI) ",
 StyleBox["vs",
  FontSlant->"Italic"],
 " ln(C)"
}], "Subsubsection",
 CellChangeTimes->{{3.9047086915059147`*^9, 3.9047086945729523`*^9}, {
  3.904842029042079*^9, 3.9048420782311697`*^9}, {3.904842227147585*^9, 
  3.9048422291171193`*^9}},ExpressionUUID->"91502bc4-4ea9-43a7-999e-\
922608fda774"],

Cell[CellGroupData[{

Cell["\<\
Functions for fitting, obtaining \[Micro]C, \[Micro]P and the linear relation \
between ln(GI) vs ln(C)\
\>", "Subsubsubsection",
 CellChangeTimes->{{3.8999155490133967`*^9, 3.899915553879901*^9}, {
  3.9048400726742067`*^9, 3.904840090933673*^9}, {3.905248671053438*^9, 
  3.905248671490355*^9}},ExpressionUUID->"be87dbdd-3458-4e8a-ac56-\
ee42a11dafff"],

Cell[BoxData[
 RowBox[{
  RowBox[{"(*", " ", 
   RowBox[{
    RowBox[{
     RowBox[{
     "Function", " ", "to", " ", "find", " ", "the", " ", "region", " ", "of",
       " ", "steepest", " ", "growth", " ", "along", " ", "the", " ", 
      "growth", " ", "curve", " ", "expressed", " ", "as", " ", "ln", 
      RowBox[{"(", 
       RowBox[{"C", "/", "C0"}], ")"}], " ", "vs", " ", "time", " ", 
      "\[IndentingNewLine]", "\[IndentingNewLine]", 
      RowBox[{"Input", ":", " ", "\[IndentingNewLine]", 
       RowBox[{"-", " ", "dataxy"}]}]}], " ", "=", " ", 
     RowBox[{"data", " ", "to", " ", "be", " ", "fitted"}]}], ",", " ", 
    RowBox[{"i", ".", "e", "."}], ",", " ", 
    RowBox[{
     RowBox[{
      RowBox[{"growth", " ", "curves", " ", "ln", 
       RowBox[{"(", 
        RowBox[{"C", "/", "C0"}], ")"}], " ", "vs", " ", "time"}], 
      "\[IndentingNewLine]", "\t", "-", " ", "plotYN"}], " ", "=", " ", 
     RowBox[{
     "set", " ", "it", " ", "to", " ", "1", " ", "to", " ", "visualize", " ", 
      "the", " ", "plot", " ", "of", " ", "the", " ", "fit", " ", "of", " ", 
      "each", " ", "individual", " ", "curve"}]}], ",", " ", 
    RowBox[{
     RowBox[{"0", " ", 
      RowBox[{"otherwise", ".", "\[IndentingNewLine]", "\t", 
       RowBox[{"-", " ", "minNdatatofit"}]}]}], " ", "=", " ", 
     RowBox[{
      RowBox[{
      "minimum", " ", "number", " ", "of", " ", "data", " ", "to", " ", "be", 
       " ", 
       RowBox[{"fitted", ".", " ", "\[IndentingNewLine]", "\t\t\t\t", 
        RowBox[{"Example", ":", " ", "minNdatatofit"}]}]}], " ", "=", " ", 
      RowBox[{
      "3", " ", "means", " ", "that", " ", "the", " ", "fit", " ", "is", " ", 
       "performed", " ", "on", " ", "at", " ", "least", " ", "3", " ", "data",
        " ", 
       RowBox[{"points", ".", "\[IndentingNewLine]", "\[IndentingNewLine]", 
        RowBox[{"Output", ":", "\[IndentingNewLine]", 
         RowBox[{
          RowBox[{
           RowBox[{
            RowBox[{"-", " ", "maximum"}], " ", "selected", " ", "slope", " ", 
            RowBox[{"(", 
             RowBox[{
              RowBox[{"i", ".", "e", "."}], ",", " ", 
              RowBox[{"growth", " ", "rate"}]}], ")"}]}], 
           "\[IndentingNewLine]", "-", " ", 
           RowBox[{
           "indexes", " ", "of", " ", "the", " ", "data", " ", "points", " ", 
            "corresponding", " ", "to", " ", "the", " ", "maximum", " ", 
            "slope"}], "\[IndentingNewLine]", "-", " ", 
           RowBox[{
           "R2", " ", "of", " ", "the", " ", "fit", " ", "giving", " ", "the",
             " ", "maximum", " ", "slope"}], "\[IndentingNewLine]", "-", " ", 
           
           RowBox[{
           "best", " ", "fit", " ", "function", " ", "giving", " ", "the", 
            " ", "maximum", " ", "slope"}], "\[IndentingNewLine]", "-", " ", 
           RowBox[{
           "intercept", " ", "of", " ", "the", " ", "fit", " ", "giving", " ",
             "the", " ", "maximum", " ", "slope"}], "\[IndentingNewLine]", 
           "-", " ", 
           RowBox[{"If", " ", "plotYN"}]}], " ", "==", " ", "1"}]}]}]}]}]}], 
    ",", " ", 
    RowBox[{
     RowBox[{
      RowBox[{
      "then", " ", "it", " ", "visualizes", " ", "the", " ", "plot", " ", 
       "of", " ", "the", " ", "data"}], " ", "+", " ", 
      RowBox[{"fit", " ", "line"}]}], ";", " ", 
     RowBox[{
     "otherwise", " ", "it", " ", "returns", " ", "an", " ", "empty", " ", 
      RowBox[{"list", ".", "\[IndentingNewLine]", "\t", 
       RowBox[{"-", "  ", "data"}]}], " ", "x"}]}], ",", 
    RowBox[{"y", " ", "of", " ", "the", " ", "best", " ", 
     RowBox[{"fit", "."}]}]}], "\[IndentingNewLine]", "\[IndentingNewLine]", 
   "*)"}], "\[IndentingNewLine]", "\[IndentingNewLine]", 
  RowBox[{
   RowBox[{"FindBestFitExpPhase", "[", 
    RowBox[{"dataxy_", ",", "plotYN_", ",", "minNdatatofit_"}], "]"}], ":=", 
   RowBox[{"Module", "[", "\[IndentingNewLine]", "\[IndentingNewLine]", 
    RowBox[{
     RowBox[{"{", 
      RowBox[{
      "ndata", ",", "allfits", ",", "allfitstoplot", ",", "allfitsslope", ",",
        "allfitsinterc", ",", "R2allfits", ",", "indexesfit", ",", 
       "\[IndentingNewLine]", "indii", ",", "indiipj", ",", 
       "allfitsintercslopemax", ",", "\[IndentingNewLine]", "slopemax", ",", 
       "indexesslopemax", ",", "bestfitslopemax", ",", "R2slopemax", ",", 
       "indexesfitslopemax", ",", "\[IndentingNewLine]", "dataxybestfit", ",",
        "dataxybestfittr", ",", " ", "fits", ",", "minNdatatoaddfit"}], 
      "\[IndentingNewLine]", "}"}], ",", "\[IndentingNewLine]", 
     "\[IndentingNewLine]", 
     RowBox[{
      RowBox[{"ndata", "=", 
       RowBox[{"Length", "[", "dataxy", "]"}]}], ";", "\[IndentingNewLine]", 
      "\[IndentingNewLine]", 
      RowBox[{"minNdatatoaddfit", "=", 
       RowBox[{"minNdatatofit", " ", "-", "1"}]}], ";", "\[IndentingNewLine]",
       "\[IndentingNewLine]", 
      RowBox[{"(*", " ", 
       RowBox[{"Initialize", " ", "variables"}], " ", "*)"}], 
      "\[IndentingNewLine]", 
      RowBox[{"allfits", "=", 
       RowBox[{"Table", "[", 
        RowBox[{
         RowBox[{"Table", "[", 
          RowBox[{",", 
           RowBox[{"{", 
            RowBox[{"j", ",", "minNdatatoaddfit", ",", 
             RowBox[{"ndata", "-", "i"}]}], "}"}]}], "]"}], ",", 
         RowBox[{"{", 
          RowBox[{"i", ",", "1", ",", 
           RowBox[{"ndata", "-", "minNdatatoaddfit"}]}], "}"}]}], "]"}]}], 
      ";", "\[IndentingNewLine]", 
      RowBox[{"allfitstoplot", "=", 
       RowBox[{"Table", "[", 
        RowBox[{
         RowBox[{"Table", "[", 
          RowBox[{",", 
           RowBox[{"{", 
            RowBox[{"j", ",", "minNdatatoaddfit", ",", 
             RowBox[{"ndata", "-", "i"}]}], "}"}]}], "]"}], ",", 
         RowBox[{"{", 
          RowBox[{"i", ",", "1", ",", 
           RowBox[{"ndata", "-", "minNdatatoaddfit"}]}], "}"}]}], "]"}]}], 
      ";", "\[IndentingNewLine]", 
      RowBox[{"allfitsslope", "=", 
       RowBox[{"Table", "[", 
        RowBox[{
         RowBox[{"Table", "[", 
          RowBox[{",", 
           RowBox[{"{", 
            RowBox[{"j", ",", "minNdatatoaddfit", ",", 
             RowBox[{"ndata", "-", "i"}]}], "}"}]}], "]"}], ",", 
         RowBox[{"{", 
          RowBox[{"i", ",", "1", ",", 
           RowBox[{"ndata", "-", "minNdatatoaddfit"}]}], "}"}]}], "]"}]}], 
      ";", "\[IndentingNewLine]", 
      RowBox[{"allfitsinterc", "=", 
       RowBox[{"Table", "[", 
        RowBox[{
         RowBox[{"Table", "[", 
          RowBox[{",", 
           RowBox[{"{", 
            RowBox[{"j", ",", "minNdatatoaddfit", ",", 
             RowBox[{"ndata", "-", "i"}]}], "}"}]}], "]"}], ",", 
         RowBox[{"{", 
          RowBox[{"i", ",", "1", ",", 
           RowBox[{"ndata", "-", "minNdatatoaddfit"}]}], "}"}]}], "]"}]}], 
      ";", "\[IndentingNewLine]", 
      RowBox[{"R2allfits", "=", 
       RowBox[{"Table", "[", 
        RowBox[{
         RowBox[{"Table", "[", 
          RowBox[{",", 
           RowBox[{"{", 
            RowBox[{"j", ",", "minNdatatoaddfit", ",", 
             RowBox[{"ndata", "-", "i"}]}], "}"}]}], "]"}], ",", 
         RowBox[{"{", 
          RowBox[{"i", ",", "1", ",", 
           RowBox[{"ndata", "-", "minNdatatoaddfit"}]}], "}"}]}], "]"}]}], 
      ";", "\[IndentingNewLine]", 
      RowBox[{"indexesfit", "=", 
       RowBox[{"Table", "[", 
        RowBox[{
         RowBox[{"Table", "[", 
          RowBox[{",", 
           RowBox[{"{", 
            RowBox[{"j", ",", "minNdatatoaddfit", ",", 
             RowBox[{"ndata", "-", "i"}]}], "}"}]}], "]"}], ",", 
         RowBox[{"{", 
          RowBox[{"i", ",", "1", ",", 
           RowBox[{"ndata", "-", "minNdatatoaddfit"}]}], "}"}]}], "]"}]}], 
      ";", "\[IndentingNewLine]", "\[IndentingNewLine]", 
      "\[IndentingNewLine]", 
      RowBox[{"(*", " ", "FUNCTION", " ", "*)"}], "\[IndentingNewLine]", 
      "\[IndentingNewLine]", 
      RowBox[{"Table", "[", "\[IndentingNewLine]", 
       RowBox[{
        RowBox[{
         RowBox[{"k", "=", "0"}], ";", "\[IndentingNewLine]", 
         "\[IndentingNewLine]", 
         RowBox[{"Table", "[", "\[IndentingNewLine]", 
          RowBox[{
           RowBox[{
            RowBox[{"k", "=", 
             RowBox[{"k", "+", "1"}]}], ";", "\[IndentingNewLine]", 
            "\[IndentingNewLine]", 
            RowBox[{"indii", "=", "i"}], ";", "\[IndentingNewLine]", 
            RowBox[{"indiipj", "=", 
             RowBox[{"i", "+", "j"}]}], ";", "\[IndentingNewLine]", 
            RowBox[{
             RowBox[{
              RowBox[{"indexesfit", "[", 
               RowBox[{"[", "i", "]"}], "]"}], "[", 
              RowBox[{"[", "k", "]"}], "]"}], "=", 
             RowBox[{"{", 
              RowBox[{"indii", ",", "indiipj"}], "}"}]}], ";", 
            "\[IndentingNewLine]", "\[IndentingNewLine]", 
            RowBox[{"fits", "=", 
             RowBox[{"LinearModelFit", "[", 
              RowBox[{
               RowBox[{"dataxy", "[", 
                RowBox[{"[", 
                 RowBox[{"i", ";;", 
                  RowBox[{"i", "+", "j"}]}], "]"}], "]"}], ",", "x", ",", 
               "x"}], "]"}]}], ";", "\[IndentingNewLine]", 
            RowBox[{
             RowBox[{
              RowBox[{"allfits", "[", 
               RowBox[{"[", "i", "]"}], "]"}], "[", 
              RowBox[{"[", "k", "]"}], "]"}], "=", "fits"}], ";", 
            "\[IndentingNewLine]", 
            RowBox[{
             RowBox[{
              RowBox[{"allfitstoplot", "[", 
               RowBox[{"[", "i", "]"}], "]"}], "[", 
              RowBox[{"[", "k", "]"}], "]"}], "=", 
             RowBox[{"Normal", "[", "fits", "]"}]}], ";", 
            "\[IndentingNewLine]", 
            RowBox[{
             RowBox[{
              RowBox[{"allfitsslope", "[", 
               RowBox[{"[", "i", "]"}], "]"}], "[", 
              RowBox[{"[", "k", "]"}], "]"}], "=", 
             RowBox[{
              RowBox[{"fits", "[", "\"\<BestFitParameters\>\"", "]"}], "[", 
              RowBox[{"[", "2", "]"}], "]"}]}], ";", "\[IndentingNewLine]", 
            RowBox[{
             RowBox[{
              RowBox[{"allfitsinterc", "[", 
               RowBox[{"[", "i", "]"}], "]"}], "[", 
              RowBox[{"[", "k", "]"}], "]"}], "=", 
             RowBox[{
              RowBox[{"fits", "[", "\"\<BestFitParameters\>\"", "]"}], "[", 
              RowBox[{"[", "1", "]"}], "]"}]}], ";", "\[IndentingNewLine]", 
            RowBox[{
             RowBox[{
              RowBox[{"R2allfits", "[", 
               RowBox[{"[", "i", "]"}], "]"}], "[", 
              RowBox[{"[", "k", "]"}], "]"}], "=", 
             RowBox[{"fits", "[", "\"\<RSquared\>\"", "]"}]}], ";"}], 
           "\[IndentingNewLine]", ",", "\[IndentingNewLine]", 
           RowBox[{"{", 
            RowBox[{"j", ",", "minNdatatoaddfit", ",", 
             RowBox[{"ndata", "-", "i"}]}], "}"}]}], "]"}]}], ",", 
        "\[IndentingNewLine]", 
        RowBox[{"{", 
         RowBox[{"i", ",", "1", ",", "ndata"}], "}"}]}], "]"}], ";", 
      "\[IndentingNewLine]", "\[IndentingNewLine]", 
      RowBox[{"slopemax", "=", 
       RowBox[{"Max", "[", 
        RowBox[{"Catenate", "[", "allfitsslope", "]"}], "]"}]}], ";", 
      "\[IndentingNewLine]", 
      RowBox[{"indexesslopemax", "=", 
       RowBox[{"Position", "[", 
        RowBox[{
         RowBox[{"Catenate", "[", "allfitsslope", "]"}], ",", "slopemax"}], 
        "]"}]}], ";", "\[IndentingNewLine]", 
      RowBox[{"indexesfitslopemax", "=", 
       RowBox[{"Extract", "[", 
        RowBox[{
         RowBox[{"Catenate", "[", "indexesfit", "]"}], ",", 
         "indexesslopemax"}], "]"}]}], ";", "\[IndentingNewLine]", 
      RowBox[{"R2slopemax", "=", 
       RowBox[{"Extract", "[", 
        RowBox[{
         RowBox[{"Catenate", "[", "R2allfits", "]"}], ",", 
         "indexesslopemax"}], "]"}]}], ";", "\[IndentingNewLine]", 
      RowBox[{"bestfitslopemax", "=", 
       RowBox[{"Extract", "[", 
        RowBox[{
         RowBox[{"Catenate", "[", "allfitstoplot", "]"}], ",", 
         "indexesslopemax"}], "]"}]}], ";", "\[IndentingNewLine]", 
      RowBox[{"allfitsintercslopemax", "=", 
       RowBox[{"Extract", "[", 
        RowBox[{
         RowBox[{"Catenate", "[", "allfitsinterc", "]"}], ",", 
         "indexesslopemax"}], "]"}]}], ";", "\[IndentingNewLine]", 
      "\[IndentingNewLine]", 
      RowBox[{"dataxybestfit", "=", 
       RowBox[{"dataxy", "[", 
        RowBox[{"[", 
         RowBox[{
          RowBox[{
           RowBox[{"indexesfitslopemax", "[", 
            RowBox[{"[", "1", "]"}], "]"}], "[", 
           RowBox[{"[", "1", "]"}], "]"}], ";;", 
          RowBox[{
           RowBox[{"indexesfitslopemax", "[", 
            RowBox[{"[", "1", "]"}], "]"}], "[", 
           RowBox[{"[", "2", "]"}], "]"}]}], "]"}], "]"}]}], ";", 
      "\[IndentingNewLine]", 
      RowBox[{"dataxybestfittr", "=", 
       RowBox[{"Transpose", "[", "dataxybestfit", "]"}]}], ";", 
      "\[IndentingNewLine]", "\[IndentingNewLine]", 
      RowBox[{"(*", " ", "OUTPUT", " ", "*)"}], "\[IndentingNewLine]", 
      RowBox[{"{", 
       RowBox[{
       "slopemax", ",", "indexesfitslopemax", ",", "R2slopemax", ",", 
        "bestfitslopemax", ",", "allfitsintercslopemax", ",", 
        "\[IndentingNewLine]", "\[IndentingNewLine]", 
        RowBox[{"If", "[", 
         RowBox[{
          RowBox[{"plotYN", "==", "1"}], ",", "\[IndentingNewLine]", 
          RowBox[{"Show", "[", 
           RowBox[{
            RowBox[{"ListPlot", "[", 
             RowBox[{"dataxy", ",", 
              RowBox[{"PlotStyle", "->", "Blue"}]}], "]"}], ",", 
            "\[IndentingNewLine]", 
            RowBox[{"ListPlot", "[", 
             RowBox[{"dataxybestfit", ",", 
              RowBox[{"PlotStyle", "->", "Orange"}]}], "]"}], ",", 
            "\[IndentingNewLine]", 
            RowBox[{"Plot", "[", 
             RowBox[{"bestfitslopemax", ",", 
              RowBox[{"{", 
               RowBox[{"x", ",", "0", ",", 
                RowBox[{
                 RowBox[{"Last", "[", 
                  RowBox[{"dataxybestfittr", "[", 
                   RowBox[{"[", "1", "]"}], "]"}], "]"}], "+", "10"}]}], 
               "}"}], ",", 
              RowBox[{"PlotStyle", "->", "Red"}]}], "]"}], ",", 
            RowBox[{"Frame", "->", "True"}], ",", "\[IndentingNewLine]", 
            RowBox[{"ImageSize", "->", "400"}]}], "]"}], ",", 
          RowBox[{"{", "}"}]}], "\[IndentingNewLine]", "]"}], ",", 
        "\[IndentingNewLine]", "dataxybestfit"}], "\[IndentingNewLine]", 
       "}"}]}]}], "\[IndentingNewLine]", "\[IndentingNewLine]", 
    "]"}]}]}]], "Input",
 CellChangeTimes->{{3.8991177445720496`*^9, 3.8991178150208073`*^9}, {
  3.899117862882414*^9, 3.899117875105095*^9}, {3.8991179813525996`*^9, 
  3.899118024205858*^9}, {3.8991181445938587`*^9, 3.899118153359494*^9}, {
  3.8991183905295725`*^9, 3.89911847727864*^9}, {3.8991188916036806`*^9, 
  3.899118903423318*^9}, {3.899902895939659*^9, 3.8999029100541377`*^9}, {
  3.899909957647394*^9, 3.8999099803624525`*^9}, {3.8999116363987045`*^9, 
  3.899911702013693*^9}, {3.8999155842934427`*^9, 3.8999155860670996`*^9}, {
  3.9047091517004576`*^9, 3.904709230175006*^9}, {3.904709467692666*^9, 
  3.9047095650325713`*^9}, {3.9047100904079*^9, 3.904710416856177*^9}, {
  3.9047104540253425`*^9, 3.9047104759639854`*^9}, {3.9047116562397766`*^9, 
  3.9047116569272385`*^9}, {3.9052486753671827`*^9, 3.9052486900005026`*^9}, {
  3.905409754001623*^9, 3.905409831800106*^9}, {3.9058761787472367`*^9, 
  3.905876224851592*^9}},
 CellLabel->
  "In[227]:=",ExpressionUUID->"426ad3ef-ea5a-4cd5-b354-0795b061684e"],

Cell[BoxData[
 RowBox[{
  RowBox[{"(*", " ", 
   RowBox[{
    RowBox[{
    "Function", " ", "to", " ", "select", " ", "data", " ", "from", " ", "a", 
     " ", "list", " ", "\[IndentingNewLine]", "\[IndentingNewLine]", "It", 
     " ", "selects"}], ",", " ", 
    RowBox[{"from", " ", "GI", " ", "growth", " ", "curves", " ", 
     RowBox[{"(", 
      RowBox[{"expressed", " ", "in", " ", "ln", 
       RowBox[{"(", 
        RowBox[{"GI", "/", "GI0"}], ")"}], " ", "vs", " ", "time"}], ")"}]}], 
    ",", " ", 
    RowBox[{
     RowBox[{"the", " ", "same", " ", "time"}], "-", 
     RowBox[{
     "points", " ", "selected", " ", "in", " ", "C", " ", "growth", " ", 
      "curves", " ", 
      RowBox[{"(", 
       RowBox[{"ln", 
        RowBox[{"(", 
         RowBox[{"C", "/", "C0"}], ")"}], " ", "vs", " ", "time"}], ")"}], 
      " ", "that", " ", "give", " ", "the", " ", "maximum", " ", "growth", 
      " ", 
      RowBox[{"rate", ".", "\[IndentingNewLine]", "\[IndentingNewLine]", 
       RowBox[{"Input", ":", "\[IndentingNewLine]", 
        RowBox[{
         RowBox[{
          RowBox[{"-", " ", "GI"}], " ", "growth", " ", "curves", " ", 
          RowBox[{"(", 
           RowBox[{"ln", 
            RowBox[{"(", 
             RowBox[{"GI", "/", "GI0"}], ")"}], " ", "vs", " ", "time"}], 
           ")"}]}], "\[IndentingNewLine]", "-", " ", 
         RowBox[{
         "indexes", " ", "representing", " ", "positions", " ", "of", " ", 
          "selected", " ", "time"}], "-", 
         RowBox[{"points", " ", "in", " ", "C", " ", "curve"}]}]}]}]}]}], ",",
     " ", 
    RowBox[{
    "obtained", " ", "as", " ", "output", " ", "of", " ", 
     "FindBestFitExpPhase", " ", 
     RowBox[{"function", ".", "\[IndentingNewLine]", "\[IndentingNewLine]", 
      RowBox[{"Output", ":", " ", "\[IndentingNewLine]", 
       RowBox[{
        RowBox[{"-", " ", "list"}], " ", "of", " ", "selected", " ", 
        RowBox[{"data", "."}]}]}]}]}]}], "\[IndentingNewLine]", 
   "\[IndentingNewLine]", "*)"}], "\[IndentingNewLine]", 
  RowBox[{
   RowBox[{"selectdataExpPhaseGIfromC", "[", 
    RowBox[{"dataGI_", ",", "idxfromC_"}], "]"}], ":=", 
   RowBox[{"Module", "[", "\[IndentingNewLine]", 
    RowBox[{
     RowBox[{"{", 
      RowBox[{"ndata", ",", "dataselGI"}], "}"}], ",", "\[IndentingNewLine]", 
     "\[IndentingNewLine]", 
     RowBox[{
      RowBox[{"ndata", "=", 
       RowBox[{"Length", "[", "dataGI", "]"}]}], ";", "\[IndentingNewLine]", 
      "\[IndentingNewLine]", 
      RowBox[{"dataselGI", "=", 
       RowBox[{"Table", "[", 
        RowBox[{
         RowBox[{
          RowBox[{"dataGI", "[", 
           RowBox[{"[", "i", "]"}], "]"}], "[", 
          RowBox[{"[", 
           RowBox[{
            RowBox[{
             RowBox[{
              RowBox[{"idxfromC", "[", 
               RowBox[{"[", "i", "]"}], "]"}], "[", 
              RowBox[{"[", "1", "]"}], "]"}], "[", 
             RowBox[{"[", "1", "]"}], "]"}], ";;", 
            RowBox[{
             RowBox[{
              RowBox[{"idxfromC", "[", 
               RowBox[{"[", "i", "]"}], "]"}], "[", 
              RowBox[{"[", "1", "]"}], "]"}], "[", 
             RowBox[{"[", "2", "]"}], "]"}]}], "]"}], "]"}], ",", 
         RowBox[{"{", 
          RowBox[{"i", ",", "1", ",", "ndata"}], "}"}]}], "]"}]}], ";", 
      "\[IndentingNewLine]", "\[IndentingNewLine]", 
      RowBox[{"{", "dataselGI", "}"}]}]}], "\[IndentingNewLine]", 
    "\[IndentingNewLine]", "]"}]}]}]], "Input",
 CellChangeTimes->{{3.8999087186215906`*^9, 3.899908727395612*^9}, {
  3.8999088493053656`*^9, 3.899908952950824*^9}, {3.8999099929414663`*^9, 
  3.899910001717775*^9}, {3.904710484115388*^9, 3.90471052994862*^9}, {
  3.904711488394881*^9, 3.9047116615975227`*^9}},
 CellLabel->
  "In[228]:=",ExpressionUUID->"ec9f925d-69ee-4818-b451-5e946cf287b5"]
}, Closed]],

Cell[CellGroupData[{

Cell["Select data", "Subsubsubsection",
 CellChangeTimes->{{3.8999610161387033`*^9, 
  3.899961017579417*^9}},ExpressionUUID->"160e43b7-ec18-4b3a-a3a7-\
a0bc73790dc8"],

Cell[BoxData[
 RowBox[{"(*", " ", 
  RowBox[{"DELETE", " ", "OUTLIERS"}], " ", "*)"}]], "Input",
 CellChangeTimes->{{3.887284857307234*^9, 3.8872848964881086`*^9}},
 CellLabel->
  "In[229]:=",ExpressionUUID->"ce90d964-0e53-4610-8853-3144922d58f9"],

Cell[BoxData[
 RowBox[{
  RowBox[{"(*", " ", 
   RowBox[{
   "Eventually", " ", "delete", " ", "curves", " ", "that", " ", "one", " ", 
    "does", " ", "not", " ", "want", " ", "to", " ", "analyse"}], " ", "*)"}],
   "\[IndentingNewLine]", 
  RowBox[{
   RowBox[{
    RowBox[{"datamcq1c", "=", "datamcq1"}], ";"}], "\[IndentingNewLine]", 
   RowBox[{"datatorig1c", "=", "datatorigq1"}]}]}]], "Input",
 CellChangeTimes->{{3.878465013441058*^9, 3.878465018405781*^9}, {
   3.87846518497506*^9, 3.878465198927583*^9}, {3.8784653913612137`*^9, 
   3.8784654257181582`*^9}, {3.8869621807821836`*^9, 3.886962188677895*^9}, {
   3.886962221089301*^9, 3.8869622215504713`*^9}, {3.88726797168229*^9, 
   3.8872679716852827`*^9}, 3.8872848530212235`*^9, {3.900174149361623*^9, 
   3.900174154343148*^9}, {3.9048425651469116`*^9, 3.9048425778925104`*^9}, {
   3.9048426121573176`*^9, 3.9048426172010756`*^9}, 3.904843490469111*^9, {
   3.9048435252390966`*^9, 3.904843528077072*^9}, {3.9048436517866397`*^9, 
   3.90484365285483*^9}, {3.9052492104334764`*^9, 3.905249212458455*^9}},
 CellLabel->
  "In[230]:=",ExpressionUUID->"2bc3efdb-e88a-4d3f-8d69-31ccc912eef9"],

Cell[BoxData[
 RowBox[{
  RowBox[{"(*", " ", 
   RowBox[{
   "Eventually", " ", "delete", " ", "curves", " ", "that", " ", "one", " ", 
    "does", " ", "not", " ", "want", " ", "to", " ", "analyse"}], " ", "*)"}],
   "\[IndentingNewLine]", 
  RowBox[{
   RowBox[{
    RowBox[{"datatq12", "=", "datatorig1c"}], ";"}], "\[IndentingNewLine]", 
   RowBox[{
    RowBox[{"datamcq12", "=", "datamcq1c"}], ";"}], "\[IndentingNewLine]", 
   RowBox[{
    RowBox[{"namest12", "=", "namest1"}], ";"}]}]}]], "Input",
 CellChangeTimes->{{3.878462423005752*^9, 3.8784624384870987`*^9}, {
   3.87846250505151*^9, 3.878462636468419*^9}, {3.878462987827676*^9, 
   3.8784629895266514`*^9}, {3.8784645845447254`*^9, 3.8784646026914988`*^9}, 
   3.8784648730211*^9, {3.878465021362974*^9, 3.8784650316279984`*^9}, 
   3.8784653992068005`*^9, {3.8869621990794897`*^9, 3.886962235126398*^9}, {
   3.887267971687275*^9, 3.887267971690287*^9}, {3.9052492670697803`*^9, 
   3.9052492738743086`*^9}},
 CellLabel->
  "In[232]:=",ExpressionUUID->"43c8fd65-8bfa-417b-a191-fa7656d3dc9a"],

Cell[BoxData[
 RowBox[{"tot12", "=", 
  RowBox[{"Length", "[", "datamcq12", "]"}]}]], "Input",
 CellChangeTimes->{{3.87789230574391*^9, 3.8778923262302246`*^9}, 
   3.878462294594186*^9, 3.878462623455412*^9, {3.8784628731666994`*^9, 
   3.8784628962286882`*^9}, {3.8784646016282067`*^9, 3.878464607440899*^9}, 
   3.8821000346599803`*^9, {3.8872679716912584`*^9, 3.887267971692259*^9}, {
   3.899961114142415*^9, 3.8999611144112396`*^9}, {3.899963149606592*^9, 
   3.8999631501820745`*^9}, {3.8999631861219244`*^9, 
   3.8999632180630217`*^9}, {3.9001740844169464`*^9, 3.9001740845376863`*^9}},
 
 CellLabel->
  "In[235]:=",ExpressionUUID->"20d623d1-615e-4d1a-84c2-0124ff5c3f6c"],

Cell[BoxData[
 RowBox[{"ListPlot", "[", "datatq12", "]"}]], "Input",
 CellChangeTimes->{{3.8784669991958494`*^9, 3.8784670010962577`*^9}, 
   3.8872679716942525`*^9},
 CellLabel->
  "In[236]:=",ExpressionUUID->"e29baeae-f4de-45c0-8a95-c51b7fc0ac59"],

Cell[BoxData[
 RowBox[{"ListPlot", "[", "datamcq12", "]"}]], "Input",
 CellChangeTimes->{{3.878467004907587*^9, 3.8784670083561244`*^9}, 
   3.8872679716952534`*^9},
 CellLabel->
  "In[237]:=",ExpressionUUID->"96feee0f-701b-49e6-89e4-1861949d04f5"],

Cell[BoxData[
 RowBox[{
  RowBox[{"(*", " ", 
   RowBox[{
   "Extract", " ", "times", " ", "and", " ", "GI", " ", "or", " ", "C", " ", 
    "values", " ", "separately"}], " ", "*)"}], "\[IndentingNewLine]", 
  RowBox[{
   RowBox[{
    RowBox[{"{", 
     RowBox[{"times1l", ",", "abs1"}], "}"}], "=", 
    RowBox[{"Table", "[", 
     RowBox[{
      RowBox[{"Table", "[", 
       RowBox[{
        RowBox[{
         RowBox[{"Transpose", "[", 
          RowBox[{"datatq12", "[", 
           RowBox[{"[", "i", "]"}], "]"}], "]"}], "[", 
         RowBox[{"[", "j", "]"}], "]"}], ",", 
        RowBox[{"{", 
         RowBox[{"i", ",", "1", ",", "tot12"}], "}"}]}], "]"}], ",", 
      RowBox[{"{", 
       RowBox[{"j", ",", "1", ",", "2"}], "}"}]}], "]"}]}], 
   "\[IndentingNewLine]", 
   RowBox[{
    RowBox[{"{", 
     RowBox[{"times1lmc", ",", "mc1"}], "}"}], "=", 
    RowBox[{"Table", "[", 
     RowBox[{
      RowBox[{"Table", "[", 
       RowBox[{
        RowBox[{
         RowBox[{"Transpose", "[", 
          RowBox[{"datamcq12", "[", 
           RowBox[{"[", "i", "]"}], "]"}], "]"}], "[", 
         RowBox[{"[", "j", "]"}], "]"}], ",", 
        RowBox[{"{", 
         RowBox[{"i", ",", "1", ",", "tot12"}], "}"}]}], "]"}], ",", 
      RowBox[{"{", 
       RowBox[{"j", ",", "1", ",", "2"}], "}"}]}], "]"}]}]}]}]], "Input",
 CellChangeTimes->{{3.878464448194917*^9, 3.878464449244281*^9}, {
  3.878464487931082*^9, 3.8784645396226974`*^9}, {3.8784646148501415`*^9, 
  3.8784646930054865`*^9}, {3.878464738795331*^9, 3.8784647508860884`*^9}, {
  3.878464796442269*^9, 3.878464800460704*^9}, {3.878464980884818*^9, 
  3.878465005228423*^9}, {3.878465043045304*^9, 3.878465043672924*^9}, {
  3.8784654375094824`*^9, 3.878465440676673*^9}, {3.8784654888927755`*^9, 
  3.8784655007206078`*^9}, {3.886962258308518*^9, 3.8869622733904877`*^9}, {
  3.8869625047135935`*^9, 3.886962673962825*^9}, {3.8869627112249584`*^9, 
  3.886962758369648*^9}, {3.886962914957901*^9, 3.886962916322894*^9}, {
  3.8872679717004356`*^9, 3.887267971718382*^9}, {3.887285095027942*^9, 
  3.8872851236197367`*^9}, {3.887285156645065*^9, 3.8872851721145277`*^9}, {
  3.9048418318698177`*^9, 3.90484183633679*^9}},
 CellLabel->
  "In[238]:=",ExpressionUUID->"fac8f63e-8310-466a-af6e-9e6fc755ac12"]
}, Closed]],

Cell[CellGroupData[{

Cell["Apply functions  to the data", "Subsubsubsection",
 CellChangeTimes->{{3.8999155613005276`*^9, 3.8999155642561026`*^9}, {
  3.8999159604750805`*^9, 3.8999159667936897`*^9}, {3.8999632215916433`*^9, 
  3.899963222227971*^9}, {3.8999869279054146`*^9, 3.8999869285839157`*^9}, {
  3.8999999298412476`*^9, 3.89999993035077*^9}, {3.900176066765547*^9, 
  3.9001760891538563`*^9}, {3.9002193659721065`*^9, 3.9002193663519545`*^9}, {
  3.9002216449966717`*^9, 3.900221645629198*^9}, {3.9048400614455013`*^9, 
  3.9048400701371107`*^9}},ExpressionUUID->"4adb8801-5565-4416-95e6-\
f0d2ce711324"],

Cell[CellGroupData[{

Cell["\<\
\ti) Fit ln(C/C0) vs time:  Find windows of fastest growth and compute \
\[Micro]C \
\>", "Subsubsubsubsection",
 CellChangeTimes->{{3.9048416616103134`*^9, 3.904841675764554*^9}, 
   3.9048420842839603`*^9, {3.9048431154972715`*^9, 
   3.9048431158932753`*^9}},ExpressionUUID->"51246e7e-1536-47ca-89cd-\
71e3b9f7abc5"],

Cell[BoxData[{
 RowBox[{
  RowBox[{
   RowBox[{"minNdatatofit", "=", "3"}], ";"}], " ", 
  RowBox[{"(*", " ", 
   RowBox[{
   "Choose", " ", "the", " ", "minimum", " ", "number", " ", "of", " ", 
    "data", " ", "to", " ", 
    RowBox[{"fit", "."}]}], " ", "*)"}], "\[IndentingNewLine]", 
  "\[IndentingNewLine]", 
  RowBox[{"(*", " ", 
   RowBox[{
   "Apply", " ", "this", " ", "on", " ", "the", " ", "data", " ", "C", " ", 
    "growth", " ", 
    RowBox[{"curves", ":", " ", 
     RowBox[{"ln", 
      RowBox[{"(", 
       RowBox[{"C", "/", "C0"}], ")"}], " ", "vs", " ", 
      RowBox[{"time", ".", " ", "It"}], " ", "gives", " ", 
      RowBox[{"\[Micro]C", "."}]}]}]}], " ", 
   "*)"}]}], "\[IndentingNewLine]", 
 RowBox[{
  RowBox[{"xxdata", "=", "times1lmc"}], ";"}], "\[IndentingNewLine]", 
 RowBox[{
  RowBox[{"yydata", "=", "mc1"}], ";"}], "\[IndentingNewLine]", 
 RowBox[{
  RowBox[{"{", 
   RowBox[{
   "MaxSlopeLnC1", ",", "idxMaxSlLnC1", ",", "R2MaxSlLnC1", ",", 
    "bestfitMaxSlLnC1", ",", "IntercMaxSlLnC1", ",", "PlotMaxSlLnC1", ",", 
    "dataexpC1"}], "}"}], "=", "\[IndentingNewLine]", 
  RowBox[{"Transpose", "[", "\[IndentingNewLine]", 
   RowBox[{"Table", "[", "\[IndentingNewLine]", 
    RowBox[{
     RowBox[{
      RowBox[{"dataxyfit", "=", 
       RowBox[{"Transpose", "[", 
        RowBox[{"{", 
         RowBox[{
          RowBox[{"xxdata", "[", 
           RowBox[{"[", "i", "]"}], "]"}], ",", 
          RowBox[{"Log", "[", 
           RowBox[{
            RowBox[{"yydata", "[", 
             RowBox[{"[", "i", "]"}], "]"}], "/", 
            RowBox[{
             RowBox[{"yydata", "[", 
              RowBox[{"[", "i", "]"}], "]"}], "[", 
             RowBox[{"[", "1", "]"}], "]"}]}], "]"}]}], "}"}], "]"}]}], ";", 
      "\[IndentingNewLine]", 
      RowBox[{"FindBestFitExpPhase", "[", 
       RowBox[{"dataxyfit", ",", "1", ",", "minNdatatofit"}], "]"}]}], ",", 
     "\[IndentingNewLine]", 
     RowBox[{"{", 
      RowBox[{"i", ",", "1", ",", 
       RowBox[{"Length", "[", "yydata", "]"}]}], "}"}]}], "]"}], 
   "]"}]}], "\[IndentingNewLine]", 
 RowBox[{"MaxSlopeLnC1", " ", 
  RowBox[{"(*", " ", 
   RowBox[{"This", " ", "is", " ", "\[Micro]C"}], " ", 
   "*)"}]}], "\[IndentingNewLine]", 
 RowBox[{
  RowBox[{"ndatafit1", "=", 
   RowBox[{"Table", "[", 
    RowBox[{
     RowBox[{"Length", "[", 
      RowBox[{"dataexpC1", "[", 
       RowBox[{"[", "i", "]"}], "]"}], "]"}], ",", 
     RowBox[{"{", 
      RowBox[{"i", ",", "1", ",", 
       RowBox[{"Length", "[", "yydata", "]"}]}], "}"}]}], "]"}]}], " ", 
  RowBox[{"(*", " ", 
   RowBox[{
   "This", " ", "gives", " ", "the", " ", "number", " ", "of", " ", "data", 
    " ", "used", " ", "for", " ", "the", " ", "best", " ", "final", " ", 
    "fit"}], " ", "*)"}]}], "\[IndentingNewLine]"}], "Input",
 CellChangeTimes->{{3.8999100805487986`*^9, 3.8999101829624414`*^9}, 
   3.8999105783522115`*^9, 3.899910670552263*^9, {3.8999108424380984`*^9, 
   3.899910852277121*^9}, {3.899911718023686*^9, 3.899911723915554*^9}, 
   3.899913681541421*^9, {3.899913736404014*^9, 3.899913737086014*^9}, {
   3.899914047007305*^9, 3.899914049828391*^9}, 3.8999142699029107`*^9, {
   3.8999148637405624`*^9, 3.8999148762867937`*^9}, {3.899917940373565*^9, 
   3.8999179499250374`*^9}, {3.8999610671762686`*^9, 3.899961070383275*^9}, {
   3.8999869498405848`*^9, 3.899986951422139*^9}, 3.8999883370071793`*^9, {
   3.899999931813859*^9, 3.8999999327698216`*^9}, 3.9001741149753466`*^9, {
   3.900174217566305*^9, 3.9001742181575937`*^9}, {3.900175898892741*^9, 
   3.9001758992240205`*^9}, {3.9047116785666113`*^9, 3.90471173006371*^9}, {
   3.9048396601592216`*^9, 3.9048396705605*^9}, {3.904841690826865*^9, 
   3.904841776554855*^9}, {3.9048418404409637`*^9, 3.904841841897895*^9}, {
   3.9048419198641586`*^9, 3.904841919977563*^9}, {3.9048429359456024`*^9, 
   3.9048429644078083`*^9}, {3.9052490485444136`*^9, 3.905249049935117*^9}, {
   3.9054099911997747`*^9, 3.9054099922343225`*^9}, {3.905876295902631*^9, 
   3.9058763285036774`*^9}},
 CellLabel->
  "In[240]:=",ExpressionUUID->"79483640-77f0-4657-ae51-a2bef1793edf"]
}, Closed]],

Cell[CellGroupData[{

Cell["\<\
\tii) Fit ln(GI/GI0):  Select the data for fitting ln(GI/GI0) vs time to get \
\[Micro]P. \
\>", "Subsubsubsubsection",
 CellChangeTimes->{{3.9048417237234564`*^9, 3.904841733392997*^9}, 
   3.904842085154215*^9, {3.90484311852242*^9, 
   3.90484311905297*^9}},ExpressionUUID->"7d59f13c-9eb8-45fe-b765-\
ebcc1b1f0bc4"],

Cell[BoxData[{
 RowBox[{
  RowBox[{"xxLnGI", "=", "times1l"}], ";"}], "\[IndentingNewLine]", 
 RowBox[{
  RowBox[{"yylnGI", "=", "abs1"}], ";"}], "\[IndentingNewLine]", 
 RowBox[{"dataxyfit", "=", 
  RowBox[{"Table", "[", 
   RowBox[{
    RowBox[{"Transpose", "[", 
     RowBox[{"{", 
      RowBox[{
       RowBox[{"xxLnGI", "[", 
        RowBox[{"[", "i", "]"}], "]"}], ",", 
       RowBox[{"Log", "[", 
        RowBox[{
         RowBox[{"yylnGI", "[", 
          RowBox[{"[", "i", "]"}], "]"}], "/", 
         RowBox[{
          RowBox[{"yylnGI", "[", 
           RowBox[{"[", "i", "]"}], "]"}], "[", 
          RowBox[{"[", "1", "]"}], "]"}]}], "]"}]}], "}"}], "]"}], ",", 
    RowBox[{"{", 
     RowBox[{"i", ",", "1", ",", 
      RowBox[{"Length", "[", "yylnGI", "]"}]}], "}"}]}], 
   "]"}]}], "\[IndentingNewLine]", 
 RowBox[{
  RowBox[{"dataexpGI1", "=", 
   RowBox[{
    RowBox[{"selectdataExpPhaseGIfromC", "[", 
     RowBox[{"dataxyfit", ",", "idxMaxSlLnC1"}], "]"}], "[", 
    RowBox[{"[", "1", "]"}], "]"}]}], ";"}], "\[IndentingNewLine]", 
 RowBox[{"fitLnGvsT1", "=", 
  RowBox[{"Table", "[", 
   RowBox[{
    RowBox[{"LinearModelFit", "[", 
     RowBox[{
      RowBox[{"dataexpGI1", "[", 
       RowBox[{"[", "i", "]"}], "]"}], ",", "x", ",", "x"}], "]"}], ",", 
    RowBox[{"{", 
     RowBox[{"i", ",", "1", ",", 
      RowBox[{"Length", "[", "dataexpGI1", "]"}]}], "}"}]}], 
   "]"}]}], "\[IndentingNewLine]", 
 RowBox[{
  RowBox[{"slopesLnGIvst1", "=", 
   RowBox[{"Table", "[", 
    RowBox[{
     RowBox[{
      RowBox[{
       RowBox[{"fitLnGvsT1", "[", 
        RowBox[{"[", "i", "]"}], "]"}], "[", "\"\<BestFitParameters\>\"", 
       "]"}], "[", 
      RowBox[{"[", "2", "]"}], "]"}], ",", 
     RowBox[{"{", 
      RowBox[{"i", ",", "1", ",", 
       RowBox[{"Length", "[", "fitLnGvsT1", "]"}]}], "}"}]}], "]"}]}], 
  ";"}], "\[IndentingNewLine]", 
 RowBox[{"slopesLnGIvst1", " ", 
  RowBox[{"(*", " ", 
   RowBox[{"This", " ", "is", " ", "\[Micro]P"}], " ", 
   "*)"}]}], "\[IndentingNewLine]", 
 RowBox[{
  RowBox[{"IntercLnGIvst1", "=", 
   RowBox[{"Table", "[", 
    RowBox[{
     RowBox[{
      RowBox[{
       RowBox[{"fitLnGvsT1", "[", 
        RowBox[{"[", "i", "]"}], "]"}], "[", "\"\<BestFitParameters\>\"", 
       "]"}], "[", 
      RowBox[{"[", "1", "]"}], "]"}], ",", 
     RowBox[{"{", 
      RowBox[{"i", ",", "1", ",", 
       RowBox[{"Length", "[", "fitLnGvsT1", "]"}]}], "}"}]}], "]"}]}], 
  ";"}], "\[IndentingNewLine]", 
 RowBox[{
  RowBox[{
   RowBox[{"cf1", "=", 
    RowBox[{"slopesLnGIvst1", "/", "MaxSlopeLnC1"}]}], ";"}], 
  RowBox[{"(*", " ", "CF", " ", "*)"}]}], "\[IndentingNewLine]", 
 RowBox[{
  RowBox[{"{", 
   RowBox[{
    RowBox[{"{", 
     RowBox[{"\"\<CFmean\>\"", ",", 
      RowBox[{"Mean", "[", "cf1", "]"}]}], "}"}], ",", " ", 
    RowBox[{"{", 
     RowBox[{"\"\<SEMCF\>\"", ",", 
      RowBox[{
       RowBox[{"StandardDeviation", "[", "cf1", "]"}], "/", 
       RowBox[{"Sqrt", "[", 
        RowBox[{"Length", "[", "cf1", "]"}], "]"}]}]}], "}"}]}], "}"}], 
  "\[IndentingNewLine]", "\[IndentingNewLine]", 
  RowBox[{"(*", " ", 
   RowBox[{
   "Plot", " ", "for", " ", "visualizing", " ", "the", " ", "fit", " ", "of", 
    " ", "GI", " ", 
    RowBox[{"data", "."}]}], " ", "*)"}]}], "\[IndentingNewLine]", 
 RowBox[{"Table", "[", "\[IndentingNewLine]", 
  RowBox[{
   RowBox[{
    RowBox[{"fit1", "=", 
     RowBox[{"Normal", "[", 
      RowBox[{"fitLnGvsT1", "[", 
       RowBox[{"[", "i", "]"}], "]"}], "]"}]}], ";", "\[IndentingNewLine]", 
    RowBox[{"Show", "[", "\[IndentingNewLine]", 
     RowBox[{
      RowBox[{"ListPlot", "[", 
       RowBox[{"dataxyfit", "[", 
        RowBox[{"[", "i", "]"}], "]"}], "]"}], ",", "\[IndentingNewLine]", 
      RowBox[{"Plot", "[", 
       RowBox[{"fit1", ",", 
        RowBox[{"{", 
         RowBox[{"x", ",", "0", ",", "100"}], "}"}], ",", 
        RowBox[{"PlotStyle", "->", "Red"}]}], "]"}]}], "\[IndentingNewLine]", 
     "]"}]}], ",", 
   RowBox[{"{", 
    RowBox[{"i", ",", "1", ",", 
     RowBox[{"Length", "[", "dataxyfit", "]"}]}], "}"}]}], "]"}]}], "Input",
 CellChangeTimes->{{3.89991087888422*^9, 3.899911166589108*^9}, {
   3.8999112139631915`*^9, 3.899911233551895*^9}, {3.899911332854398*^9, 
   3.8999113356091137`*^9}, {3.899911742037343*^9, 3.8999117490129213`*^9}, {
   3.899913613083438*^9, 3.899913613513544*^9}, {3.899913657375809*^9, 
   3.899913678187231*^9}, 3.899916039754359*^9, {3.8999160955597887`*^9, 
   3.899916098708089*^9}, {3.899961071117565*^9, 3.899961095026307*^9}, 
   3.8999631775014763`*^9, {3.899986961047785*^9, 3.899987049478375*^9}, 
   3.8999870799357977`*^9, {3.8999871750843925`*^9, 3.8999871869374676`*^9}, {
   3.8999872433003173`*^9, 3.8999872435389223`*^9}, {3.90021932763206*^9, 
   3.9002193278016853`*^9}, {3.9002585192638755`*^9, 3.900258537186908*^9}, {
   3.904711698824357*^9, 3.9047117143686457`*^9}, {3.904839678989457*^9, 
   3.9048397178726034`*^9}, {3.9048417295402875`*^9, 
   3.9048417369504476`*^9}, {3.904841791318388*^9, 3.9048418139822087`*^9}, {
   3.904841845627392*^9, 3.904841846506242*^9}, {3.9052487241907473`*^9, 
   3.9052487998187366`*^9}},
 CellLabel->
  "In[246]:=",ExpressionUUID->"53216d46-26aa-4865-81e1-cae77d24e29f"]
}, Closed]],

Cell[CellGroupData[{

Cell[TextData[{
 "\tiii) Linear fit between ln(GI) ",
 StyleBox["vs",
  FontSlant->"Italic"],
 " ln (C)."
}], "Subsubsubsubsection",
 CellChangeTimes->{{3.9048418739630003`*^9, 3.9048418830008297`*^9}, 
   3.904842085868332*^9, {3.904843122916004*^9, 
   3.9048431236480045`*^9}},ExpressionUUID->"eebbfb46-1d10-49ed-a8b6-\
8cf32b4fe60c"],

Cell[BoxData[{
 RowBox[{
  RowBox[{"valuesC", "=", "mc1"}], ";"}], "\[IndentingNewLine]", 
 RowBox[{
  RowBox[{
   RowBox[{"valuesGI", "=", "abs1"}], ";"}], 
  "\[IndentingNewLine]"}], "\[IndentingNewLine]", 
 RowBox[{
  RowBox[{"dataexpLnC1", "=", 
   RowBox[{"selectdataExpPhaseGIfromC", "[", 
    RowBox[{
     RowBox[{"Log", "[", "valuesC", "]"}], ",", "idxMaxSlLnC1"}], "]"}]}], 
  ";"}], "\[IndentingNewLine]", 
 RowBox[{
  RowBox[{
   RowBox[{"dataexpLnGI1", "=", 
    RowBox[{"selectdataExpPhaseGIfromC", "[", 
     RowBox[{
      RowBox[{"Log", "[", "valuesGI", "]"}], ",", "idxMaxSlLnC1"}], "]"}]}], 
   ";"}], " ", "\[IndentingNewLine]"}], "\[IndentingNewLine]", 
 RowBox[{
  RowBox[{
   RowBox[{"dataLnCLnGI1", "=", 
    RowBox[{"Transpose", "[", 
     RowBox[{"{", 
      RowBox[{
       RowBox[{"Catenate", "[", 
        RowBox[{"Catenate", "[", "dataexpLnC1", "]"}], "]"}], ",", 
       RowBox[{"Catenate", "[", 
        RowBox[{"Catenate", "[", "dataexpLnGI1", "]"}], "]"}]}], "}"}], 
     "]"}]}], ";"}], "\[IndentingNewLine]"}], "\[IndentingNewLine]", 
 RowBox[{
  RowBox[{"fitCGi1", "=", 
   RowBox[{"LinearModelFit", "[", 
    RowBox[{"dataLnCLnGI1", ",", "x", ",", "x"}], "]"}]}], 
  "\[IndentingNewLine]"}], "\[IndentingNewLine]", 
 RowBox[{
  RowBox[{"Show", "[", 
   RowBox[{
    RowBox[{"ListPlot", "[", 
     RowBox[{
      RowBox[{"Transpose", "[", 
       RowBox[{"{", 
        RowBox[{
         RowBox[{"Log", "[", 
          RowBox[{"Catenate", "[", "valuesC", "]"}], "]"}], ",", 
         RowBox[{"Log", "[", 
          RowBox[{"Catenate", "[", "valuesGI", "]"}], "]"}]}], "}"}], "]"}], 
      ",", 
      RowBox[{"PlotStyle", "->", "Orange"}]}], "]"}], ",", 
    "\[IndentingNewLine]", 
    RowBox[{"ListPlot", "[", 
     RowBox[{"dataLnCLnGI1", ",", 
      RowBox[{"PlotStyle", "->", "Blue"}]}], "]"}], ",", 
    "\[IndentingNewLine]", 
    RowBox[{"Plot", "[", 
     RowBox[{
      RowBox[{"Normal", "[", "fitCGi1", "]"}], ",", 
      RowBox[{"{", 
       RowBox[{"x", ",", "10", ",", "15"}], "}"}], ",", 
      RowBox[{"PlotStyle", "->", "Red"}]}], "]"}]}], "]"}], 
  "\[IndentingNewLine]"}], "\[IndentingNewLine]", 
 RowBox[{"{", 
  RowBox[{"\"\<R2\>\"", ",", 
   RowBox[{"fitCGi1", "[", "\"\<RSquared\>\"", "]"}]}], 
  "}"}], "\[IndentingNewLine]", 
 RowBox[{"{", 
  RowBox[{
   RowBox[{"{", 
    RowBox[{"\"\<Slope\>\"", ",", 
     RowBox[{
      RowBox[{"fitCGi1", "[", "\"\<BestFitParameters\>\"", "]"}], "[", 
      RowBox[{"[", "2", "]"}], "]"}]}], "}"}], ",", 
   RowBox[{"{", 
    RowBox[{"\"\<ErrSlope\>\"", ",", 
     RowBox[{
      RowBox[{"fitCGi1", "[", "\"\<ParameterErrors\>\"", "]"}], "[", 
      RowBox[{"[", "2", "]"}], "]"}]}], "}"}]}], "}"}], "\[IndentingNewLine]", 
 RowBox[{"{", 
  RowBox[{
   RowBox[{"{", 
    RowBox[{"\"\<Interc\>\"", ",", 
     RowBox[{
      RowBox[{"fitCGi1", "[", "\"\<BestFitParameters\>\"", "]"}], "[", 
      RowBox[{"[", "1", "]"}], "]"}]}], "}"}], ",", 
   RowBox[{"{", 
    RowBox[{"\"\<ErrInterc\>\"", ",", 
     RowBox[{
      RowBox[{"fitCGi1", "[", "\"\<ParameterErrors\>\"", "]"}], "[", 
      RowBox[{"[", "1", "]"}], "]"}]}], "}"}]}], 
  "}"}], "\[IndentingNewLine]"}], "Input",
 CellChangeTimes->{{3.899910204589865*^9, 3.899910346260194*^9}, {
  3.899910589481448*^9, 3.8999106592095428`*^9}, {3.899910760022145*^9, 
  3.89991076544921*^9}, {3.8999136289402037`*^9, 3.899913649494853*^9}, {
  3.899914304921581*^9, 3.899914310444147*^9}, {3.8999160560260315`*^9, 
  3.8999160773317437`*^9}, {3.899961076556245*^9, 3.8999610788665257`*^9}, {
  3.9002585425953074`*^9, 3.9002585590662537`*^9}, {3.9047117457822084`*^9, 
  3.9047118177244864`*^9}, {3.9048401633981667`*^9, 3.904840173218195*^9}, {
  3.9048414722701144`*^9, 3.90484149460448*^9}, {3.904841820402658*^9, 
  3.9048418212131863`*^9}, {3.9048418530359583`*^9, 3.904841885687906*^9}, {
  3.905248784116209*^9, 3.9052488814981604`*^9}},
 CellLabel->
  "In[257]:=",ExpressionUUID->"29104cdb-deb5-4502-8f93-ad0440c1e957"]
}, Closed]],

Cell[CellGroupData[{

Cell[TextData[{
 "\tiv) Plot ln(GI) ",
 StyleBox["vs",
  FontSlant->"Italic"],
 " ln(C) "
}], "Subsubsubsubsection",
 CellChangeTimes->{{3.9032562711038055`*^9, 3.9032562765112743`*^9}, {
   3.9038851328268647`*^9, 3.9038851358058386`*^9}, {3.904839761400298*^9, 
   3.9048397621143084`*^9}, 3.9048420864717264`*^9, {3.9048431259768305`*^9, 
   3.9048431272122507`*^9}, {3.9052490639926434`*^9, 
   3.9052490645734444`*^9}},ExpressionUUID->"7fee8c8f-efd0-4ff7-a5f3-\
a017079ecbd2"],

Cell[BoxData[
 RowBox[{
  RowBox[{"(*", " ", 
   RowBox[{"Edges", " ", "of", " ", "the", " ", "linear", " ", 
    RowBox[{"region", ":", " ", 
     RowBox[{
     "Min", " ", "and", " ", "max", " ", "values", " ", "of", " ", "linear", 
      " ", "fit"}]}]}], " ", "*)"}], "\[IndentingNewLine]", 
  RowBox[{
   RowBox[{
    RowBox[{"Exp", "[", 
     RowBox[{"{", 
      RowBox[{
       RowBox[{"Min", "[", 
        RowBox[{
         RowBox[{"Transpose", "[", "dataLnCLnGI1", "]"}], "[", 
         RowBox[{"[", "1", "]"}], "]"}], "]"}], ",", 
       RowBox[{"Max", "[", 
        RowBox[{
         RowBox[{"Transpose", "[", "dataLnCLnGI1", "]"}], "[", 
         RowBox[{"[", "1", "]"}], "]"}], "]"}]}], "}"}], "]"}], "/", 
    RowBox[{"10", "^", "5"}]}], " ", 
   RowBox[{"(*", 
    RowBox[{"Min", " ", "and", " ", "max", " ", "C"}], " ", "*)"}], 
   "\[IndentingNewLine]", 
   RowBox[{"Exp", "[", 
    RowBox[{"{", 
     RowBox[{
      RowBox[{"Min", "[", 
       RowBox[{
        RowBox[{"Transpose", "[", "dataLnCLnGI1", "]"}], "[", 
        RowBox[{"[", "2", "]"}], "]"}], "]"}], ",", 
      RowBox[{"Max", "[", 
       RowBox[{
        RowBox[{"Transpose", "[", "dataLnCLnGI1", "]"}], "[", 
        RowBox[{"[", "2", "]"}], "]"}], "]"}]}], "}"}], "]"}], " ", 
   RowBox[{"(*", " ", 
    RowBox[{"Min", " ", "and", " ", "Max", " ", "GI"}], " ", 
    "*)"}]}]}]], "Input",
 CellChangeTimes->{{3.904839769936694*^9, 3.9048398323845663`*^9}, {
  3.905248888487426*^9, 3.9052488952589507`*^9}},
 CellLabel->
  "In[279]:=",ExpressionUUID->"bb97d97d-b7ec-4a9f-bd3c-f1cab90261c2"],

Cell[BoxData[
 RowBox[{
  RowBox[{"(*", " ", "\[IndentingNewLine]", 
   RowBox[{
    RowBox[{"-", " ", "In"}], " ", "the", " ", "following", " ", 
    RowBox[{"lines", ":", "\[IndentingNewLine]", 
     RowBox[{
      RowBox[{
       RowBox[{"-", " ", "Equation"}], " ", "of", " ", "the", " ", "best", 
       " ", "fit"}], "\[IndentingNewLine]", "-", " ", 
      RowBox[{
      "Best", " ", "fit", " ", "parameters", " ", "with", " ", "errors", " ", 
       "and", " ", "p"}], "-", 
      RowBox[{"value", " ", "of", " ", "the", " ", "fit"}], 
      "\[IndentingNewLine]", "-", " ", 
      RowBox[{"R2", " ", "of", " ", "the", " ", "best", " ", "fit"}]}]}]}], 
   "\[IndentingNewLine]", "*)"}], "\[IndentingNewLine]", 
  RowBox[{"fitCGi1", "\[IndentingNewLine]", 
   RowBox[{"fitCGi1", "[", "\"\<ParameterTable\>\"", "]"}], 
   "\[IndentingNewLine]", 
   RowBox[{"R2bestfit1", "=", 
    RowBox[{"fitCGi1", "[", "\"\<RSquared\>\"", "]"}]}]}]}]], "Input",
 CellChangeTimes->{{3.9038838036684265`*^9, 3.9038838252996798`*^9}, {
   3.904839804410458*^9, 3.904839810804005*^9}, 3.904841079790238*^9, {
   3.904841525537578*^9, 3.9048415278387237`*^9}, {3.9052488978867455`*^9, 
   3.9052489236219254`*^9}},
 CellLabel->
  "In[281]:=",ExpressionUUID->"9708542b-1dce-42cb-8d70-8ed75f044eb9"],

Cell[BoxData[
 RowBox[{
  RowBox[{"(*", " ", 
   RowBox[{
   "Min", " ", "and", " ", "max", " ", "values", " ", "of", " ", "linear", 
    " ", "fit", " ", "in", " ", "log", " ", "scale"}], " ", "*)"}], 
  "\[IndentingNewLine]", 
  RowBox[{
   RowBox[{
    RowBox[{"{", 
     RowBox[{"Cmin", ",", "Cmax"}], "}"}], "=", 
    RowBox[{"{", 
     RowBox[{
      RowBox[{"Min", "[", 
       RowBox[{
        RowBox[{"Transpose", "[", "dataLnCLnGI1", "]"}], "[", 
        RowBox[{"[", "1", "]"}], "]"}], "]"}], ",", 
      RowBox[{"Max", "[", 
       RowBox[{
        RowBox[{"Transpose", "[", "dataLnCLnGI1", "]"}], "[", 
        RowBox[{"[", "1", "]"}], "]"}], "]"}]}], "}"}]}], 
   "\[IndentingNewLine]", 
   RowBox[{
    RowBox[{"{", 
     RowBox[{"GImin", ",", "GImax"}], "}"}], "=", 
    RowBox[{"{", 
     RowBox[{
      RowBox[{"Min", "[", 
       RowBox[{
        RowBox[{"Transpose", "[", "dataLnCLnGI1", "]"}], "[", 
        RowBox[{"[", "2", "]"}], "]"}], "]"}], ",", 
      RowBox[{"Max", "[", 
       RowBox[{
        RowBox[{"Transpose", "[", "dataLnCLnGI1", "]"}], "[", 
        RowBox[{"[", "2", "]"}], "]"}], "]"}]}], "}"}]}]}]}]], "Input",
 CellChangeTimes->{{3.9032564737086935`*^9, 3.903256510125746*^9}, {
  3.9032572747345247`*^9, 3.90325727722814*^9}, {3.9032573967488203`*^9, 
  3.9032574093120365`*^9}, {3.9032869133373632`*^9, 3.9032869241358986`*^9}, {
  3.903857969468096*^9, 3.9038579828419523`*^9}, {3.903858257326764*^9, 
  3.903858257336499*^9}, {3.903858670536208*^9, 3.903858673704937*^9}, {
  3.9038597681750402`*^9, 3.903859770914974*^9}, {3.9038602262435985`*^9, 
  3.9038602273439255`*^9}, {3.9038607252252045`*^9, 3.9038607252342625`*^9}, {
  3.903868978812255*^9, 3.903868995259077*^9}, {3.9038690613570642`*^9, 
  3.9038690679249763`*^9}, {3.903882804492258*^9, 3.9038828219310737`*^9}, {
  3.9048398229156237`*^9, 3.9048398401612606`*^9}, {3.9048415062030325`*^9, 
  3.904841514348801*^9}, {3.9052489029733024`*^9, 3.905248908449113*^9}},
 CellLabel->
  "In[284]:=",ExpressionUUID->"649b17bc-c798-453b-8feb-ee1781936ac3"],

Cell[BoxData[
 RowBox[{
  RowBox[{"(*", " ", 
   RowBox[{"List", " ", "of", " ", "ticks", " ", "to", " ", "plot"}], " ", 
   "*)"}], "\[IndentingNewLine]", 
  RowBox[{
   RowBox[{"frticks", "=", 
    RowBox[{"{", 
     RowBox[{
      RowBox[{"{", 
       RowBox[{
        RowBox[{"{", " ", 
         RowBox[{
          RowBox[{"-", "4"}], ",", " ", 
          RowBox[{"-", "3"}], ",", 
          RowBox[{"-", "2"}], ",", 
          RowBox[{"-", "1"}], ",", "0"}], "}"}], ",", "\[IndentingNewLine]", 
        "\t\t\t", 
        RowBox[{"{", 
         RowBox[{
          RowBox[{"{", 
           RowBox[{
            RowBox[{"-", "4"}], ",", 
            RowBox[{"ToString", "[", 
             RowBox[{"Round", "[", 
              RowBox[{
               RowBox[{"N", "[", 
                RowBox[{"Exp", "[", 
                 RowBox[{"-", "4"}], "]"}], "]"}], ",", "0.01"}], "]"}], 
             "]"}]}], "}"}], ",", "\[IndentingNewLine]", "\t\t\t", 
          RowBox[{"{", 
           RowBox[{
            RowBox[{"-", "3"}], ",", 
            RowBox[{"ToString", "[", 
             RowBox[{"Round", "[", 
              RowBox[{
               RowBox[{"N", "[", 
                RowBox[{"Exp", "[", 
                 RowBox[{"-", "3"}], "]"}], "]"}], ",", "0.01"}], "]"}], 
             "]"}]}], "}"}], ",", "\[IndentingNewLine]", "\t\t\t", 
          RowBox[{"{", 
           RowBox[{
            RowBox[{"-", "2"}], ",", 
            RowBox[{"ToString", "[", 
             RowBox[{"Round", "[", 
              RowBox[{
               RowBox[{"N", "[", 
                RowBox[{"Exp", "[", 
                 RowBox[{"-", "2"}], "]"}], "]"}], ",", "0.01"}], "]"}], 
             "]"}]}], "}"}], ",", "\[IndentingNewLine]", "\t\t\t", 
          RowBox[{"{", 
           RowBox[{
            RowBox[{"-", "1"}], ",", 
            RowBox[{"ToString", "[", 
             RowBox[{"Round", "[", 
              RowBox[{
               RowBox[{"N", "[", 
                RowBox[{"Exp", "[", 
                 RowBox[{"-", "1"}], "]"}], "]"}], ",", "0.01"}], "]"}], 
             "]"}]}], "}"}], ",", "\[IndentingNewLine]", "\t\t\t", 
          RowBox[{"{", 
           RowBox[{"0", ",", 
            RowBox[{"ToString", "[", 
             RowBox[{"Round", "[", 
              RowBox[{
               RowBox[{"N", "[", 
                RowBox[{"Exp", "[", "0", "]"}], "]"}], ",", "0.01"}], "]"}], 
             "]"}]}], "}"}]}], "}"}]}], "}"}], ",", "\[IndentingNewLine]", 
      "\[IndentingNewLine]", 
      RowBox[{"{", 
       RowBox[{
        RowBox[{"{", " ", 
         RowBox[{
         "11", ",", "12", ",", " ", "13", ",", " ", "14", ",", " ", "15"}], 
         "}"}], ",", " ", "\[IndentingNewLine]", "\t\t\t", 
        RowBox[{"{", 
         RowBox[{
          RowBox[{"{", 
           RowBox[{"11", ",", 
            RowBox[{"ToString", "[", 
             RowBox[{"Round", "[", 
              RowBox[{
               RowBox[{"N", "[", 
                RowBox[{
                 RowBox[{"Exp", "[", "11", "]"}], "/", 
                 RowBox[{"10", "^", "5"}]}], "]"}], ",", "0.1"}], "]"}], 
             "]"}]}], "}"}], ",", "\[IndentingNewLine]", "\t\t\t", 
          RowBox[{"{", 
           RowBox[{"12", ",", 
            RowBox[{"ToString", "[", 
             RowBox[{"Round", "[", 
              RowBox[{
               RowBox[{"N", "[", 
                RowBox[{
                 RowBox[{"Exp", "[", "12", "]"}], "/", 
                 RowBox[{"10", "^", "5"}]}], "]"}], ",", "0.1"}], "]"}], 
             "]"}]}], "}"}], ",", "\[IndentingNewLine]", "\t\t\t", 
          RowBox[{"{", 
           RowBox[{"13", ",", 
            RowBox[{"ToString", "[", 
             RowBox[{"Round", "[", 
              RowBox[{
               RowBox[{"N", "[", 
                RowBox[{
                 RowBox[{"Exp", "[", "13", "]"}], "/", 
                 RowBox[{"10", "^", "5"}]}], "]"}], ",", "0.1"}], "]"}], 
             "]"}]}], "}"}], ",", "\[IndentingNewLine]", "\t\t\t", 
          RowBox[{"{", 
           RowBox[{"14", ",", 
            RowBox[{"ToString", "[", 
             RowBox[{"Round", "[", 
              RowBox[{
               RowBox[{"N", "[", 
                RowBox[{
                 RowBox[{"Exp", "[", "14", "]"}], "/", 
                 RowBox[{"10", "^", "5"}]}], "]"}], ",", "0.1"}], "]"}], 
             "]"}]}], "}"}], ",", "\[IndentingNewLine]", "\t\t\t", 
          RowBox[{"{", 
           RowBox[{"15", ",", 
            RowBox[{"ToString", "[", 
             RowBox[{"Round", "[", 
              RowBox[{
               RowBox[{"N", "[", 
                RowBox[{
                 RowBox[{"Exp", "[", "15", "]"}], "/", 
                 RowBox[{"10", "^", "5"}]}], "]"}], ",", "0.1"}], "]"}], 
             "]"}]}], "}"}]}], "}"}]}], "}"}]}], "\[IndentingNewLine]", 
     "}"}]}], ";"}]}]], "Input",
 CellChangeTimes->{{3.903256364308411*^9, 3.9032564147722235`*^9}, 
   3.9032567269692717`*^9, {3.903256777071722*^9, 3.903256794364811*^9}, {
   3.90325686568485*^9, 3.90325688738651*^9}, {3.903858044705599*^9, 
   3.903858052845673*^9}, {3.903869008496004*^9, 3.903869009079924*^9}, {
   3.9038691058564157`*^9, 3.90386910677512*^9}, {3.904841128615654*^9, 
   3.9048411663226614`*^9}},
 CellLabel->
  "In[286]:=",ExpressionUUID->"7bccbedf-8024-4de8-9b79-46aeee948522"],

Cell[BoxData[
 RowBox[{
  RowBox[{"(*", " ", 
   RowBox[{
   "Line", " ", "to", " ", "define", " ", "the", " ", "text", " ", "to", " ", 
    "write", " ", "the", " ", "r2", " ", "value", " ", "in", " ", "the", " ", 
    "plot"}], " ", "*)"}], "\[IndentingNewLine]", 
  RowBox[{
   RowBox[{
    RowBox[{
     RowBox[{"align", "[", "Center", "]"}], "=", 
     RowBox[{"{", 
      RowBox[{"0", ",", "0"}], "}"}]}], ";"}], "  ", 
   RowBox[{"(*", "default", "*)"}], "\n", 
   RowBox[{
    RowBox[{"cText", "=", 
     RowBox[{"Text", "[", 
      RowBox[{
       RowBox[{"Style", "[", 
        RowBox[{
         RowBox[{"\"\<\!\(\*SuperscriptBox[\(r\), \(2\)]\) = \>\"", "<>", 
          RowBox[{"ToString", "[", 
           RowBox[{"Round", "[", 
            RowBox[{"R2bestfit1", ",", "0.001"}], "]"}], "]"}]}], ",", " ", 
         RowBox[{"Directive", "[", 
          RowBox[{"Black", ",", "20", ",", 
           RowBox[{"FontFamily", "\[Rule]", "\"\<Helvetica\>\""}]}], "]"}]}], 
        "]"}], ",", "\[IndentingNewLine]", "\t\t\t\t", 
       RowBox[{"{", 
        RowBox[{"12.2", ",", 
         RowBox[{"-", "1.2"}]}], "}"}], ",", 
       RowBox[{"align", "[", "Center", "]"}]}], "]"}]}], ";"}], 
   "\[IndentingNewLine]", 
   RowBox[{
    RowBox[{"txt", "=", 
     RowBox[{"Graphics", "[", 
      RowBox[{"{", "cText", "}"}], "]"}]}], ";"}]}]}]], "Input",
 CellChangeTimes->{{3.878466633069935*^9, 3.878466650541194*^9}, {
   3.8784666831869855`*^9, 3.8784668331713696`*^9}, {3.8784908794574347`*^9, 
   3.8784908907928762`*^9}, 3.882127942899435*^9, {3.882128513049483*^9, 
   3.8821285170372753`*^9}, 3.9032563128812494`*^9, {3.9032566475630074`*^9, 
   3.903256666900406*^9}, {3.9032574241308193`*^9, 3.9032574242461634`*^9}, {
   3.903257467478568*^9, 3.903257467861068*^9}, 3.9032869335103254`*^9, {
   3.9032870814128323`*^9, 3.9032870931633673`*^9}, {3.90385799611483*^9, 
   3.9038579964109592`*^9}, {3.9038581781438866`*^9, 3.9038581842247505`*^9}, 
   3.903858257340585*^9, 3.903858675822595*^9, 3.9038597726316676`*^9, 
   3.9038598488384976`*^9, 3.9038602276685576`*^9, 3.9038607252367897`*^9, 
   3.9038690031527452`*^9, 3.9038703729509583`*^9, 3.903882841568011*^9, {
   3.9038829890852976`*^9, 3.9038829990870714`*^9}, 3.9038838513312283`*^9, {
   3.904841111325655*^9, 3.9048411118711996`*^9}, 3.904841531694726*^9, 
   3.9052489266208153`*^9},
 CellLabel->
  "In[287]:=",ExpressionUUID->"0ae211d9-5069-4421-a164-44c026706e97"],

Cell[BoxData[
 RowBox[{"plotGIvsC", "=", 
  RowBox[{"Show", "[", "\[IndentingNewLine]", 
   RowBox[{
    RowBox[{"Show", "[", "\[IndentingNewLine]", 
     RowBox[{
      RowBox[{"ListPlot", "[", 
       RowBox[{"dataLnCLnGI1", ",", "\[IndentingNewLine]", 
        RowBox[{"PlotMarkers", "\[Rule]", 
         RowBox[{"{", 
          RowBox[{"\[FilledCircle]", ",", "0.04"}], "}"}]}], ",", 
        RowBox[{"Method", "\[Rule]", 
         RowBox[{"{", 
          RowBox[{"\"\<OptimizePlotMarkers\>\"", "\[Rule]", "False"}], 
          "}"}]}], ",", "\[IndentingNewLine]", 
        RowBox[{"PlotStyle", "\[Rule]", 
         RowBox[{"Directive", "[", 
          RowBox[{
           RowBox[{"RGBColor", "[", 
            RowBox[{"0.5", ",", "0.5", ",", "0.5"}], "]"}], ",", 
           RowBox[{"Thickness", "[", "0.004", "]"}], ",", 
           RowBox[{"Opacity", "[", "0.7", "]"}]}], "]"}]}], ",", 
        RowBox[{"Joined", "\[Rule]", "False"}], ",", "\[IndentingNewLine]", 
        RowBox[{"LabelStyle", "\[Rule]", 
         RowBox[{"Directive", "[", 
          RowBox[{"Black", ",", "25", ",", 
           RowBox[{"FontFamily", "\[Rule]", "\"\<Helvetica\>\""}]}], "]"}]}], 
        ",", "\[IndentingNewLine]", 
        RowBox[{"Axes", " ", "->", " ", "False"}], ",", " ", 
        RowBox[{"Frame", " ", "->", " ", "True"}], ",", "\[IndentingNewLine]",
         "\[IndentingNewLine]", 
        RowBox[{"FrameTicks", "\[Rule]", "frticks"}], "\[IndentingNewLine]", 
        ",", "\[IndentingNewLine]", "\[IndentingNewLine]", 
        RowBox[{"(*", " ", 
         RowBox[{
         "Uncomment", " ", "the", " ", "following", " ", "lineas", " ", "if", 
          " ", "one", " ", "wants", " ", "to", " ", "show", " ", "the", " ", 
          "edges", " ", "of", " ", "the", " ", "linear", " ", "region"}], " ",
          "*)"}], "\[IndentingNewLine]", 
        RowBox[{"(*", 
         RowBox[{
          RowBox[{"GridLinesStyle", "\[Rule]", 
           RowBox[{"Directive", "[", 
            RowBox[{
             RowBox[{"RGBColor", "[", 
              RowBox[{"1", ",", "0", ",", "0"}], "]"}], ",", 
             RowBox[{"Opacity", "[", "0.4", "]"}], ",", 
             RowBox[{"Thickness", "[", "0.004", "]"}], ",", 
             RowBox[{"Dashing", "[", "0.01", "]"}]}], "]"}]}], ",", 
          "\[IndentingNewLine]", 
          RowBox[{"GridLines", "->", 
           RowBox[{"{", 
            RowBox[{
             RowBox[{"{", 
              RowBox[{"Cmin", ",", "Cmax"}], "}"}], ",", 
             RowBox[{"{", 
              RowBox[{"GImin", ",", "GImax"}], "}"}]}], "}"}]}], ","}], 
         "*)"}], " ", "\[IndentingNewLine]", "\[IndentingNewLine]", 
        RowBox[{"PlotLabel", "->", 
         RowBox[{"Style", "[", 
          RowBox[{"\"\<\>\"", ",", "Black", ",", " ", "25", ",", " ", 
           RowBox[{"FontFamily", " ", "->", " ", "\"\<Helvetica\>\""}]}], 
          "]"}]}], ",", "\[IndentingNewLine]", 
        RowBox[{"FrameLabel", "->", 
         RowBox[{"{", 
          RowBox[{
           RowBox[{"{", 
            RowBox[{"\"\<ln(GI)\>\"", ",", "\"\<GI\>\""}], "}"}], ",", 
           RowBox[{"{", 
            RowBox[{
            "\"\<ln(C)\>\"", ",", 
             "\"\<\[Times]\!\(\*SuperscriptBox[\(10\), \(5\)]\) C (cell/ml)\>\
\""}], "}"}]}], "}"}]}], ",", "\[IndentingNewLine]", 
        RowBox[{"FrameStyle", "\[Rule]", 
         RowBox[{"{", 
          RowBox[{
           RowBox[{"{", 
            RowBox[{
             RowBox[{"Directive", "[", 
              RowBox[{
               RowBox[{"RGBColor", "[", 
                RowBox[{"1", ",", "0.5", ",", "0"}], "]"}], ",", "25", ",", 
               RowBox[{"FontFamily", "\[Rule]", "\"\<Helvetica\>\""}]}], 
              "]"}], ",", 
             RowBox[{"Directive", "[", 
              RowBox[{
               RowBox[{"RGBColor", "[", 
                RowBox[{"1", ",", "0.5", ",", "0"}], "]"}], ",", "25", ",", 
               RowBox[{"FontFamily", "\[Rule]", "\"\<Helvetica\>\""}]}], 
              "]"}]}], "}"}], ",", 
           RowBox[{"{", 
            RowBox[{
             RowBox[{"Directive", "[", 
              RowBox[{
               RowBox[{"RGBColor", "[", 
                RowBox[{"0", ",", "0", ",", "1"}], "]"}], ",", "25", ",", 
               RowBox[{"FontFamily", "\[Rule]", "\"\<Helvetica\>\""}]}], 
              "]"}], ",", 
             RowBox[{"Directive", "[", 
              RowBox[{
               RowBox[{"RGBColor", "[", 
                RowBox[{"0", ",", "0", ",", "1"}], "]"}], ",", "25", ",", 
               RowBox[{"FontFamily", "\[Rule]", "\"\<Helvetica\>\""}]}], 
              "]"}]}], "}"}]}], "}"}]}], ",", "\[IndentingNewLine]", 
        "\[IndentingNewLine]", 
        RowBox[{"ImageSize", "\[Rule]", "600"}]}], "]"}], ",", 
      "\[IndentingNewLine]", "\[IndentingNewLine]", 
      RowBox[{"Plot", "[", 
       RowBox[{
        RowBox[{"Normal", "[", "fitCGi1", "]"}], ",", 
        RowBox[{"{", 
         RowBox[{"x", ",", "Cmin", ",", "Cmax"}], "}"}], ",", 
        RowBox[{"PlotStyle", "->", 
         RowBox[{"Directive", "[", 
          RowBox[{"Red", ",", 
           RowBox[{"Thickness", "[", "0.004", "]"}]}], "]"}]}]}], "]"}], ",", 
      "\[IndentingNewLine]", "\[IndentingNewLine]", 
      RowBox[{"PlotRange", "->", 
       RowBox[{"{", 
        RowBox[{
         RowBox[{"{", 
          RowBox[{"10.5", ",", "15"}], "}"}], ",", 
         RowBox[{"{", 
          RowBox[{
           RowBox[{"-", "4"}], ",", "0.5"}], "}"}]}], "}"}]}], ",", 
      "\[IndentingNewLine]", 
      RowBox[{"ImageMargins", "->", 
       RowBox[{"{", 
        RowBox[{
         RowBox[{"{", 
          RowBox[{"10", ",", "10"}], "}"}], ",", 
         RowBox[{"{", 
          RowBox[{"10", ",", "10"}], "}"}]}], "}"}]}]}], 
     "\[IndentingNewLine]", "]"}], ",", "\[IndentingNewLine]", "txt"}], 
   "]"}]}]], "Input",
 CellChangeTimes->{{3.8628476449478645`*^9, 3.86284781649203*^9}, {
   3.8628483532631903`*^9, 3.8628484133493857`*^9}, {3.862848808720084*^9, 
   3.862849092794161*^9}, {3.8628491341455545`*^9, 3.862849335136267*^9}, {
   3.8628494261072636`*^9, 3.862849477734214*^9}, {3.862849601469798*^9, 
   3.8628496179475813`*^9}, {3.862849677632573*^9, 3.8628496824765778`*^9}, {
   3.862849990369953*^9, 3.862850070866639*^9}, {3.8654437697346144`*^9, 
   3.8654437769804964`*^9}, 3.878466186119438*^9, {3.8784663377138367`*^9, 
   3.8784663495738463`*^9}, {3.87846642823391*^9, 3.8784665182349567`*^9}, {
   3.8784665952751694`*^9, 3.878466617829151*^9}, {3.878468291682188*^9, 
   3.8784683135024824`*^9}, {3.87846842647939*^9, 3.8784684295716953`*^9}, {
   3.8784685096981544`*^9, 3.8784685351558914`*^9}, 3.8784900289128695`*^9, {
   3.878490734626546*^9, 3.878490867029235*^9}, {3.882127463248686*^9, 
   3.88212746780484*^9}, {3.882185830401433*^9, 3.8821858515700455`*^9}, {
   3.8821858821614156`*^9, 3.882185882318221*^9}, {3.8882251787856317`*^9, 
   3.8882252626282525`*^9}, {3.8882254478239975`*^9, 
   3.8882254753286314`*^9}, {3.8882257520908766`*^9, 
   3.8882257526142607`*^9}, {3.9032563167562885`*^9, 3.903256345284909*^9}, {
   3.90325642344195*^9, 3.903256424353034*^9}, {3.9032565178831434`*^9, 
   3.9032565779063005`*^9}, {3.9032568242579556`*^9, 3.903256828878129*^9}, {
   3.9032569029055433`*^9, 3.903256903044323*^9}, 3.903256982263632*^9, {
   3.903257415079381*^9, 3.903257459063605*^9}, {3.903286937066251*^9, 
   3.903286964018794*^9}, {3.9032870360313435`*^9, 3.9032870747377644`*^9}, {
   3.9038580012529755`*^9, 3.90385801891753*^9}, {3.9038580725121346`*^9, 
   3.903858078313171*^9}, {3.9038582573433056`*^9, 3.9038582573608294`*^9}, {
   3.9038586766597633`*^9, 3.9038587089468355`*^9}, {3.903859773431122*^9, 
   3.903859778019006*^9}, {3.9038598150468626`*^9, 3.9038598375149784`*^9}, 
   3.9038599836996193`*^9, {3.9038602308033953`*^9, 3.903860233488226*^9}, {
   3.9038607252483554`*^9, 3.903860725265603*^9}, {3.9038690265954742`*^9, 
   3.9038690530580273`*^9}, {3.9038690994860487`*^9, 
   3.9038691136143513`*^9}, {3.9038695921610713`*^9, 3.903869626574849*^9}, {
   3.9038697229199543`*^9, 3.903869729649763*^9}, {3.903870222543744*^9, 
   3.9038702234039044`*^9}, {3.903882849044682*^9, 3.9038828997975917`*^9}, {
   3.903882954487876*^9, 3.903882960442484*^9}, {3.903883068212185*^9, 
   3.9038830705487394`*^9}, {3.9048399670074444`*^9, 3.9048400158909826`*^9}, 
   3.9048412257259407`*^9, {3.904841537933396*^9, 3.9048415420061927`*^9}, 
   3.905249795305503*^9, {3.9058765039840584`*^9, 3.905876513554422*^9}},
 CellLabel->
  "In[290]:=",ExpressionUUID->"cb08ce6e-7913-44f2-af38-d4320871620e"]
}, Closed]]
}, Open  ]],

Cell[CellGroupData[{

Cell["Export ", "Subsubsubsection",
 CellChangeTimes->{{3.904840196122527*^9, 3.904840198277862*^9}, {
   3.9048408969467354`*^9, 3.904840901160446*^9}, {3.9048419912415953`*^9, 
   3.904841995101514*^9}, 
   3.9048432070889654`*^9},ExpressionUUID->"78b0c7ea-1cd3-445b-9b58-\
41f0b88edcaf"],

Cell[CellGroupData[{

Cell[TextData[{
 "\tExport the plot ln(GI) ",
 StyleBox["vs",
  FontSlant->"Italic"],
 " ln(C)"
}], "Subsubsubsubsection",
 CellChangeTimes->{{3.904843199573766*^9, 
  3.904843204275173*^9}},ExpressionUUID->"71ec241d-3bf5-47c6-871a-\
e541ba4ea8d1"],

Cell[BoxData[{
 RowBox[{
  RowBox[{"exportit", "=", "1"}], ";"}], "\[IndentingNewLine]", 
 RowBox[{
  RowBox[{"filename", "=", "\"\<LinearRelation_GI_C\>\""}], 
  ";"}], "\[IndentingNewLine]", 
 RowBox[{
  RowBox[{"ext", "=", "\"\<.pdf\>\""}], ";"}], "\[IndentingNewLine]", 
 RowBox[{
  RowBox[{"plottoexp", "=", "plotGIvsC"}], ";"}]}], "Input",
 CellChangeTimes->{
  3.8784643570848255`*^9, {3.8784669362753973`*^9, 3.878466973333948*^9}, {
   3.8821275024466224`*^9, 3.8821275053453417`*^9}, {3.885188500424717*^9, 
   3.8851885010020037`*^9}, {3.8869631700395308`*^9, 3.886963236836297*^9}, {
   3.887267971735322*^9, 3.8872679717363167`*^9}, 3.8872728567373447`*^9, {
   3.887285538238875*^9, 3.887285550232084*^9}, {3.8872856144740934`*^9, 
   3.8872856150977125`*^9}, {3.887285648400507*^9, 3.8872856489691753`*^9}, {
   3.9048415514098063`*^9, 3.9048415531143494`*^9}},
 CellLabel->
  "In[291]:=",ExpressionUUID->"d8817509-4f77-49fe-8464-590efed874f6"],

Cell[BoxData[
 RowBox[{"pathtoexp", "=", "directoryPlots"}]], "Input",
 CellLabel->
  "In[295]:=",ExpressionUUID->"92e42ea8-5c15-4c1c-a271-27ec071b3acc"],

Cell[BoxData[
 RowBox[{"\[IndentingNewLine]", 
  RowBox[{"If", "[", 
   RowBox[{
    RowBox[{"exportit", "==", "1"}], ",", "\t", "\[IndentingNewLine]", 
    RowBox[{"Export", "[", 
     RowBox[{
      RowBox[{"FileNameJoin", "[", 
       RowBox[{"{", 
        RowBox[{"pathtoexp", ",", 
         RowBox[{"filename", "<>", "ext"}]}], "}"}], "]"}], ",", 
      "plottoexp"}], "]"}]}], "\[IndentingNewLine]", "]"}]}]], "Input",
 CellChangeTimes->{
  3.886963241043985*^9, {3.8872856215866933`*^9, 3.887285623476082*^9}, {
   3.905248943485712*^9, 3.905248952802764*^9}},
 CellLabel->
  "In[296]:=",ExpressionUUID->"7a3c837b-4b5b-4647-9018-cf58a6760d79"]
}, Closed]],

Cell[CellGroupData[{

Cell["\tExport data growth rates in a single file", "Subsubsubsubsection",
 CellChangeTimes->{{3.8767453997056856`*^9, 3.8767454036463003`*^9}, 
   3.87679903354607*^9, {3.8869620927431755`*^9, 3.8869620969090242`*^9}, 
   3.904843211031878*^9},ExpressionUUID->"c777e582-436f-4043-a5b7-\
08ecb78947e0"],

Cell[BoxData[
 RowBox[{
  RowBox[{"exportit", "=", "1"}], ";"}]], "Input",
 CellChangeTimes->{{3.88728431416745*^9, 3.887284317450205*^9}},
 CellLabel->
  "In[297]:=",ExpressionUUID->"b906ea06-d43c-41ca-a187-98e7f24cbd55"],

Cell[BoxData[{
 RowBox[{
  RowBox[{"namefiletoexp", "=", "\"\<GrowthRates_fit_1\>\""}], 
  ";"}], "\[IndentingNewLine]", 
 RowBox[{
  RowBox[{"ext", " ", "=", " ", "\"\<.csv\>\""}], ";"}]}], "Input",
 CellChangeTimes->{
  3.887284422701144*^9, {3.8872844679664593`*^9, 3.887284477160818*^9}, 
   3.905248982045738*^9},
 CellLabel->
  "In[298]:=",ExpressionUUID->"dbf72f67-31d0-4d0e-a92c-7afa9e04d596"],

Cell[BoxData["directoryDataCF"], "Input",
 CellChangeTimes->{{3.887284232778879*^9, 3.8872843129171333`*^9}},
 CellLabel->
  "In[300]:=",ExpressionUUID->"3c0401d8-1abf-481e-95e7-721f3bc6c8aa"],

Cell[BoxData[
 RowBox[{"cf12", "=", 
  RowBox[{"slopesLnGIvst1", "/", "MaxSlopeLnC1"}]}]], "Input",
 CellChangeTimes->{{3.9048438007472315`*^9, 3.9048438011510987`*^9}},
 CellLabel->
  "In[301]:=",ExpressionUUID->"8cec5366-cc47-4dbb-b8d1-85dd882cdfea"],

Cell[BoxData[
 RowBox[{"datafitgr1", "=", 
  RowBox[{"Prepend", "[", 
   RowBox[{
    RowBox[{"Transpose", "[", 
     RowBox[{"{", 
      RowBox[{
      "namest12", ",", "MaxSlopeLnC1", ",", "slopesLnGIvst1", ",", 
       "ndatafit1", ",", 
       RowBox[{"(", 
        RowBox[{"slopesLnGIvst1", "/", "MaxSlopeLnC1"}], " ", ")"}]}], "}"}], 
     "]"}], ",", "\[IndentingNewLine]", "\t\t\t\t", 
    RowBox[{"{", 
     RowBox[{
     "\"\<nameExp\>\"", ",", "\"\<grC\>\"", ",", "\"\<grPcorr\>\"", ",", 
      "\"\<NdatafitPcorr\>\"", ",", " ", "\"\<CF\>\""}], "}"}]}], 
   "]"}]}]], "Input",
 CellChangeTimes->{{3.8767440081510487`*^9, 3.8767441457203803`*^9}, {
   3.876745245490258*^9, 3.8767452607111883`*^9}, {3.886961927670553*^9, 
   3.8869619369602156`*^9}, {3.8869639913877087`*^9, 3.886964010864668*^9}, {
   3.8872678315615826`*^9, 3.8872678315695553`*^9}, {3.8872679716640043`*^9, 
   3.887267971669978*^9}, 3.887272856711561*^9, {3.8872843763303957`*^9, 
   3.887284394844813*^9}, 3.887284612826233*^9, {3.9048416309469547`*^9, 
   3.9048416473725066`*^9}, 3.904841910626405*^9, {3.9048438033965015`*^9, 
   3.904843806122383*^9}, {3.9052490043874793`*^9, 3.905249005802047*^9}, 
   3.905249283059887*^9},
 CellLabel->
  "In[302]:=",ExpressionUUID->"953e9aed-e3d0-43b8-9fa4-06feacf10ef9"],

Cell[BoxData[{
 RowBox[{
  RowBox[{"pathtoexp", "=", "directoryDataCF"}], ";"}], "\[IndentingNewLine]", 
 RowBox[{
  RowBox[{"datatoexp", "=", "datafitgr1"}], 
  ";"}], "\[IndentingNewLine]"}], "Input",
 CellChangeTimes->{{3.8767441519098215`*^9, 3.876744154472379*^9}, {
   3.886961819290388*^9, 3.8869618674912047`*^9}, {3.8869619018526335`*^9, 
   3.886961917700288*^9}, 3.8872679716719775`*^9, {3.887272856714984*^9, 
   3.887272856716831*^9}, {3.8872844002902155`*^9, 3.887284414598901*^9}, {
   3.887284640823905*^9, 3.887284665657395*^9}, 3.9052492500920205`*^9},
 CellLabel->
  "In[303]:=",ExpressionUUID->"84b208ab-cc1a-4bd5-99f8-da81b29d986e"],

Cell[BoxData[
 RowBox[{"If", "[", 
  RowBox[{
   RowBox[{"exportit", "==", "1"}], ",", "\[IndentingNewLine]", 
   RowBox[{"Export", "[", 
    RowBox[{
     RowBox[{"FileNameJoin", "[", 
      RowBox[{"{", 
       RowBox[{"pathtoexp", ",", 
        RowBox[{"namefiletoexp", "<>", "ext"}]}], "}"}], "]"}], ",", 
     "datatoexp"}], "]"}]}], "\[IndentingNewLine]", "]"}]], "Input",
 CellChangeTimes->{{3.876744148031988*^9, 3.8767441953082905`*^9}, {
   3.876744494359684*^9, 3.876744494579729*^9}, {3.8869618479123297`*^9, 
   3.8869618717810526`*^9}, {3.887284484437764*^9, 3.887284523156063*^9}, 
   3.8872846183233995`*^9, {3.9052489653037243`*^9, 3.905248974100416*^9}},
 CellLabel->
  "In[305]:=",ExpressionUUID->"710d6c1a-5689-4d39-8ead-c153a05d4b35"]
}, Closed]]
}, Open  ]]
}, Closed]]
}, Closed]],

Cell[CellGroupData[{

Cell["\<\
SECTION II.III: Fit of the exponential phase with a sigmoidal-shaped function\
\
\>", "Subsection",
 CellChangeTimes->{{3.887205558340063*^9, 3.887205590199825*^9}, {
   3.887285769050033*^9, 3.8872857724241734`*^9}, {3.8872883221363077`*^9, 
   3.887288325346389*^9}, 
   3.887288355660728*^9},ExpressionUUID->"8e2fb7e4-05b1-4757-a88b-\
6e965a50d3a2"],

Cell[CellGroupData[{

Cell["Functions", "Subsubsubsubsection",
 CellChangeTimes->{{3.8828046421485777`*^9, 3.882804644186346*^9}, {
  3.887205592804235*^9, 
  3.8872055937832966`*^9}},ExpressionUUID->"85b44cbf-2e01-45da-9175-\
4e593c4077cf"],

Cell[BoxData[
 RowBox[{
  RowBox[{"plotFzExtrExp", "[", 
   RowBox[{
   "function_", ",", "range_", ",", "startExp_", ",", "endExp_", ",", "AA_", 
    ",", "tgfl_", ",", "rangetg_", ",", "axx_", ",", "axy_", ",", "title_"}], 
   "]"}], ":=", 
  RowBox[{"Module", "[", 
   RowBox[{
    RowBox[{"{", "plot", "}"}], ",", "\[IndentingNewLine]", 
    RowBox[{
     RowBox[{"plot", "=", 
      RowBox[{"Show", "[", "\[IndentingNewLine]", 
       RowBox[{
        RowBox[{"Plot", "[", 
         RowBox[{"function", ",", "range", ",", 
          RowBox[{"PlotStyle", "\[Rule]", 
           RowBox[{"{", 
            RowBox[{"Blue", ",", "Thick"}], "}"}]}], ",", 
          RowBox[{"GridLines", "\[Rule]", 
           RowBox[{"{", 
            RowBox[{
             RowBox[{"{", 
              RowBox[{
               RowBox[{"{", 
                RowBox[{"startExp", ",", 
                 RowBox[{"{", 
                  RowBox[{"Red", ",", "Thick"}], "}"}]}], "}"}], ",", 
               RowBox[{"{", 
                RowBox[{
                 RowBox[{"endExp", "[", 
                  RowBox[{"[", "1", "]"}], "]"}], ",", 
                 RowBox[{"{", 
                  RowBox[{"Red", ",", "Thick"}], "}"}]}], "}"}]}], "}"}], ",", 
             RowBox[{"{", 
              RowBox[{"{", 
               RowBox[{"AA", ",", 
                RowBox[{"{", 
                 RowBox[{"Red", ",", "Thick"}], "}"}]}], "}"}], "}"}]}], 
            "}"}]}], ",", 
          RowBox[{"GridLinesStyle", "\[Rule]", 
           RowBox[{"{", 
            RowBox[{"Red", ",", "Thick"}], "}"}]}]}], "]"}], ",", 
        "\[IndentingNewLine]", "\[IndentingNewLine]", 
        RowBox[{"Plot", "[", 
         RowBox[{"tgfl", ",", "rangetg", ",", 
          RowBox[{"PlotStyle", "\[Rule]", 
           RowBox[{"{", 
            RowBox[{"Red", ",", "Thick"}], "}"}]}]}], "]"}], ",", 
        RowBox[{"AxesOrigin", "\[Rule]", 
         RowBox[{"{", 
          RowBox[{"0", ",", "0"}], "}"}]}], ",", "\[IndentingNewLine]", 
        "\[IndentingNewLine]", 
        RowBox[{"PlotRange", "\[Rule]", 
         RowBox[{"{", 
          RowBox[{
           RowBox[{"{", 
            RowBox[{"Automatic", ",", " ", "Automatic"}], "}"}], ",", 
           RowBox[{"{", 
            RowBox[{"0", ",", 
             RowBox[{"AA", "+", "1"}]}], "}"}]}], "}"}]}], ",", 
        RowBox[{"ImageSize", "\[Rule]", "400"}], ",", 
        RowBox[{"AxesLabel", "->", 
         RowBox[{"{", 
          RowBox[{"axx", ",", "axy"}], "}"}]}], ",", 
        RowBox[{"LabelStyle", "\[Rule]", 
         RowBox[{"Directive", "[", 
          RowBox[{"Black", ",", "10", ",", 
           RowBox[{"FontFamily", "\[Rule]", "\"\<Helvetica\>\""}]}], "]"}]}], 
        ",", "\[IndentingNewLine]", "\[IndentingNewLine]", 
        RowBox[{"PlotLabel", "->", 
         RowBox[{"Style", "[", 
          RowBox[{"title", ",", "Black", ",", " ", "20", ",", " ", 
           RowBox[{"FontFamily", " ", "->", " ", "\"\<Helvetica\>\""}]}], 
          "]"}]}]}], "\[IndentingNewLine]", "]"}]}], ";", 
     "\[IndentingNewLine]", "plot"}]}], "\[IndentingNewLine]", 
   "]"}]}]], "Input",
 CellChangeTimes->{{3.8830692356411905`*^9, 3.8830692479495564`*^9}, 
   3.8830693019010825`*^9, 3.8830708351442904`*^9, {3.8872067448759193`*^9, 
   3.8872068086861944`*^9}, {3.8872068597656593`*^9, 
   3.8872068758872814`*^9}, {3.8872069095093822`*^9, 3.8872069176693773`*^9}},
 
 CellLabel->
  "In[306]:=",ExpressionUUID->"e8f089c7-9f23-4ab4-b285-e1647c2e48e0"],

Cell[BoxData[
 RowBox[{
  RowBox[{"fitGrRateEff", "[", 
   RowBox[{
   "Xoriginal_", ",", "Yoriginal_", ",", "minexpph_", ",", "maxexpph_", ",", 
    "functionL_", ",", "rangefz_", ",", "rangeline_", ",", "AA_", ",", 
    "title_", ",", "axx_", ",", "axy_", ",", "colore_"}], "]"}], ":=", 
  RowBox[{"Module", "[", "\[IndentingNewLine]", 
   RowBox[{
    RowBox[{"{", 
     RowBox[{
     "xshiftati", ",", "nx", ",", "\[IndentingNewLine]", "vp", ",", "posall", 
      ",", "posit", ",", "lpp", ",", "\[IndentingNewLine]", "Xexp", ",", 
      "Yexp", ",", "errYexp", ",", "nexp", ",", "datiexp", ",", 
      "\[IndentingNewLine]", "fitlin", ",", "line", ",", "paramfitlin", ",", 
      "errparam", ",", "tableparametersfit", ",", "grateeff", ",", 
      "errgrateeff", ",", "\[IndentingNewLine]", "plotfin", ",", "chi2"}], 
     "\[IndentingNewLine]", "}"}], ",", "\[IndentingNewLine]", 
    "\[IndentingNewLine]", 
    RowBox[{
     RowBox[{"nx", "=", 
      RowBox[{"Length", "[", "Xoriginal", "]"}]}], ";", "\[IndentingNewLine]",
      "\[IndentingNewLine]", 
     RowBox[{"vp", "=", 
      RowBox[{"Table", "[", 
       RowBox[{"0", ",", 
        RowBox[{"{", 
         RowBox[{"j", ",", "1", ",", "nx"}], "}"}]}], "]"}]}], ";", 
     "\[IndentingNewLine]", 
     RowBox[{"posall", "=", "\[IndentingNewLine]", 
      RowBox[{"For", "[", 
       RowBox[{
        RowBox[{"ii", "=", "1"}], ",", 
        RowBox[{"ii", "<=", "nx"}], ",", 
        RowBox[{"ii", "++"}], ",", "\[IndentingNewLine]", 
        RowBox[{"If", "[", 
         RowBox[{
          RowBox[{
           RowBox[{
            RowBox[{"Xoriginal", "[", 
             RowBox[{"[", "ii", "]"}], "]"}], ">", 
            RowBox[{"minexpph", "[", 
             RowBox[{"[", "1", "]"}], "]"}]}], "&&", 
           RowBox[{
            RowBox[{"Xoriginal", "[", 
             RowBox[{"[", "ii", "]"}], "]"}], "<", 
            RowBox[{"maxexpph", "[", 
             RowBox[{"[", "1", "]"}], "]"}]}]}], ",", 
          RowBox[{
           RowBox[{"vp", "[", 
            RowBox[{"[", "ii", "]"}], "]"}], "=", "ii"}], ",", 
          RowBox[{
           RowBox[{"vp", "[", 
            RowBox[{"[", "ii", "]"}], "]"}], "=", "Null"}]}], "]"}]}], 
       "\[IndentingNewLine]", "]"}]}], ";", "\[IndentingNewLine]", 
     "\[IndentingNewLine]", 
     RowBox[{"posit", "=", 
      RowBox[{"Cases", "[", 
       RowBox[{"vp", ",", 
        RowBox[{"Except", "[", "Null", "]"}]}], "]"}]}], ";", 
     "\[IndentingNewLine]", 
     RowBox[{"lpp", "=", 
      RowBox[{"Length", "[", "posit", "]"}]}], ";", "\[IndentingNewLine]", 
     "\[IndentingNewLine]", 
     RowBox[{"Xexp", "=", 
      RowBox[{"Table", "[", 
       RowBox[{
        RowBox[{"Xoriginal", "[", 
         RowBox[{"[", 
          RowBox[{"posit", "[", 
           RowBox[{"[", "i", "]"}], "]"}], "]"}], "]"}], ",", 
        RowBox[{"{", 
         RowBox[{"i", ",", "1", ",", "lpp"}], "}"}]}], "]"}]}], ";", 
     "\[IndentingNewLine]", 
     RowBox[{"Yexp", "=", 
      RowBox[{"Table", "[", 
       RowBox[{
        RowBox[{"Yoriginal", "[", 
         RowBox[{"[", 
          RowBox[{"posit", "[", 
           RowBox[{"[", "i", "]"}], "]"}], "]"}], "]"}], ",", 
        RowBox[{"{", 
         RowBox[{"i", ",", "1", ",", "lpp"}], "}"}]}], "]"}]}], ";", 
     "\[IndentingNewLine]", "\[IndentingNewLine]", 
     RowBox[{"nexp", "=", 
      RowBox[{"Length", "[", "Xexp", "]"}]}], ";", "\[IndentingNewLine]", 
     RowBox[{"datiexp", "=", 
      RowBox[{"Transpose", "[", 
       RowBox[{"{", 
        RowBox[{"Xexp", ",", "Yexp"}], "}"}], "]"}]}], ";", 
     RowBox[{"(*", 
      RowBox[{
       RowBox[{
        RowBox[{"functiondati", "[", 
         RowBox[{
          RowBox[{"{", "Xexp", "}"}], ",", 
          RowBox[{"{", "Yexp", "}"}]}], "]"}], "[", 
        RowBox[{"[", "1", "]"}], "]"}], ";"}], "*)"}], "\[IndentingNewLine]", 
     "\[IndentingNewLine]", 
     RowBox[{"fitlin", "=", 
      RowBox[{"LinearModelFit", "[", 
       RowBox[{"datiexp", ",", "x", ",", "x"}], "]"}]}], ";", 
     "\[IndentingNewLine]", "\[IndentingNewLine]", 
     RowBox[{"line", "=", 
      RowBox[{"Normal", "[", "fitlin", "]"}]}], ";", "\[IndentingNewLine]", 
     RowBox[{"paramfitlin", "=", 
      RowBox[{"fitlin", "[", "\"\<BestFitParameters\>\"", "]"}]}], ";", 
     RowBox[{"(*", 
      RowBox[{"Intercetta", ",", "coeffang"}], "*)"}], "\[IndentingNewLine]", 
     
     RowBox[{"tableparametersfit", "=", 
      RowBox[{"fitlin", "[", "\"\<ParameterTable\>\"", "]"}]}], ";", 
     "\[IndentingNewLine]", 
     RowBox[{"errparam", " ", "=", " ", 
      RowBox[{"fitlin", "[", "\"\<ParameterErrors\>\"", "]"}]}], ";", 
     "\[IndentingNewLine]", 
     RowBox[{"(*", 
      RowBox[{
       RowBox[{"rsquared", "=", 
        RowBox[{"Table", "[", 
         RowBox[{
          RowBox[{
           RowBox[{"fitlin", "[", 
            RowBox[{"[", "i", "]"}], "]"}], "[", "\"\<RSquared\>\"", "]"}], 
          ",", 
          RowBox[{"{", 
           RowBox[{"i", ",", "1", ",", "n"}], "}"}]}], "]"}]}], ";"}], "*)"}],
      "\[IndentingNewLine]", "\[IndentingNewLine]", 
     RowBox[{"grateeff", "=", 
      RowBox[{"paramfitlin", "[", 
       RowBox[{"[", "2", "]"}], "]"}]}], ";", "\[IndentingNewLine]", 
     RowBox[{"errgrateeff", "=", 
      RowBox[{"errparam", "[", 
       RowBox[{"[", "2", "]"}], "]"}]}], ";", "\[IndentingNewLine]", 
     "\[IndentingNewLine]", 
     RowBox[{"plotfin", "=", "\[IndentingNewLine]", 
      RowBox[{"Show", "[", "\[IndentingNewLine]", 
       RowBox[{
        RowBox[{"plotFzExtrExp", "[", 
         RowBox[{"functionL", ",", "rangefz", ",", 
          RowBox[{"minexpph", "[", 
           RowBox[{"[", "1", "]"}], "]"}], ",", "maxexpph", ",", "AA", ",", 
          "line", ",", "rangeline", ",", "\"\<\>\"", ",", "\"\<\>\"", ",", 
          "title"}], "]"}], ",", "\[IndentingNewLine]", 
        RowBox[{"ListPlot", "[", 
         RowBox[{
          RowBox[{"Transpose", "[", 
           RowBox[{"{", 
            RowBox[{"Xoriginal", ",", "Yoriginal"}], "}"}], "]"}], ",", 
          RowBox[{"PlotStyle", "\[Rule]", "Blue"}], ",", 
          RowBox[{"PlotMarkers", "->", 
           RowBox[{"{", 
            RowBox[{"Automatic", ",", "0.03"}], "}"}]}], ",", 
          RowBox[{"PlotRange", "->", "All"}]}], "]"}], ",", 
        "\[IndentingNewLine]", 
        RowBox[{"Frame", "\[Rule]", "True"}], ",", 
        RowBox[{"FrameLabel", "\[Rule]", 
         RowBox[{"{", 
          RowBox[{"axx", ",", "axy"}], "}"}]}]}], "]"}]}], ";", 
     "\[IndentingNewLine]", "\[IndentingNewLine]", 
     RowBox[{"{", "\[IndentingNewLine]", 
      RowBox[{
      "datiexp", ",", "\[IndentingNewLine]", "line", ",", 
       "\[IndentingNewLine]", "paramfitlin", ",", "errparam", ",", 
       "\[IndentingNewLine]", "grateeff", ",", "errgrateeff", ",", 
       "\[IndentingNewLine]", "plotfin"}], "\[IndentingNewLine]", "}"}]}]}], 
   "\[IndentingNewLine]", "\[IndentingNewLine]", "\[IndentingNewLine]", 
   "]"}]}]], "Input",
 CellChangeTimes->{
  3.8830692611691546`*^9, {3.8872056157704163`*^9, 3.887205642744787*^9}, {
   3.887205795668546*^9, 3.887205799597723*^9}, {3.8872058760808697`*^9, 
   3.88720594660824*^9}, {3.8872060418870687`*^9, 3.8872061160764217`*^9}, {
   3.887206690734855*^9, 3.8872067011306124`*^9}, 3.887206815910561*^9, {
   3.88720724048188*^9, 3.88720724476571*^9}, 3.8872074358727446`*^9},
 CellLabel->
  "In[307]:=",ExpressionUUID->"200b8ae1-07f3-483e-9935-d44979af03bb"],

Cell[BoxData[
 RowBox[{
  RowBox[{"plotFzExtrExp", "[", 
   RowBox[{
   "function_", ",", "range_", ",", "startExp_", ",", "endExp_", ",", "AA_", 
    ",", "tgfl_", ",", "rangetg_", ",", "axx_", ",", "axy_", ",", "title_"}], 
   "]"}], ":=", 
  RowBox[{"Module", "[", 
   RowBox[{
    RowBox[{"{", "plot", "}"}], ",", "\[IndentingNewLine]", 
    RowBox[{
     RowBox[{"plot", "=", 
      RowBox[{"Show", "[", "\[IndentingNewLine]", 
       RowBox[{
        RowBox[{"Plot", "[", 
         RowBox[{"function", ",", "range", ",", 
          RowBox[{"PlotStyle", "\[Rule]", 
           RowBox[{"{", 
            RowBox[{"Blue", ",", "Thick"}], "}"}]}], ",", 
          RowBox[{"GridLines", "\[Rule]", 
           RowBox[{"{", 
            RowBox[{
             RowBox[{"{", 
              RowBox[{
               RowBox[{"{", 
                RowBox[{"startExp", ",", 
                 RowBox[{"{", 
                  RowBox[{"Red", ",", "Thick"}], "}"}]}], "}"}], ",", 
               RowBox[{"{", 
                RowBox[{
                 RowBox[{"endExp", "[", 
                  RowBox[{"[", "1", "]"}], "]"}], ",", 
                 RowBox[{"{", 
                  RowBox[{"Red", ",", "Thick"}], "}"}]}], "}"}]}], "}"}], ",", 
             RowBox[{"{", 
              RowBox[{"{", 
               RowBox[{"AA", ",", 
                RowBox[{"{", 
                 RowBox[{"Red", ",", "Thick"}], "}"}]}], "}"}], "}"}]}], 
            "}"}]}], ",", 
          RowBox[{"GridLinesStyle", "\[Rule]", 
           RowBox[{"{", 
            RowBox[{"Red", ",", "Thick"}], "}"}]}]}], "]"}], ",", 
        "\[IndentingNewLine]", "\[IndentingNewLine]", 
        RowBox[{"Plot", "[", 
         RowBox[{"tgfl", ",", "rangetg", ",", 
          RowBox[{"PlotStyle", "\[Rule]", 
           RowBox[{"{", 
            RowBox[{"Red", ",", "Thick"}], "}"}]}]}], "]"}], ",", 
        RowBox[{"AxesOrigin", "\[Rule]", 
         RowBox[{"{", 
          RowBox[{"0", ",", "0"}], "}"}]}], ",", "\[IndentingNewLine]", 
        "\[IndentingNewLine]", 
        RowBox[{"PlotRange", "\[Rule]", 
         RowBox[{"{", 
          RowBox[{
           RowBox[{"{", 
            RowBox[{"Automatic", ",", " ", "Automatic"}], "}"}], ",", 
           RowBox[{"{", 
            RowBox[{"0", ",", 
             RowBox[{"AA", "+", "1"}]}], "}"}]}], "}"}]}], ",", 
        RowBox[{"ImageSize", "\[Rule]", "400"}], ",", 
        RowBox[{"AxesLabel", "->", 
         RowBox[{"{", 
          RowBox[{"axx", ",", "axy"}], "}"}]}], ",", 
        RowBox[{"LabelStyle", "\[Rule]", 
         RowBox[{"Directive", "[", 
          RowBox[{"Black", ",", "10", ",", 
           RowBox[{"FontFamily", "\[Rule]", "\"\<Helvetica\>\""}]}], "]"}]}], 
        ",", "\[IndentingNewLine]", "\[IndentingNewLine]", 
        RowBox[{"PlotLabel", "->", 
         RowBox[{"Style", "[", 
          RowBox[{"title", ",", "Black", ",", " ", "20", ",", " ", 
           RowBox[{"FontFamily", " ", "->", " ", "\"\<Helvetica\>\""}]}], 
          "]"}]}]}], "\[IndentingNewLine]", "]"}]}], ";", 
     "\[IndentingNewLine]", "plot"}]}], "\[IndentingNewLine]", 
   "]"}]}]], "Input",
 CellLabel->
  "In[308]:=",ExpressionUUID->"429f42d9-3954-44d9-bf34-45f3756c50da"],

Cell[BoxData[
 RowBox[{
  RowBox[{"functionfitLogistic", "[", 
   RowBox[{"datiU_", ",", "stimaAA_", ",", "stimar_", ",", "stimalag_"}], 
   "]"}], ":=", 
  RowBox[{"Module", "[", "\[IndentingNewLine]", 
   RowBox[{
    RowBox[{"{", 
     RowBox[{
     "functionL", ",", "parameters", ",", "nwar", ",", "fit", ",", 
      "tableparametersfit", ",", "functionfit", ",", "parametersfit", ",", 
      "erroriparametersfit", ",", "lagfit"}], "}"}], ",", 
    "\[IndentingNewLine]", "\[IndentingNewLine]", 
    RowBox[{
     RowBox[{"functionL", "=", 
      RowBox[{"AA", "/", 
       RowBox[{"(", 
        RowBox[{"1", "+", 
         RowBox[{"Exp", "[", 
          RowBox[{
           RowBox[{
            RowBox[{"(", 
             RowBox[{
              RowBox[{"(", 
               RowBox[{"4", "*", "r"}], ")"}], "/", 
              RowBox[{"(", "AA", ")"}]}], ")"}], "*", 
            RowBox[{"(", 
             RowBox[{"lag", "-", "x"}], ")"}]}], "+", "2"}], "]"}]}], 
        ")"}]}]}], ";", "\[IndentingNewLine]", "\[IndentingNewLine]", 
     RowBox[{"parameters", "=", 
      RowBox[{"{", 
       RowBox[{
        RowBox[{"{", 
         RowBox[{"AA", ",", "stimaAA"}], "}"}], ",", 
        RowBox[{"{", 
         RowBox[{"r", ",", "stimar"}], "}"}], ",", 
        RowBox[{"{", 
         RowBox[{"lag", ",", "stimalag"}], "}"}]}], "}"}]}], ";", 
     "\[IndentingNewLine]", "\[IndentingNewLine]", 
     RowBox[{"nwar", "=", 
      RowBox[{"Length", "[", "parameters", "]"}]}], ";", 
     "\[IndentingNewLine]", "\[IndentingNewLine]", 
     RowBox[{"fit", "=", 
      RowBox[{"NonlinearModelFit", "[", 
       RowBox[{"datiU", ",", "functionL", ",", "parameters", ",", "x"}], 
       "]"}]}], ";", "\[IndentingNewLine]", "\[IndentingNewLine]", 
     RowBox[{"tableparametersfit", "=", 
      RowBox[{"fit", "[", "\"\<ParameterTable\>\"", "]"}]}], ";", 
     "\[IndentingNewLine]", "\[IndentingNewLine]", 
     RowBox[{"functionfit", "=", 
      RowBox[{"Normal", "[", "fit", "]"}]}], ";", "\[IndentingNewLine]", 
     RowBox[{"parametersfit", "=", 
      RowBox[{"fit", "[", "\"\<BestFitParameters\>\"", "]"}]}], ";", 
     "\[IndentingNewLine]", 
     RowBox[{"lagfit", "=", 
      RowBox[{"lag", "/.", 
       RowBox[{"parametersfit", "[", 
        RowBox[{"[", "3", "]"}], "]"}]}]}], ";", "\[IndentingNewLine]", 
     RowBox[{"erroriparametersfit", "=", 
      RowBox[{"fit", "[", "\"\<ParameterErrors\>\"", "]"}]}], ";", 
     "\[IndentingNewLine]", "\[IndentingNewLine]", 
     RowBox[{"{", 
      RowBox[{
      "nwar", ",", "functionfit", ",", "parametersfit", ",", 
       "erroriparametersfit", ",", "lagfit"}], "}"}]}]}], 
   "\[IndentingNewLine]", "]"}]}]], "Input",
 CellChangeTimes->{
  3.8682747043601093`*^9, 3.8828009729320974`*^9, {3.8872056157784195`*^9, 
   3.8872056609897933`*^9}, {3.8872059022348747`*^9, 3.887205902243845*^9}, {
   3.8872063578409753`*^9, 3.8872063578459625`*^9}},
 CellLabel->
  "In[309]:=",ExpressionUUID->"f047979b-dc36-4cab-8b40-639b5a10a295"],

Cell[BoxData[
 RowBox[{
  RowBox[{"functionExpWindow", "[", 
   RowBox[{
   "functionfit_", ",", "paramfit_", ",", "rangeplotfz_", ",", 
    "rangeplottg_"}], "]"}], ":=", 
  RowBox[{"Module", "[", "\[IndentingNewLine]", "\[IndentingNewLine]", 
   RowBox[{
    RowBox[{"{", 
     RowBox[{
     "n", ",", "AAfit", ",", "grmaxfit", ",", "lagfit", ",", "d2fz", ",", 
      "\[IndentingNewLine]", "xfl", ",", "yfl", ",", "tgfl", ",", "inters", 
      ",", "\[IndentingNewLine]", "plottgfl"}], "}"}], ",", 
    "\[IndentingNewLine]", "\[IndentingNewLine]", 
    RowBox[{
     RowBox[{"n", " ", "=", " ", 
      RowBox[{"Length", "[", "functionfit", "]"}]}], ";", 
     "\[IndentingNewLine]", 
     RowBox[{"AAfit", "=", 
      RowBox[{"Table", "[", 
       RowBox[{
        RowBox[{
         RowBox[{"paramfit", "[", 
          RowBox[{"[", "i", "]"}], "]"}], "[", 
         RowBox[{"[", "1", "]"}], "]"}], ",", 
        RowBox[{"{", 
         RowBox[{"i", ",", "1", ",", "n"}], "}"}]}], "]"}]}], ";", 
     "\[IndentingNewLine]", 
     RowBox[{"grmaxfit", "=", 
      RowBox[{"Table", "[", 
       RowBox[{
        RowBox[{
         RowBox[{"paramfit", "[", 
          RowBox[{"[", "i", "]"}], "]"}], "[", 
         RowBox[{"[", "2", "]"}], "]"}], ",", 
        RowBox[{"{", 
         RowBox[{"i", ",", "1", ",", "n"}], "}"}]}], "]"}]}], ";", 
     "\[IndentingNewLine]", 
     RowBox[{"lagfit", "=", 
      RowBox[{"Table", "[", 
       RowBox[{
        RowBox[{
         RowBox[{"paramfit", "[", 
          RowBox[{"[", "i", "]"}], "]"}], "[", 
         RowBox[{"[", "3", "]"}], "]"}], ",", 
        RowBox[{"{", 
         RowBox[{"i", ",", "1", ",", "n"}], "}"}]}], "]"}]}], ";", 
     "\[IndentingNewLine]", "\[IndentingNewLine]", 
     RowBox[{"d2fz", "=", 
      RowBox[{"Table", "[", 
       RowBox[{
        RowBox[{"D", "[", 
         RowBox[{
          RowBox[{"functionfit", "[", 
           RowBox[{"[", "i", "]"}], "]"}], ",", 
          RowBox[{"{", 
           RowBox[{"x", ",", "2"}], "}"}]}], "]"}], ",", 
        RowBox[{"{", 
         RowBox[{"i", ",", "1", ",", "n"}], "}"}]}], "]"}]}], ";", 
     "\[IndentingNewLine]", 
     RowBox[{"xfl", "=", 
      RowBox[{"Table", "[", 
       RowBox[{
        RowBox[{
         RowBox[{
          RowBox[{"Values", "[", 
           RowBox[{"Solve", "[", 
            RowBox[{
             RowBox[{"d2fz", "\[Equal]", "0"}], ",", "x"}], "]"}], "]"}], "[", 
          RowBox[{"[", "1", "]"}], "]"}], "[", 
         RowBox[{"[", "1", "]"}], "]"}], ",", 
        RowBox[{"{", 
         RowBox[{"i", ",", "1", ",", "n"}], "}"}]}], "]"}]}], ";", 
     "\[IndentingNewLine]", 
     RowBox[{"yfl", "=", 
      RowBox[{"Table", "[", 
       RowBox[{
        RowBox[{
         RowBox[{"functionfit", "[", 
          RowBox[{"[", "i", "]"}], "]"}], "/.", 
         RowBox[{"x", "\[Rule]", 
          RowBox[{"xfl", "[", 
           RowBox[{"[", "i", "]"}], "]"}]}]}], ",", 
        RowBox[{"{", 
         RowBox[{"i", ",", "1", ",", "n"}], "}"}]}], "]"}]}], ";", 
     "\[IndentingNewLine]", 
     RowBox[{"yfl", "=", "yfl"}], ";", "\[IndentingNewLine]", 
     "\[IndentingNewLine]", 
     RowBox[{"tgfl", "=", 
      RowBox[{"Table", "[", 
       RowBox[{
        RowBox[{
         RowBox[{
          RowBox[{"grmaxfit", "[", 
           RowBox[{"[", "i", "]"}], "]"}], "*", 
          RowBox[{"(", 
           RowBox[{"x", "-", 
            RowBox[{"xfl", "[", 
             RowBox[{"[", "i", "]"}], "]"}]}], ")"}]}], "+", 
         RowBox[{"yfl", "[", 
          RowBox[{"[", "i", "]"}], "]"}]}], ",", 
        RowBox[{"{", 
         RowBox[{"i", ",", "1", ",", "n"}], "}"}]}], "]"}]}], ";", "\n", 
     RowBox[{"inters", "=", 
      RowBox[{"Table", "[", 
       RowBox[{
        RowBox[{"Values", "[", 
         RowBox[{"Solve", "[", 
          RowBox[{
           RowBox[{
            RowBox[{"tgfl", "[", 
             RowBox[{"[", "i", "]"}], "]"}], "\[Equal]", 
            RowBox[{"AAfit", "[", 
             RowBox[{"[", "i", "]"}], "]"}]}], ",", "x", ",", "Reals"}], 
          "]"}], "]"}], ",", 
        RowBox[{"{", 
         RowBox[{"i", ",", "1", ",", "n"}], "}"}]}], "]"}]}], ";", 
     "\[IndentingNewLine]", 
     RowBox[{"inters", "=", 
      RowBox[{"Table", "[", 
       RowBox[{
        RowBox[{
         RowBox[{"inters", "[", 
          RowBox[{"[", "i", "]"}], "]"}], "[", 
         RowBox[{"[", "1", "]"}], "]"}], ",", 
        RowBox[{"{", 
         RowBox[{"i", ",", "1", ",", "n"}], "}"}]}], "]"}]}], ";", 
     "\[IndentingNewLine]", "\n", 
     RowBox[{"plottgfl", "=", 
      RowBox[{"Table", "[", 
       RowBox[{
        RowBox[{"Show", "[", "\[IndentingNewLine]", 
         RowBox[{
          RowBox[{"Plot", "[", 
           RowBox[{
            RowBox[{"functionfit", "[", 
             RowBox[{"[", "i", "]"}], "]"}], ",", "rangeplotfz", ",", 
            RowBox[{"PlotStyle", "\[Rule]", 
             RowBox[{"{", 
              RowBox[{"Gray", ",", "Thick"}], "}"}]}], ",", 
            "\[IndentingNewLine]", 
            RowBox[{"GridLines", "\[Rule]", 
             RowBox[{"{", 
              RowBox[{
               RowBox[{"{", 
                RowBox[{
                 RowBox[{"{", 
                  RowBox[{
                   RowBox[{"lagfit", "[", 
                    RowBox[{"[", "i", "]"}], "]"}], ",", 
                   RowBox[{"{", 
                    RowBox[{"Gray", ",", "Thick"}], "}"}]}], "}"}], ",", 
                 RowBox[{"{", 
                  RowBox[{
                   RowBox[{
                    RowBox[{"inters", "[", 
                    RowBox[{"[", "i", "]"}], "]"}], "[", 
                    RowBox[{"[", "1", "]"}], "]"}], ",", 
                   RowBox[{"{", 
                    RowBox[{"Gray", ",", "Thick"}], "}"}]}], "}"}]}], "}"}], 
               ",", 
               RowBox[{"{", 
                RowBox[{"{", 
                 RowBox[{
                  RowBox[{"AAfit", "[", 
                   RowBox[{"[", "i", "]"}], "]"}], ",", 
                  RowBox[{"{", 
                   RowBox[{"Gray", ",", "Thick"}], "}"}]}], "}"}], "}"}]}], 
              "}"}]}], ",", 
            RowBox[{"GridLinesStyle", "\[Rule]", 
             RowBox[{"{", 
              RowBox[{"Gray", ",", "Thick"}], "}"}]}]}], "]"}], ",", 
          "\[IndentingNewLine]", 
          RowBox[{"Plot", "[", 
           RowBox[{
            RowBox[{"tgfl", "[", 
             RowBox[{"[", "i", "]"}], "]"}], ",", "rangeplottg", ",", 
            RowBox[{"PlotStyle", "\[Rule]", "Gray"}]}], "]"}], ",", 
          "\[IndentingNewLine]", 
          RowBox[{"PlotRange", "->", "All"}], ",", "\[IndentingNewLine]", 
          RowBox[{"ImageSize", "\[Rule]", "400"}]}], "]"}], ",", 
        RowBox[{"{", 
         RowBox[{"i", ",", "1", ",", "n"}], "}"}]}], "]"}]}], ";", 
     "\[IndentingNewLine]", "\[IndentingNewLine]", 
     RowBox[{"{", 
      RowBox[{"lagfit", ",", 
       RowBox[{"inters", "[", 
        RowBox[{"[", "1", "]"}], "]"}], ",", "tgfl", ",", "plottgfl", ",", 
       "xfl"}], "}"}]}]}], "\[IndentingNewLine]", "\[IndentingNewLine]", 
   "]"}]}]], "Input",
 CellChangeTimes->{
  3.887205754084295*^9, {3.8872059022468348`*^9, 3.887205902254627*^9}, {
   3.8872061451852493`*^9, 3.887206171267214*^9}, {3.8872069953977413`*^9, 
   3.8872070736820354`*^9}, {3.8872863331609244`*^9, 3.887286350924572*^9}, {
   3.887286405713713*^9, 3.887286441416649*^9}},
 CellLabel->
  "In[310]:=",ExpressionUUID->"bbb5e5e5-5643-4a2f-9bb8-3a9d8c69d093"],

Cell[BoxData[
 RowBox[{
  RowBox[{"functionFitLogExpPh", "[", 
   RowBox[{
   "dataU_", ",", "stimar_", ",", "stimalag_", ",", "rangefunct_", ",", 
    "rangeline_"}], "]"}], ":=", 
  RowBox[{"Module", "[", "\[IndentingNewLine]", "\[IndentingNewLine]", 
   RowBox[{
    RowBox[{"{", 
     RowBox[{
     "dataUtr", ",", "stimaAA", ",", "plotdatifit", ",", "dataUsh", ",", 
      "dataUshtr", ",", "\[IndentingNewLine]", "Npar", ",", "functionfit", 
      ",", "paramfit", ",", "errparamfit", ",", "lagfit", ",", "plotfitL", 
      ",", "\[IndentingNewLine]", "windowexp", ",", "plotfinexp", ",", 
      "fitgrexp", ",", "grateexp", ",", "errgrateexp", ",", "xinflect"}], 
     "}"}], ",", "\[IndentingNewLine]", "\[IndentingNewLine]", 
    RowBox[{
     RowBox[{"dataUtr", "=", 
      RowBox[{"Transpose", "[", "dataU", "]"}]}], ";", "\[IndentingNewLine]", 
     
     RowBox[{"dataUsh", "=", 
      RowBox[{"Transpose", "[", 
       RowBox[{"{", 
        RowBox[{
         RowBox[{"dataUtr", "[", 
          RowBox[{"[", "1", "]"}], "]"}], ",", 
         RowBox[{"dataUtr", "[", 
          RowBox[{"[", "2", "]"}], "]"}]}], "}"}], "]"}]}], ";", 
     "\[IndentingNewLine]", 
     RowBox[{"dataUshtr", "=", 
      RowBox[{"Transpose", "[", 
       StyleBox["dataUsh",
        FontWeight->"Bold"], "]"}]}], ";", "\[IndentingNewLine]", 
     RowBox[{"stimaAA", "=", 
      RowBox[{"Max", "[", 
       RowBox[{"dataUtr", "[", 
        RowBox[{"[", "2", "]"}], "]"}], "]"}]}], ";", "\[IndentingNewLine]", 
     RowBox[{"plotdatifit", "=", 
      RowBox[{"ListPlot", "[", 
       RowBox[{"dataUsh", ",", 
        RowBox[{"PlotStyle", "->", "Blue"}], ",", 
        RowBox[{"AxesOrigin", "->", 
         RowBox[{"{", 
          RowBox[{"0", ",", "0"}], "}"}]}]}], "]"}]}], ";", 
     "\[IndentingNewLine]", "\[IndentingNewLine]", 
     RowBox[{
      RowBox[{"{", 
       RowBox[{
       "Npar", ",", "functionfit", ",", "paramfit", ",", "errparamfit", ",", 
        "lagfit"}], "}"}], "=", 
      RowBox[{"functionfitLogistic", "[", 
       RowBox[{"dataUsh", ",", "stimaAA", ",", "stimar", ",", "stimalag"}], 
       "]"}]}], ";", "\[IndentingNewLine]", "\[IndentingNewLine]", 
     RowBox[{"windowexp", "=", 
      RowBox[{"functionExpWindow", "[", 
       RowBox[{
        RowBox[{"{", "functionfit", "}"}], ",", 
        RowBox[{"{", 
         RowBox[{"Values", "[", "paramfit", "]"}], "}"}], ",", "rangefunct", 
        ",", "rangeline"}], "]"}]}], ";", "\[IndentingNewLine]", 
     RowBox[{"xinflect", "=", 
      RowBox[{
       RowBox[{"Last", "[", "windowexp", "]"}], "[", 
       RowBox[{"[", "1", "]"}], "]"}]}], ";", "\[IndentingNewLine]", 
     RowBox[{"plotfinexp", "=", 
      RowBox[{"Show", "[", 
       RowBox[{
        RowBox[{"windowexp", "[", 
         RowBox[{"[", "4", "]"}], "]"}], ",", "plotdatifit"}], "]"}]}], ";", 
     "\[IndentingNewLine]", 
     RowBox[{"fitgrexp", "=", 
      RowBox[{"fitGrRateEff", "[", 
       RowBox[{
        RowBox[{"dataUshtr", "[", 
         RowBox[{"[", "1", "]"}], "]"}], ",", 
        RowBox[{"dataUshtr", "[", 
         RowBox[{"[", "2", "]"}], "]"}], ",", 
        RowBox[{"windowexp", "[", 
         RowBox[{"[", "1", "]"}], "]"}], ",", 
        RowBox[{"windowexp", "[", 
         RowBox[{"[", "2", "]"}], "]"}], ",", "functionfit", ",", 
        "rangefunct", ",", "rangeline", ",", 
        RowBox[{
         RowBox[{"Values", "[", "paramfit", "]"}], "[", 
         RowBox[{"[", "1", "]"}], "]"}], ",", "\"\<\>\"", ",", 
        "\"\<time h\>\"", ",", "\"\<ln(abs)-ln(abs0)\>\"", ",", "Blue"}], 
       "]"}]}], ";", "\[IndentingNewLine]", 
     RowBox[{
      RowBox[{"{", 
       RowBox[{"grateexp", ",", "errgrateexp"}], "}"}], "=", 
      RowBox[{"{", 
       RowBox[{
        RowBox[{"fitgrexp", "[", 
         RowBox[{"[", "5", "]"}], "]"}], ",", 
        RowBox[{"fitgrexp", "[", 
         RowBox[{"[", "6", "]"}], "]"}]}], "}"}]}], ";", 
     "\[IndentingNewLine]", "\[IndentingNewLine]", 
     RowBox[{"{", 
      RowBox[{
      "dataUsh", ",", "plotdatifit", ",", "\[IndentingNewLine]", 
       "functionfit", ",", "paramfit", ",", "\[IndentingNewLine]", 
       "errparamfit", ",", "plotfinexp", ",", "\[IndentingNewLine]", 
       RowBox[{"fitgrexp", "[", 
        RowBox[{"[", "2", "]"}], "]"}], ",", "grateexp", ",", 
       "\[IndentingNewLine]", "errgrateexp", ",", 
       RowBox[{"fitgrexp", "[", 
        RowBox[{"[", "7", "]"}], "]"}], ",", "\[IndentingNewLine]", 
       "xinflect", ",", "windowexp"}], "}"}]}]}], "\[IndentingNewLine]", 
   "\[IndentingNewLine]", "]"}]}]], "Input",
 CellChangeTimes->{{3.8828033990814896`*^9, 3.8828033991743917`*^9}, {
   3.882803433358996*^9, 3.882803572647749*^9}, {3.8828046852990975`*^9, 
   3.882804692789732*^9}, {3.883069066633892*^9, 3.8830690772674255`*^9}, 
   3.8830691425357037`*^9, 3.8830692781915135`*^9, {3.8830693571023526`*^9, 
   3.883069362945013*^9}, {3.887205603027763*^9, 3.8872056158112745`*^9}, {
   3.8872059022586*^9, 3.8872059022641516`*^9}, {3.8872059466102753`*^9, 
   3.88720594661476*^9}, {3.8872062221906147`*^9, 3.8872062363107615`*^9}, {
   3.887207734513538*^9, 3.8872077604085093`*^9}, {3.8872860785410357`*^9, 
   3.887286090416116*^9}, {3.8872873358646483`*^9, 3.8872873443711195`*^9}, 
   3.9058767428617544`*^9},
 CellLabel->
  "In[311]:=",ExpressionUUID->"31d6d7d5-97ea-4550-82aa-8888ef54f58b"],

Cell[BoxData[""], "Input",
 CellChangeTimes->{
  3.8872072076477814`*^9, {3.887207586040307*^9, 3.8872076820303936`*^9}},
 CellLabel->
  "In[312]:=",ExpressionUUID->"b6d717ab-7bf8-4e01-aaf5-b664c5428c34"]
}, Closed]],

Cell[CellGroupData[{

Cell["Fit logistic", "Subsubsubsection",
 CellChangeTimes->{{3.8767336391135564`*^9, 3.8767336394559917`*^9}, {
   3.8767347185286283`*^9, 3.8767347208385754`*^9}, {3.8828029298879595`*^9, 
   3.8828029318881736`*^9}, {3.882806142719452*^9, 3.8828061434028387`*^9}, {
   3.8830688187639875`*^9, 3.8830688200382323`*^9}, {3.883070838603943*^9, 
   3.883070839349029*^9}, {3.883075962388665*^9, 3.8830759629887896`*^9}, {
   3.8840210138723607`*^9, 3.884021014442504*^9}, 3.8840224744696226`*^9, {
   3.8841755362130957`*^9, 3.8841755368343234`*^9}, {3.884431821882309*^9, 
   3.8844318226210604`*^9}, {3.884780235907922*^9, 3.8847802378472342`*^9}, {
   3.8847820174456987`*^9, 3.884782017934079*^9}, {3.887206574461979*^9, 
   3.8872065751190023`*^9}, {3.8872068798002014`*^9, 3.887206880392005*^9}, {
   3.8872070204179745`*^9, 3.887207083026753*^9}, {3.888392425779683*^9, 
   3.88839242625537*^9}},ExpressionUUID->"d8265e14-2829-4161-b0bd-\
352d6f652d9d"],

Cell[BoxData[{
 RowBox[{"Length", "[", "datatq1alll", "]"}], "\[IndentingNewLine]", 
 RowBox[{"ListPlot", "[", 
  RowBox[{"datatq1alll", "[", 
   RowBox[{"[", "1", "]"}], "]"}], "]"}]}], "Input",
 CellChangeTimes->{{3.887206582822935*^9, 3.887206626474928*^9}, {
  3.8872679717422295`*^9, 3.887267971743287*^9}},
 CellLabel->
  "In[313]:=",ExpressionUUID->"c59eaf12-c9f4-4b1c-beda-46ddfcffd800"],

Cell[BoxData[{
 RowBox[{
  RowBox[{"datatoan", "=", "datatq1alll"}], ";"}], "\[IndentingNewLine]", 
 RowBox[{
  RowBox[{"totdatatoan", "=", 
   RowBox[{"Length", "[", "datatq1alll", "]"}]}], 
  ";"}], "\[IndentingNewLine]", 
 RowBox[{
  RowBox[{"growthrateext", "=", 
   RowBox[{"10", "^", 
    RowBox[{"-", "2"}]}]}], ";"}], "\[IndentingNewLine]", 
 RowBox[{
  RowBox[{"lagext", "=", "0"}], ";"}], "\[IndentingNewLine]", 
 RowBox[{
  RowBox[{"xminfitlog", "=", "0"}], ";"}], "\[IndentingNewLine]", 
 RowBox[{
  RowBox[{"xmaxfitlog", "=", "200"}], ";"}], "\[IndentingNewLine]", 
 RowBox[{
  RowBox[{"xminfitline", "=", "0"}], ";"}], "\[IndentingNewLine]", 
 RowBox[{
  RowBox[{"xmaxfitline", " ", "=", " ", "60"}], ";"}]}], "Input",
 CellChangeTimes->{{3.882803583523156*^9, 3.8828035839747753`*^9}, {
   3.882803632728159*^9, 3.8828036355604954`*^9}, {3.8828036718901587`*^9, 
   3.882803675049369*^9}, {3.8828038213522525`*^9, 3.882803876271405*^9}, {
   3.8828046983771877`*^9, 3.882804698563079*^9}, 3.882805882834406*^9, {
   3.8828061671586943`*^9, 3.882806167306693*^9}, 3.883070462478857*^9, 
   3.8830705641391077`*^9, 3.8872056158142643`*^9, {3.8872066113216543`*^9, 
   3.8872066708601475`*^9}, {3.88720754585176*^9, 3.887207547006605*^9}, 
   3.8872076852373266`*^9, {3.8872679717452884`*^9, 3.8872679717462797`*^9}, {
   3.887286945785756*^9, 3.887286945944561*^9}, {3.887287171139674*^9, 
   3.8872871788488083`*^9}, {3.8872872308598347`*^9, 
   3.8872873243030214`*^9}, {3.887287358794973*^9, 3.887287471210272*^9}, {
   3.8872875431102424`*^9, 3.887287559269769*^9}},
 CellLabel->
  "In[315]:=",ExpressionUUID->"4247bbb4-899b-477f-8dd4-9b1b19f0d25b"],

Cell[BoxData[
 RowBox[{
  RowBox[{"resHTD", "=", 
   RowBox[{"Transpose", "[", 
    RowBox[{"Table", "[", 
     RowBox[{
      RowBox[{"functionFitLogExpPh", "[", 
       RowBox[{
        RowBox[{"datatoan", "[", 
         RowBox[{"[", "i", "]"}], "]"}], ",", "growthrateext", ",", "lagext", 
        ",", 
        RowBox[{"{", 
         RowBox[{"x", ",", "xminfitlog", ",", "xmaxfitlog"}], "}"}], ",", 
        RowBox[{"{", 
         RowBox[{"x", ",", "xminfitline", ",", "xmaxfitline"}], "}"}]}], 
       "]"}], ",", 
      RowBox[{"{", 
       RowBox[{"i", ",", "1", ",", "totdatatoan"}], "}"}]}], "]"}], "]"}]}], 
  ";"}]], "Input",
 CellChangeTimes->{3.8872875619187217`*^9, 3.905876744079881*^9},
 CellLabel->
  "In[323]:=",ExpressionUUID->"bf5c7b67-834a-4350-98fd-29de931110f0"],

Cell[BoxData[
 RowBox[{
  RowBox[{
   RowBox[{"{", 
    RowBox[{
    "dataexpPh", ",", "plotdatafit", ",", "functionfit", ",", "fitparameters",
      ",", "errfitparameters", ",", "plotExpWind", ",", "linearfitExpW", ",", 
     "growthRateExp", ",", "errGrowthRateExp", ",", "FitGrowthRateExp", ",", 
     "xinflection", ",", "expWindow"}], "}"}], "=", "resHTD"}], 
  ";"}]], "Input",
 CellChangeTimes->{{3.8872077053316035`*^9, 3.8872077058286295`*^9}, {
  3.8872861098665185`*^9, 3.8872861112670555`*^9}},
 CellLabel->
  "In[324]:=",ExpressionUUID->"0b83b7ad-74c3-478f-a71b-7e1dc33549ce"],

Cell[BoxData["growthRateExp"], "Input",
 CellLabel->
  "In[325]:=",ExpressionUUID->"bd7e577e-17d8-4d0e-9b59-a83ddbfeaea7"],

Cell[BoxData["FitGrowthRateExp"], "Input",
 CellChangeTimes->{{3.8872077019308825`*^9, 3.8872077085158124`*^9}},
 CellLabel->
  "In[326]:=",ExpressionUUID->"53ecdea1-dc52-48f3-8fd1-02ec4e59a39a"]
}, Closed]]
}, Closed]]
}, Closed]]
}, Open  ]]
},
WindowSize->{1141.2, 574.8},
WindowMargins->{{0, Automatic}, {Automatic, 0}},
Magnification:>0.75 Inherited,
FrontEndVersion->"13.1 for Microsoft Windows (64-bit) (August 22, 2022)",
StyleDefinitions->"Default.nb",
ExpressionUUID->"b0b2542e-4f10-40d3-a77c-3c7b985f9dde"
]
(* End of Notebook Content *)

(* Internal cache information *)
(*CellTagsOutline
CellTagsIndex->{}
*)
(*CellTagsIndex
CellTagsIndex->{}
*)
(*NotebookFileOutline
Notebook[{
Cell[CellGroupData[{
Cell[580, 22, 1591, 25, 123, "Chapter",ExpressionUUID->"b2f2501c-cc5b-4424-bd3f-81289543a319"],
Cell[2174, 49, 277, 5, 21, "Input",ExpressionUUID->"38519d31-27d1-4456-971e-6b6a61b0470b"],
Cell[CellGroupData[{
Cell[2476, 58, 298, 5, 50, "Section",ExpressionUUID->"975d2c21-3487-4cc2-9ae3-0fb5cb142915"],
Cell[CellGroupData[{
Cell[2799, 67, 185, 3, 23, "Subsubsubsubsection",ExpressionUUID->"9008d9b2-b439-406c-8348-69f423ef2d3c"],
Cell[2987, 72, 4776, 111, 237, "Input",ExpressionUUID->"5f5f1887-cc9a-4095-a475-e01fe6122f93"],
Cell[7766, 185, 220, 3, 21, "Input",ExpressionUUID->"2e5ad256-68ff-46cd-89e8-dde14e9cddf0"],
Cell[7989, 190, 5037, 117, 593, "Input",ExpressionUUID->"c0835435-9237-4ff1-bf19-9c34df672e80"]
}, Closed]],
Cell[CellGroupData[{
Cell[13063, 312, 176, 3, 19, "Subsubsubsubsection",ExpressionUUID->"09f1f92c-edfd-41be-b008-6be2a57abeb7"],
Cell[13242, 317, 690, 15, 37, "Input",ExpressionUUID->"dadcc9b3-12b7-403f-892f-529ae7104d7a"],
Cell[13935, 334, 5428, 119, 408, "Input",ExpressionUUID->"5f984947-586d-449a-ac30-4d87c5d455b8"]
}, Closed]],
Cell[CellGroupData[{
Cell[19400, 458, 187, 3, 19, "Subsubsubsubsection",ExpressionUUID->"0f829cfa-6ed2-4b9a-94a7-fa98535d5d71"],
Cell[19590, 463, 6394, 139, 465, "Input",ExpressionUUID->"fa53c4a9-a482-4d88-89e1-0ce4beaa67b4"]
}, Closed]]
}, Closed]],
Cell[CellGroupData[{
Cell[26033, 608, 442, 7, 40, "Section",ExpressionUUID->"c7bdce49-cde6-437f-bda8-c5195d8d4e4b"],
Cell[26478, 617, 1425, 30, 136, "Input",ExpressionUUID->"34b58316-5381-4e52-8174-07b41c4cf865"],
Cell[27906, 649, 2465, 47, 94, "Input",ExpressionUUID->"3037d495-151a-4ecc-a67a-f23da19cc606"],
Cell[30374, 698, 1762, 30, 37, "Input",ExpressionUUID->"d560a321-901e-4bec-a8f9-f221de3d1372"],
Cell[32139, 730, 836, 19, 36, "Input",ExpressionUUID->"b2faf356-e557-4a30-8580-85be7ba080f6"]
}, Closed]],
Cell[CellGroupData[{
Cell[33012, 754, 413, 9, 40, "Section",ExpressionUUID->"8bfd84e3-f7c1-40c4-b7ba-e559ede9c2d2"],
Cell[CellGroupData[{
Cell[33450, 767, 192, 3, 34, "Subsubsection",ExpressionUUID->"a55a73e5-7d33-461d-9157-3cce12ec0287"],
Cell[33645, 772, 241, 4, 21, "Input",ExpressionUUID->"4b7f1372-1a30-4f18-ac2b-13506d3757f2"],
Cell[33889, 778, 655, 13, 37, "Input",ExpressionUUID->"ffbd90ac-74a4-4afe-a392-9a541f1d6865"],
Cell[34547, 793, 1013, 23, 52, "Input",ExpressionUUID->"2a6ed863-6ec3-40a4-b129-1bb7e53905cf"]
}, Closed]],
Cell[CellGroupData[{
Cell[35597, 821, 179, 3, 29, "Subsubsection",ExpressionUUID->"53b1992c-b40f-4c33-964d-403b5910829d"],
Cell[35779, 826, 5968, 117, 436, "Input",ExpressionUUID->"62b045df-ca86-4fbd-b764-b7c76014cc67"],
Cell[41750, 945, 703, 15, 21, "Input",ExpressionUUID->"9e0d2371-6288-466c-a865-1180f2e9f2dd"],
Cell[42456, 962, 4827, 103, 321, "Input",ExpressionUUID->"ef88b3c9-d7b9-4c99-8960-8d4f5e81250c"],
Cell[47286, 1067, 386, 8, 21, "Input",ExpressionUUID->"0a0aa128-552c-4136-be42-35df421c35ea"]
}, Closed]],
Cell[CellGroupData[{
Cell[47709, 1080, 671, 11, 29, "Subsubsection",ExpressionUUID->"e5d4e3ea-d9c3-4242-b084-daa327f4ca47"],
Cell[48383, 1093, 832, 19, 36, "Input",ExpressionUUID->"41227945-bf49-45f4-85dc-df2ca9ddbedb"],
Cell[49218, 1114, 1260, 25, 36, "Input",ExpressionUUID->"c606b8ec-9a28-42f8-9963-03fafd932f63"],
Cell[50481, 1141, 1830, 32, 36, "Input",ExpressionUUID->"a52ddf0e-60a6-4ff2-9931-c8cae435fb28"],
Cell[52314, 1175, 1025, 15, 50, "Input",ExpressionUUID->"5b40ffda-a2c2-4f8a-8246-09174d4f6cde"],
Cell[53342, 1192, 1706, 43, 107, "Input",ExpressionUUID->"5b639979-f38f-4ab3-974d-0ca35d363429"]
}, Closed]],
Cell[CellGroupData[{
Cell[55085, 1240, 818, 14, 29, "Subsubsection",ExpressionUUID->"491c8f9e-dd7f-4707-9e7b-2efd791de778"],
Cell[55906, 1256, 379, 10, 36, "Input",ExpressionUUID->"02ba73e4-d76c-4ae6-8b00-abbafc3ef2c7"],
Cell[56288, 1268, 811, 16, 21, "Input",ExpressionUUID->"dde7da64-3676-48c3-a0a8-5740c63195c1"],
Cell[57102, 1286, 1435, 31, 64, "Input",ExpressionUUID->"d6d36d94-30a3-4f23-825c-7e7d1c659260"],
Cell[58540, 1319, 1778, 39, 79, "Input",ExpressionUUID->"256e56fa-b5c4-4496-b82c-09c652796883"],
Cell[60321, 1360, 149, 2, 21, "Input",ExpressionUUID->"f50f94a6-97e1-4e3f-8393-9f066966d5bf"],
Cell[60473, 1364, 1695, 47, 50, "Input",ExpressionUUID->"64a9a4ed-8db5-4a7f-9a94-c2d98327c7bb"],
Cell[62171, 1413, 839, 19, 21, "Input",ExpressionUUID->"ff645aa4-0e05-41f1-b748-b86e9909f5b2"],
Cell[63013, 1434, 1323, 29, 21, "Input",ExpressionUUID->"56c2acba-b5a1-45f1-8e25-46aed51b6fbf"],
Cell[64339, 1465, 2020, 41, 50, "Input",ExpressionUUID->"c8433644-9cdc-474d-972c-94912024c8ff"]
}, Closed]],
Cell[CellGroupData[{
Cell[66396, 1511, 365, 5, 29, "Subsubsection",ExpressionUUID->"eeb7fb51-1b80-4a40-80a7-a6b99db8b371"],
Cell[66764, 1518, 2059, 54, 179, "Input",ExpressionUUID->"38069e9c-c4a4-49a3-af82-9154c3382a8a"],
Cell[68826, 1574, 2209, 49, 93, "Input",ExpressionUUID->"abe43ad0-c346-4f55-89e2-e900df523f86"],
Cell[71038, 1625, 802, 17, 107, "Input",ExpressionUUID->"914860d0-f01e-4551-92d0-7c8551cc80da"],
Cell[71843, 1644, 340, 7, 21, "Input",ExpressionUUID->"2aca38b9-22d7-4148-9241-7ccab2388ec9"]
}, Closed]],
Cell[CellGroupData[{
Cell[72220, 1656, 500, 7, 29, "Subsubsection",ExpressionUUID->"0b3094aa-e329-49c9-9b1f-18a3fabea1e5"],
Cell[72723, 1665, 2354, 38, 36, "Input",ExpressionUUID->"a53945f4-bbb7-4a91-bc1d-db513204ca3d"],
Cell[75080, 1705, 2848, 79, 179, "Input",ExpressionUUID->"44f64c43-2929-4474-a4b7-bff2cad0a634"],
Cell[77931, 1786, 842, 20, 21, "Input",ExpressionUUID->"457d6d8a-f587-4ba3-8b1e-01992a3a1cbf"],
Cell[78776, 1808, 303, 6, 21, "Input",ExpressionUUID->"088b6f85-17a8-4a42-a248-26512d2d10a0"]
}, Closed]],
Cell[CellGroupData[{
Cell[79116, 1819, 165, 3, 29, "Subsubsection",ExpressionUUID->"0f606acd-d17a-4e84-90b7-f516880f1c9c"],
Cell[79284, 1824, 449, 11, 21, "Input",ExpressionUUID->"d3735e57-035e-4d24-b28f-684e16d53074"],
Cell[79736, 1837, 1184, 27, 94, "Input",ExpressionUUID->"ecce6c52-0f7a-4876-ad83-533bb5b35872"],
Cell[80923, 1866, 919, 22, 93, "Input",ExpressionUUID->"7afb3607-ab4b-4f81-9db1-9541f946458c"]
}, Closed]],
Cell[CellGroupData[{
Cell[81879, 1893, 401, 8, 29, "Subsubsection",ExpressionUUID->"88778ec8-89dc-4877-9120-72e6ccc53896"],
Cell[82283, 1903, 785, 15, 21, "Input",ExpressionUUID->"38d50489-9910-47c9-af7e-e87cdb09026b"],
Cell[83071, 1920, 1362, 27, 64, "Input",ExpressionUUID->"9c882c8f-0735-453f-b00f-5db1379ce460"],
Cell[84436, 1949, 1419, 28, 51, "Input",ExpressionUUID->"d3eab6e1-3143-4568-a913-2ab07bfdd0f0"],
Cell[85858, 1979, 1156, 20, 64, "Input",ExpressionUUID->"a6346599-80d4-444c-bd75-82a1d938d2f1"],
Cell[87017, 2001, 2731, 73, 122, "Input",ExpressionUUID->"a6e4a19d-d06d-48fa-923c-497df3f52198"],
Cell[89751, 2076, 227, 5, 21, "Input",ExpressionUUID->"c658ef29-0334-48f2-be0f-643632c42517"],
Cell[89981, 2083, 1436, 30, 80, "Input",ExpressionUUID->"f17d0199-79b2-4325-bf81-9eaa59a454d1"]
}, Closed]]
}, Closed]],
Cell[CellGroupData[{
Cell[91466, 2119, 566, 11, 40, "Section",ExpressionUUID->"acbea736-8d79-4370-b634-ba8935aec79b"],
Cell[CellGroupData[{
Cell[92057, 2134, 163, 3, 41, "Subsection",ExpressionUUID->"74c65aa4-ce8d-4ee7-8f30-bb91927e9d6f"],
Cell[92223, 2139, 604, 13, 21, "Input",ExpressionUUID->"46e6b224-646b-4633-b30e-c2378bc6bf69"],
Cell[92830, 2154, 481, 11, 22, "Input",ExpressionUUID->"25a2aa07-41df-4b84-802a-7885cbf2f815"],
Cell[93314, 2167, 440, 10, 22, "Input",ExpressionUUID->"9dd57cc9-277d-4a83-90ae-9f1952a9e10a"],
Cell[93757, 2179, 789, 16, 21, "Input",ExpressionUUID->"f330b3f2-515d-4102-afc3-7560256cdd1d"],
Cell[94549, 2197, 1889, 40, 80, "Input",ExpressionUUID->"ffa0aece-04b5-44aa-a207-536625ce6066"],
Cell[96441, 2239, 220, 4, 21, "Input",ExpressionUUID->"a44b2b1a-b76d-48c6-bbb6-5dcf233fcf4e"],
Cell[CellGroupData[{
Cell[96686, 2247, 226, 4, 34, "Subsubsection",ExpressionUUID->"efa41d61-8900-4da7-be7c-e1590ddcb1c7"],
Cell[96915, 2253, 1065, 16, 21, "Input",ExpressionUUID->"d6fafe5d-7773-4465-a62b-cbe8aaa3ea3c"],
Cell[97983, 2271, 533, 12, 21, "Input",ExpressionUUID->"478ea60e-1af1-4794-86c7-576b26b70128"],
Cell[98519, 2285, 815, 14, 21, "Input",ExpressionUUID->"057cca88-228d-43f1-a54b-a555e7a34d63"],
Cell[99337, 2301, 2429, 57, 122, "Input",ExpressionUUID->"95d4aa9a-0e37-4d58-ace2-83e93c29fb7d"],
Cell[101769, 2360, 1056, 24, 36, "Input",ExpressionUUID->"aba9276c-d015-420c-841c-aa9c88c248aa"]
}, Closed]],
Cell[CellGroupData[{
Cell[102862, 2389, 379, 6, 29, "Subsubsection",ExpressionUUID->"861e3d81-6e2c-4a90-981d-46f7b1cf8e19"],
Cell[103244, 2397, 968, 14, 21, "Input",ExpressionUUID->"8b20e68c-e0f9-4793-a6c2-47f93c0425e6"],
Cell[104215, 2413, 958, 19, 21, "Input",ExpressionUUID->"0f1f67fd-d5bf-4992-9557-600ffeafca3e"],
Cell[105176, 2434, 1730, 41, 94, "Input",ExpressionUUID->"539a5e89-332b-466b-9446-389f5db24966"],
Cell[106909, 2477, 1146, 24, 36, "Input",ExpressionUUID->"0a0003fb-e73e-4ae1-93ac-05c700d7bd3b"],
Cell[108058, 2503, 216, 4, 21, "Input",ExpressionUUID->"76dd478e-42af-4e15-a89e-582e57691709"]
}, Closed]]
}, Closed]],
Cell[CellGroupData[{
Cell[108323, 2513, 377, 5, 30, "Subsection",ExpressionUUID->"da77e623-5858-4363-9b5d-c191b733da82"],
Cell[CellGroupData[{
Cell[108725, 2522, 164, 3, 34, "Subsubsection",ExpressionUUID->"f3fad3c2-fecd-4374-b1dd-b880e4832ade"],
Cell[CellGroupData[{
Cell[108914, 2529, 207, 3, 25, "Subsubsubsection",ExpressionUUID->"7853c46a-ec53-444e-adcf-73bbc1fb42b4"],
Cell[109124, 2534, 2942, 65, 261, "Input",ExpressionUUID->"b247924d-1c0f-4ba1-94a7-cf80ad922e6d"],
Cell[112069, 2601, 4222, 93, 360, "Input",ExpressionUUID->"2b765fdf-f553-4f38-a67d-23d26605cf97"]
}, Closed]],
Cell[CellGroupData[{
Cell[116328, 2699, 203, 3, 21, "Subsubsubsection",ExpressionUUID->"026801fd-1177-4c3a-bb18-91b419b3b658"],
Cell[116534, 2704, 1977, 42, 189, "Input",ExpressionUUID->"27aa7404-fd93-4ffb-a063-9733e839b3dd"],
Cell[118514, 2748, 1511, 33, 174, "Input",ExpressionUUID->"113aba6f-6178-49ce-aa95-202efa72d0b4"]
}, Closed]]
}, Closed]],
Cell[CellGroupData[{
Cell[120074, 2787, 503, 7, 29, "Subsubsection",ExpressionUUID->"529f6d8b-c9f7-49ac-8b1f-1ab9122ce7e1"],
Cell[CellGroupData[{
Cell[120602, 2798, 187, 3, 25, "Subsubsubsection",ExpressionUUID->"397c60eb-0e53-416e-811b-93759ffe403c"],
Cell[120792, 2803, 375, 6, 21, "Input",ExpressionUUID->"d5df70be-2ff8-468d-b89f-7a63d8c2f0bd"],
Cell[121170, 2811, 1929, 40, 79, "Input",ExpressionUUID->"01b3a52c-603f-4f34-899d-e587aee83ec6"],
Cell[123102, 2853, 2301, 63, 107, "Input",ExpressionUUID->"c29b4153-69d0-45cc-aec5-beb67577999b"],
Cell[125406, 2918, 4961, 118, 221, "Input",ExpressionUUID->"24c0252f-23ea-43ee-b514-f14715435aa2"],
Cell[130370, 3038, 1915, 40, 93, "Input",ExpressionUUID->"16efaca5-61d1-4de2-b971-981848ff8b77"],
Cell[132288, 3080, 378, 8, 36, "Input",ExpressionUUID->"cc60dc8f-ae4f-4952-a907-fb9401ba0639"]
}, Closed]],
Cell[CellGroupData[{
Cell[132703, 3093, 767, 11, 21, "Subsubsubsection",ExpressionUUID->"1d034f84-239d-46e9-bdcf-e5644a8c450d"],
Cell[133473, 3106, 582, 11, 21, "Input",ExpressionUUID->"630889fc-8c0b-4547-bfd4-5a79a497f8e5"],
Cell[134058, 3119, 1948, 49, 79, "Input",ExpressionUUID->"8349544d-a3c4-4191-b48c-dc348f9067c5"],
Cell[136009, 3170, 4345, 96, 193, "Input",ExpressionUUID->"cb41e135-a3e4-4021-99b6-0744348da3c8"],
Cell[140357, 3268, 356, 7, 21, "Input",ExpressionUUID->"d3249d92-cb9a-4ccf-8925-e2967f14a368"],
Cell[140716, 3277, 228, 4, 21, "Input",ExpressionUUID->"33c4f3fa-c5a8-4c64-acd7-78fa67ab7cb7"],
Cell[140947, 3283, 2521, 49, 107, "Input",ExpressionUUID->"b77e39d0-763d-4061-9cc0-84bb259541f0"]
}, Closed]]
}, Open  ]],
Cell[CellGroupData[{
Cell[143517, 3338, 611, 9, 34, "Subsubsection",ExpressionUUID->"d793ef68-1731-4534-a878-bc8273ca07a9"],
Cell[144131, 3349, 1496, 28, 64, "Input",ExpressionUUID->"e4102416-1d65-4d97-a204-dc27df322937"],
Cell[145630, 3379, 2311, 66, 107, "Input",ExpressionUUID->"edfe62ea-2730-4341-8332-8d7f59d6fb2b"],
Cell[147944, 3447, 230, 5, 21, "Input",ExpressionUUID->"1f246669-98a8-4d52-81ee-c8aab180d197"],
Cell[148177, 3454, 4209, 98, 236, "Input",ExpressionUUID->"b93bbdca-e492-49a5-99fd-621e62653ef8"],
Cell[152389, 3554, 1818, 45, 64, "Input",ExpressionUUID->"664da02a-1fb6-4e59-930f-40be0eae3bab"]
}, Closed]]
}, Closed]],
Cell[CellGroupData[{
Cell[154256, 3605, 342, 5, 30, "Subsection",ExpressionUUID->"8ebfc4cd-dd49-445f-b74c-8ab2f7e688a4"],
Cell[CellGroupData[{
Cell[154623, 3614, 208, 4, 34, "Subsubsection",ExpressionUUID->"477e9ffa-564c-43e4-b890-19fcf0171e51"],
Cell[154834, 3620, 499, 8, 21, "Input",ExpressionUUID->"6df31c8d-306e-4fec-ad4f-5f77e0bd30b8"],
Cell[155336, 3630, 245, 5, 21, "Input",ExpressionUUID->"827262c5-2199-4448-a8b2-1e4d083ea21c"],
Cell[155584, 3637, 397, 9, 21, "Input",ExpressionUUID->"1d4a3957-9e09-4c00-be47-3541c3bb92be"],
Cell[155984, 3648, 486, 11, 64, "Input",ExpressionUUID->"be83aa4e-cd8e-4cea-9a6b-bf304c61cd39"],
Cell[156473, 3661, 2386, 54, 164, "Input",ExpressionUUID->"781af914-a2cb-4aca-bf68-fd6fe651476b"],
Cell[158862, 3717, 249, 5, 21, "Input",ExpressionUUID->"55f304cf-cb4a-47d1-b4ba-bcaab9e0cb4d"],
Cell[159114, 3724, 833, 21, 50, "Input",ExpressionUUID->"198c6c84-be76-4f7b-b7ba-3df5553cdb60"],
Cell[159950, 3747, 1510, 31, 79, "Input",ExpressionUUID->"c3bc7291-c32c-4254-b84b-f5cac4fad9d1"],
Cell[161463, 3780, 2567, 60, 193, "Input",ExpressionUUID->"efe24469-849b-4f44-a3c7-39c04dc078e5"],
Cell[164033, 3842, 2075, 41, 93, "Input",ExpressionUUID->"7b6df1b2-9b3a-4569-850a-a6364371a249"],
Cell[166111, 3885, 1123, 26, 79, "Input",ExpressionUUID->"51db13a0-be22-4afa-bbff-4da893acc541"]
}, Closed]],
Cell[CellGroupData[{
Cell[167271, 3916, 398, 6, 29, "Subsubsection",ExpressionUUID->"1a6272af-70a0-43c7-9c1b-c8ed3b73c833"],
Cell[167672, 3924, 884, 16, 21, "Input",ExpressionUUID->"3643381c-6280-4d41-8963-6b3894398891"],
Cell[168559, 3942, 2926, 78, 64, "Input",ExpressionUUID->"096af064-824a-4e48-aead-d74f84ec4c3e"],
Cell[171488, 4022, 3605, 83, 307, "Input",ExpressionUUID->"8e7bfecf-f4dc-40ab-87f9-4eb4bb421d06"],
Cell[175096, 4107, 4540, 96, 307, "Input",ExpressionUUID->"0d1df52f-02e5-439c-93d3-ae82a03f56d1"],
Cell[179639, 4205, 516, 10, 21, "Input",ExpressionUUID->"c7902f38-eca2-4ac4-82fe-a2ecaef41c74"],
Cell[180158, 4217, 651, 17, 37, "Input",ExpressionUUID->"d83f7eca-cdc5-4e5f-a48b-7854e35de77b"],
Cell[180812, 4236, 575, 14, 36, "Input",ExpressionUUID->"f0708479-3856-4a55-9c66-9fe3ac5ac1e2"],
Cell[181390, 4252, 4341, 111, 193, "Input",ExpressionUUID->"1752b6de-210d-49b5-8750-986b09fb1349"],
Cell[185734, 4365, 3691, 97, 164, "Input",ExpressionUUID->"b24416d3-8ad9-449a-87f5-f8e59d2b75b2"],
Cell[189428, 4464, 1158, 28, 79, "Input",ExpressionUUID->"afd29e0e-b149-42bd-847f-18a2783f530c"],
Cell[190589, 4494, 2275, 46, 209, "Input",ExpressionUUID->"0b44a780-3769-483f-8091-21d89dd3d7fe"],
Cell[192867, 4542, 1384, 31, 93, "Input",ExpressionUUID->"90c9f752-49b6-4e7b-8078-ad5dd94e756d"]
}, Closed]],
Cell[CellGroupData[{
Cell[194288, 4578, 379, 9, 29, "Subsubsection",ExpressionUUID->"91502bc4-4ea9-43a7-999e-922608fda774"],
Cell[CellGroupData[{
Cell[194692, 4591, 364, 7, 25, "Subsubsubsection",ExpressionUUID->"be87dbdd-3458-4e8a-ac56-ee42a11dafff"],
Cell[195059, 4600, 15673, 350, 1221, "Input",ExpressionUUID->"426ad3ef-ea5a-4cd5-b354-0795b061684e"],
Cell[210735, 4952, 3819, 91, 322, "Input",ExpressionUUID->"ec9f925d-69ee-4818-b451-5e946cf287b5"]
}, Closed]],
Cell[CellGroupData[{
Cell[214591, 5048, 167, 3, 21, "Subsubsubsection",ExpressionUUID->"160e43b7-ec18-4b3a-a3a7-a0bc73790dc8"],
Cell[214761, 5053, 247, 5, 21, "Input",ExpressionUUID->"ce90d964-0e53-4610-8853-3144922d58f9"],
Cell[215011, 5060, 1155, 21, 50, "Input",ExpressionUUID->"2bc3efdb-e88a-4d3f-8d69-31ccc912eef9"],
Cell[216169, 5083, 1058, 22, 64, "Input",ExpressionUUID->"43c8fd65-8bfa-417b-a191-fa7656d3dc9a"],
Cell[217230, 5107, 680, 12, 21, "Input",ExpressionUUID->"20d623d1-615e-4d1a-84c2-0124ff5c3f6c"],
Cell[217913, 5121, 249, 5, 21, "Input",ExpressionUUID->"e29baeae-f4de-45c0-8a95-c51b7fc0ac59"],
Cell[218165, 5128, 248, 5, 21, "Input",ExpressionUUID->"96feee0f-701b-49e6-89e4-1861949d04f5"],
Cell[218416, 5135, 2271, 53, 50, "Input",ExpressionUUID->"fac8f63e-8310-466a-af6e-9e6fc755ac12"]
}, Closed]],
Cell[CellGroupData[{
Cell[220724, 5193, 592, 8, 21, "Subsubsubsection",ExpressionUUID->"4adb8801-5565-4416-95e6-f0d2ce711324"],
Cell[CellGroupData[{
Cell[221341, 5205, 329, 7, 23, "Subsubsubsubsection",ExpressionUUID->"51246e7e-1536-47ca-89cd-71e3b9f7abc5"],
Cell[221673, 5214, 4113, 94, 207, "Input",ExpressionUUID->"79483640-77f0-4657-ae51-a2bef1793edf"]
}, Closed]],
Cell[CellGroupData[{
Cell[225823, 5313, 328, 7, 19, "Subsubsubsubsection",ExpressionUUID->"7d59f13c-9eb8-45fe-b765-ebcc1b1f0bc4"],
Cell[226154, 5322, 5215, 134, 264, "Input",ExpressionUUID->"53216d46-26aa-4865-81e1-cae77d24e29f"]
}, Closed]],
Cell[CellGroupData[{
Cell[231406, 5461, 337, 9, 19, "Subsubsubsubsection",ExpressionUUID->"eebbfb46-1d10-49ed-a8b6-8cf32b4fe60c"],
Cell[231746, 5472, 3973, 102, 264, "Input",ExpressionUUID->"29104cdb-deb5-4502-8f93-ad0440c1e957"]
}, Closed]],
Cell[CellGroupData[{
Cell[235756, 5579, 481, 11, 19, "Subsubsubsubsection",ExpressionUUID->"7fee8c8f-efd0-4ff7-a5f3-a017079ecbd2"],
Cell[236240, 5592, 1574, 42, 64, "Input",ExpressionUUID->"bb97d97d-b7ec-4a9f-bd3c-f1cab90261c2"],
Cell[237817, 5636, 1284, 27, 136, "Input",ExpressionUUID->"9708542b-1dce-42cb-8d70-8ed75f044eb9"],
Cell[239104, 5665, 2057, 47, 50, "Input",ExpressionUUID->"649b17bc-c798-453b-8feb-ee1781936ac3"],
Cell[241164, 5714, 5308, 135, 221, "Input",ExpressionUUID->"7bccbedf-8024-4de8-9b79-46aeee948522"],
Cell[246475, 5851, 2443, 52, 83, "Input",ExpressionUUID->"0ae211d9-5069-4421-a164-44c026706e97"],
Cell[248921, 5905, 8575, 172, 421, "Input",ExpressionUUID->"cb08ce6e-7913-44f2-af38-d4320871620e"]
}, Closed]]
}, Open  ]],
Cell[CellGroupData[{
Cell[257545, 6083, 290, 5, 25, "Subsubsubsection",ExpressionUUID->"78b0c7ea-1cd3-445b-9b58-41f0b88edcaf"],
Cell[CellGroupData[{
Cell[257860, 6092, 248, 8, 23, "Subsubsubsubsection",ExpressionUUID->"71ec241d-3bf5-47c6-871a-e541ba4ea8d1"],
Cell[258111, 6102, 959, 19, 65, "Input",ExpressionUUID->"d8817509-4f77-49fe-8464-590efed874f6"],
Cell[259073, 6123, 153, 3, 21, "Input",ExpressionUUID->"92e42ea8-5c15-4c1c-a271-27ec071b3acc"],
Cell[259229, 6128, 650, 16, 64, "Input",ExpressionUUID->"7a3c837b-4b5b-4647-9018-cf58a6760d79"]
}, Closed]],
Cell[CellGroupData[{
Cell[259916, 6149, 302, 4, 19, "Subsubsubsubsection",ExpressionUUID->"c777e582-436f-4043-a5b7-08ecb78947e0"],
Cell[260221, 6155, 222, 5, 21, "Input",ExpressionUUID->"b906ea06-d43c-41ca-a187-98e7f24cbd55"],
Cell[260446, 6162, 401, 10, 37, "Input",ExpressionUUID->"dbf72f67-31d0-4d0e-a92c-7afa9e04d596"],
Cell[260850, 6174, 192, 3, 21, "Input",ExpressionUUID->"3c0401d8-1abf-481e-95e7-721f3bc6c8aa"],
Cell[261045, 6179, 252, 5, 21, "Input",ExpressionUUID->"8cec5366-cc47-4dbb-b8d1-85dd882cdfea"],
Cell[261300, 6186, 1297, 27, 36, "Input",ExpressionUUID->"953e9aed-e3d0-43b8-9fa4-06feacf10ef9"],
Cell[262600, 6215, 653, 12, 50, "Input",ExpressionUUID->"84b208ab-cc1a-4bd5-99f8-da81b29d986e"],
Cell[263256, 6229, 755, 16, 50, "Input",ExpressionUUID->"710d6c1a-5689-4d39-8ead-c153a05d4b35"]
}, Closed]]
}, Open  ]]
}, Closed]]
}, Closed]],
Cell[CellGroupData[{
Cell[264084, 6253, 362, 8, 30, "Subsection",ExpressionUUID->"8e2fb7e4-05b1-4757-a88b-6e965a50d3a2"],
Cell[CellGroupData[{
Cell[264471, 6265, 219, 4, 23, "Subsubsubsubsection",ExpressionUUID->"85b44cbf-2e01-45da-9175-4e593c4077cf"],
Cell[264693, 6271, 3476, 83, 179, "Input",ExpressionUUID->"e8f089c7-9f23-4ab4-b285-e1647c2e48e0"],
Cell[268172, 6356, 7442, 175, 750, "Input",ExpressionUUID->"200b8ae1-07f3-483e-9935-d44979af03bb"],
Cell[275617, 6533, 3194, 78, 179, "Input",ExpressionUUID->"429f42d9-3954-44d9-bf34-45f3756c50da"],
Cell[278814, 6613, 2990, 71, 293, "Input",ExpressionUUID->"f047979b-dc36-4cab-8b40-639b5a10a295"],
Cell[281807, 6686, 7468, 196, 436, "Input",ExpressionUUID->"bbb5e5e5-5643-4a2f-9bb8-3a9d8c69d093"],
Cell[289278, 6884, 5350, 120, 408, "Input",ExpressionUUID->"31d6d7d5-97ea-4550-82aa-8888ef54f58b"],
Cell[294631, 7006, 204, 4, 21, "Input",ExpressionUUID->"b6d717ab-7bf8-4e01-aaf5-b664c5428c34"]
}, Closed]],
Cell[CellGroupData[{
Cell[294872, 7015, 958, 13, 21, "Subsubsubsection",ExpressionUUID->"d8265e14-2829-4161-b0bd-352d6f652d9d"],
Cell[295833, 7030, 395, 8, 36, "Input",ExpressionUUID->"c59eaf12-c9f4-4b1c-beda-46ddfcffd800"],
Cell[296231, 7040, 1666, 34, 122, "Input",ExpressionUUID->"4247bbb4-899b-477f-8dd4-9b1b19f0d25b"],
Cell[297900, 7076, 785, 21, 21, "Input",ExpressionUUID->"bf5c7b67-834a-4350-98fd-29de931110f0"],
Cell[298688, 7099, 590, 13, 21, "Input",ExpressionUUID->"0b83b7ad-74c3-478f-a71b-7e1dc33549ce"],
Cell[299281, 7114, 122, 2, 21, "Input",ExpressionUUID->"bd7e577e-17d8-4d0e-9b59-a83ddbfeaea7"],
Cell[299406, 7118, 195, 3, 21, "Input",ExpressionUUID->"53ecdea1-dc52-48f3-8fd1-02ec4e59a39a"]
}, Closed]]
}, Closed]]
}, Closed]]
}, Open  ]]
}
]
*)
