# Supplementary material for: Mammalian cell growth characterisation by a non-invasive plate reader assay
Source: Nat Commun. 2024 Jan 2;15:57. doi: 10.1038/s41467-023-44396-4 (PMC10761699; doi:10.1038/s41467-023-44396-4)
Supplement: Supplementary file 8 — Source Data [file 41467_2023_44396_MOESM8_ESM.zip]

Archive with 3 entries (3 files):
- Source Files/HEK293TLP-mCherry insertion cassette.gb
- Source Files/Main Figures - Source data.xlsx
- Source Files/Supp Figures - Source data.xlsx
