# Supplementary material for: Mammalian cell growth characterisation by a non-invasive plate reader assay
Source: Nat Commun. 2024 Jan 2;15:57. doi: 10.1038/s41467-023-44396-4 (PMC10761699; doi:10.1038/s41467-023-44396-4)
Supplement: Supplementary file 8 — Source Data [file 41467_2023_44396_MOESM8_ESM.zip › Source Files/Main Figures - Source data.xlsx]

## Sheet: Figure 1
	Figure 1b																												Figure 1e				Figure 1d			Figure 1f
	Time [days]	0.25	0.5	0.75	1.14583	1.39583	1.64583	1.91667	2.16667	2.41667	2.66667	2.91667	3.16667	3.41667	3.66667	3.8125	4.0625	4.3125	4.5625	4.8125	5.0625	5.3125	5.83333	6.08333	6.33333	6.58333				C	Cp		LnC	LnGI			K562 CF	Jurkat CF	HT1080 CF	HEK293T CF
	K562-Glu-B4 Abs430	0.497268	0.49686	0.500528	0.538324	0.557332	0.583968	0.61174	0.666252	0.670692	0.678576	0.688928	0.707892	0.700228	0.698876	0.69108	0.760504	0.738348	0.7146	0.704224	0.720688	0.758572	0.806052	0.806052	0.804392	0.78884			Time [days]	[10^5 cell/ml]	[10^5 cell/ml]		11.5617	-3.08788			1.1236	0.65174	1.89911	1.86561
	K562-Glu-B5 Abs430	0.503984	0.503568	0.508508	0.551496	0.575576	0.607996	0.64334	0.655944	0.663988	0.676912	0.70122	0.741732	0.729796	0.728524	0.724016	0.732404	0.728636	0.723768	0.717232	0.722612	0.738532	0.7702	0.7702	0.782552	0.794368			0	1.05	1.11139		12.1808	-2.03062			1.31735	0.723852	1.81517	2.04692
	K562-Glu-B4 Abs560	0.445436	0.440784	0.433068	0.456952	0.453472	0.456564	0.455544	0.5065	0.49644	0.497384	0.497036	0.522092	0.500364	0.490348	0.469284	0.52202	0.4893	0.4586	0.441852	0.447876	0.474284	0.50928	0.50928	0.513968	0.5041			0	1.14	1.12332		13.5103	-1.15061			1.82401	2.04656	1.573	1.76935
	K562-Glu-B5 Abs560	0.453028	0.44792	0.4401	0.466928	0.467336	0.47564	0.480832	0.485972	0.476544	0.480112	0.493212	0.534228	0.510664	0.4999	0.48242	0.484192	0.473304	0.459796	0.44616	0.444236	0.451168	0.460624	0.460624	0.472152	0.484308			1	1.95	3.45662		11.5617	-3.1242			1.94144	1.16428
	Background	1.09961	1.0929	1.08508	1.07885	1.07827	1.07507	1.0793	1.07487	1.06913	1.06305	1.05795	1.03303	1.0337	1.0245	1.03071	1.05202	1.07296	1.09449	1.10832	1.11896	1.12543	1.14923	1.15711	1.16011	1.16784			1	2.44	3.48256		12.4049	-2.02366			1.12545	1.09384
	K562-Glu-B4 GI	0	0.0108564	0.0394099	0.0617132	0.11267	0.162687	0.226516	0.199041	0.234641	0.247928	0.26971	0.239514	0.283075	0.308903	0.356264	0.340486	0.392626	0.441858	0.477438	0.492762	0.483042	0.466366	0.466366	0.4487	0.448486			1	3.2	2.99215		13.2708	-1.13089			1.00052	1.14316
	K562-Glu-B5 GI	0	0.0117578	0.0429587	0.068637	0.119132	0.165791	0.225494	0.237278	0.280862	0.297426	0.309263	0.27594	0.316633	0.344861	0.388321	0.400153	0.426989	0.461628	0.495088	0.514161	0.524455	0.559601	0.559601	0.544937	0.527734			1	2.98	3.08531		11.9316	-3.36993			1.03181	0.847294
																													1	2.6	2.05479		12.6761	-2.16507			0.871603	0.962505
	GI = (Abs430/Abs560) - Background normalised to 0 at 0.25 days																												1	2.98	2.20868		13.2231	-1.2795			1.36539	0.971172
																													1	2.49	2.23443		11.9316	-3.30552			1.26556	1.41719
																													1	2.87	1.99112		12.6048	-2.13651			1.1209	1.73158
	Figure 1c																												2	7.37	8.88835		13.1303	-1.24229			0.975593	1.08154
																													2	5.8	9.07847		11.6869	-3.04905			1.04938
	Time [days]	0.25	0.5	0.75	1.14583	1.39583	1.64583	1.91667	2.16667	2.41667	2.66667	2.91667	3.16667	3.41667	3.66667	3.8125	4.0625	4.3125	4.5625	4.8125	5.0625	5.3125	5.83333	6.08333	6.33333	6.58333			2	5.53	7.74011		12.7068	-2.00993			1.34002
	K562-Glu-B4 GI	0	0.0108564	0.0394099	0.0617132	0.11267	0.162687	0.226516	0.199041	0.234641	0.247928	0.26971	0.239514	0.283075	0.308903	0.356264	0.340486	0.392626	0.441858	0.477438	0.492762	0.483042	0.466366	0.466366	0.4487	0.448486			2	5.04	8.05551		13.7504	-1.00667			1.18933
	K562-Glu-B5 GI	0	0.0117578	0.0429587	0.068637	0.119132	0.165791	0.225494	0.237278	0.280862	0.297426	0.309263	0.27594	0.316633	0.344861	0.388321	0.400153	0.426989	0.461628	0.495088	0.514161	0.524455	0.559601	0.559601	0.544937	0.527734			2.05208	5.25	5.70632		11.6869	-2.90666			1.54065
																													2.05208	5.47	6.27806		12.9408	-1.9511			1.26939
	Time [days]	0	0.916667	1.91667	2.91667	3.79167	5.58333	6.70833																					2.05208	6.12	6.11845		13.8643	-0.991384			1.25965
	K562-Glu-B4 C	1.41	2.82	7.395	9.9	9.26	7.37	4.98																					2.05208	6.07	5.13721		11.6869	-2.94196			1.25197
	K562-Glu-B5 C	1.41	2.38	6.825	10.73	9.43	9.21	4.71																					2.91667	9.1	11.1325		12.7068	-1.99599			0.98538
																													2.91667	8.45	11.6708		13.7902	-1.03567		Average	1.24245	1.15289	1.76243	1.89396
	C corresponds to 10^5 cell/ml counts.																												3	7.26	9.52281		11.6869	-2.81565
																													3	8.5	10.2398		13.017	-2.05533
																													4	11.5	11.7911		13.9017	-1.12553
	Figure 1g																																11.644	-3.39467
																																	12.4684	-2.51525
	Jurkat																																13.1712	-1.56354
																																	11.644	-3.2074
	Time [days]	0.25	0.5	0.75	1	1.25	1.5	1.75	2	2.25	2.5	2.75	3	3.25	3.5	3.75	4	4.25	4.5	4.75	5	5.25	5.5	5.75	6	6.25	6.5	6.75	7	7.25	7.5		12.6048	-2.44796
	Jurkat-Glu-B4 GI	0	0.0141328	0.0359267	0.0633632	0.085133	0.114595	0.156811	0.197944	0.222156	0.282675	0.35362	0.416206	0.405232	0.46098	0.508473	0.472284	0.525621	0.551809	0.567723	0.532572	0.592986	0.612672	0.620256	0.627318	0.635711	0.646062	0.645831	0.640085	0.633054	0.629014		13.2122	-1.47457
	Jurkat-Glu-B5 GI	0	0.0155426	0.0378041	0.0645771	0.0845311	0.119635	0.156249	0.199289	0.232349	0.281348	0.348786	0.409811	0.404933	0.493741	0.523657	0.501622	0.57216	0.584123	0.600011	0.591861	0.638852	0.648846	0.668555	0.685096	0.686387	0.687245	0.684291	0.677448	0.664725	0.66008		11.644	-3.14591
																																	12.4252	-2.43716
	Time [days]	0	1	2	3	4	5	8																									13.3245	-1.49856
	Jurkat-Glu-B4 C	2	2.98	8.29	11.4	20	16.6	10.8																									11.644	-3.07793
	Jurkat-Glu-B5 C	2	3.09	7.75	13.7	20.07	19.2	11																									12.5672	-2.54458
																																	13.3163	-1.66144
																																	11.9184	-2.74724
	HT1080																																13.4415	-2.02134
																																	13.8255	-0.99906
	Time [days]	0.25	0.5	0.75	1	1.3125	1.5625	1.8125	2.0625	2.36458	2.61458	2.86458	3.29167	3.54167	3.79167	4.4375	4.6875	4.9375	5.16667	5.41667	5.66667	5.91667	6.16667	6.41667	6.66667	6.91667	7.39583	7.64583	7.89583				11.9184	-2.90853
	HT1080-C4 GI	0	0.0102743	0.0234512	0.0408196	0.0595087	0.0984317	0.14425	0.198283	0.267586	0.351118	0.452999	0.626325	0.753643	0.872016	1.03509	1.10334	1.16083	1.20815	1.22723	1.24318	1.25491	1.25859	1.2643	1.27123	1.27246	1.26583	1.26743	1.26483				13.2231	-2.06494
	HT1080-C5 GI	0	0.0101562	0.0213794	0.0377734	0.0594268	0.0971143	0.14187	0.194925	0.259428	0.343237	0.44444	0.621616	0.74827	0.864572	1.02583	1.0967	1.15958	1.19787	1.21803	1.21172	1.23178	1.24398	1.252	1.26162	1.26221	1.27218	1.27159	1.26169				13.5424	-1.00206
																																	11.9184	-2.82027
	Time [days]	0	1.04167	2.08333	3	4.04167	4.91667	7.04167	8																								13.1083	-2.05332
	HT1080 C	0.975	1.145	3.65	6.15	8.9	8.05	5.05	6.2																								13.7212	-0.944982
	HT1080 C	0.975	1.37	3.355	6.95	10.1	11.5	7.4	6.15																								11.9184	-3.09355
																																	12.7396	-2.36963
																																	13.487	-0.990581
	HEK293T																																11.9184	-2.89547
																																	12.9551	-2.0958
	Time [days]	0.25	0.5	0.75	1	1.3125	1.5625	1.8125	2.0625	2.36458	2.61458	2.86458	3.29167	3.54167	3.79167	4.4375	4.6875	4.9375	5.16667	5.41667	5.66667	5.91667	6.16667	6.41667	6.66667	6.91667	7.39583	7.64583	7.89583				13.7267	-0.887787
	HEK293T-D4 GI	0	0.00456668	0.0112373	0.0221037	0.0375283	0.0637371	0.0935353	0.132104	0.182836	0.252583	0.357485	0.598176	0.799574	1.0035	1.38795	1.57347	1.71627	1.81448	1.8014	1.78579	1.78613	1.77712	1.75067	1.72425	1.69484	1.66308	1.64691	1.61781				11.9184	-2.69606
	HEK-293T-D5 GI	0	0.00432135	0.0101959	0.0197991	0.0327422	0.0579512	0.0873417	0.1264	0.174783	0.248397	0.357874	0.595407	0.789127	0.989746	1.34899	1.51648	1.65398	1.694	1.7264	1.74872	1.75642	1.75321	1.72311	1.69469	1.66796	1.62902	1.62003	1.59373				13.1083	-1.84251
																																	13.5528	-0.884909
	Time [days]	0	1.04167	2.08333	3	4.04167	4.91667	7.04167	8																								11.9184	-2.59702
	HEK293T C	1.19	0.999	3.17	5.03	6.76	10.1	7.46	7.62																								13.1825	-1.84172
	HEK293T C	1.19	0.927	2.94	4.95	6.32	9.04	7.27	8.06																								13.4856	-0.878705
																																	11.9184	-2.46143
																																	13.1825	-1.80207
																																	13.7386	-0.891578

## Sheet: Figure 2
	Figure 2a																					Figure 2d			Figure 2e			Figure 2f
	Time [days]	0.25	0.5	1	1.58333	2.08333	2.875	3.375	3.91667	4.41667	4.91667	5.58333	6.08333	6.60417	7.10417	7.89583	8.39583	8.9375	9.70833			LnC	LnGI		LnC	LnGI		LnC	LnGI
	K562-Glu33C-B5 GI	0	0.00713518	0.018231	0.0298179	0.0578834	0.0987127	0.149981	0.166761	0.191739	0.21169	0.211244	0.231698	0.233698	0.256967	0.263287	0.275056	0.272121	0.255816			11.7361	-2.48722		11.8914	-3.62015		11.8565	-3.00336
	K562-Glu33C-B6 GI	0	0.00823296	0.0189056	0.0333269	0.0579794	0.102051	0.15281	0.173634	0.192637	0.207144	0.214644	0.244164	0.255885	0.276628	0.273036	0.286328	0.286359	0.278254			12.5497	-2.27033		12.4049	-2.52808		12.6048	-2.77115
																						12.7571	-1.85778		13.2122	-1.82429		12.7571	-2.36565
	Time [days]	0	0.791667	1.95833	2.94792	3.8125	4.86458	6.9375	7.80208	8.72917	9.83333											13.4015	-1.2944		12.2356	-2.47213		13.1919	-1.87639
	K562-Glu33C-B5 C	0.867	1.46	1.9	4.28	7.42	9.265	11.055	11	10.2	10.8											13.418	-1.07683		13.3163	-1.81656		13.4488	-1.52848
	K562-Glu33C-B6 C	0.867	1.3	2	3.95	8.07	9.7	10.795	11.285	12.18	10.945											12.2596	-2.34376		13.6471	-1.44149		12.0015	-3.16686
																						12.6761	-1.99304		12.0015	-3.22588		12.4684	-2.8085
																						13.017	-1.34392		12.6761	-2.36168		12.6215	-2.39389
	Figure 2b																					13.2708	-1.06266		13.1184	-1.65568		13.0857	-1.96051
																						13.4953	-0.911359		13.7851	-1.42476		13.409	-1.62635
	Time [days]	0.25	0.75	1.25	1.75	2.25	2.75	3.25	3.75	4.5	5	5.25	5.5	5.75	6	6.25	6.5	6.75				11.8914	-2.65269		12.0015	-3.30871		13.7504	-1.43433
	K562-Man37C-C5 GI	0	0.0368057	0.0511849	0.11092	0.130945	0.171617	0.243991	0.273187	0.242516	0.266287	0.243032	0.29452	0.340839	0.374763	0.404068	0.444544	0.492247				12.2596	-2.2996		12.7714	-2.35471		12.1548	-3.29071
	K562-Man37C-C4 GI	0	0.0390064	0.0579	0.116716	0.135168	0.186586	0.251841	0.294481	0.266106	0.293167	0.2926	0.335221	0.395658	0.43058	0.441463	0.480044	0.515355				12.6916	-2.00925		13.3245	-1.66501		12.3588	-2.92492
																						13.0281	-1.33497		11.4306	-3.33828		12.7068	-2.54829
	Time [days]	0	1	2	3	4	5	7														13.3503	-1.05339		12.7249	-2.66181		13.3245	-2.00798
	K562-Man37C-C5 GI	1.63	3.2	4.98	9.7	9.75	8.78	14.2														11.813	-2.73259		13.3677	-1.83667		13.4953	-1.66381
	K562-Man37C-C4 GI	1.63	3.52	6.12	9.91	7.83	8.83	9.7														12.4875	-2.37111		11.4306	-3.21369		11.8204	-3.38228
																						12.7714	-2.10414		12.6048	-2.60459		12.38	-3.10393
																						12.9923	-1.30913		13.3423	-1.82799		12.5879	-2.92139
	Figure 2c																					13.2231	-1.02574		11.4306	-3.09293		12.9923	-2.02925
																						13.8255	-0.955436		12.4049	-2.53934		13.4645	-1.69772
	Time [days]	0.25	0.5	1	1.58333	2.08333	2.875	3.375	3.91667	4.41667	4.91667	5.58333	6.08333	7.10417	8.14583	8.9375	9.70833	10.2083	11	11.5417		11.5899	-3.83362		13.4343	-1.82535		11.5899	-3.95657
	K562-Man33C-C6 GI	0	0.00713361	0.0121809	0.0254114	0.0422961	0.0632463	0.0909037	0.109906	0.12873	0.144451	0.158253	0.184866	0.216727	0.233804	0.2324	0.218633	0.23201	0.21708	0.190739		12.6411	-3.22799		11.4306	-2.94958		12.0951	-3.3781
	K562-Man33C-C7 GI	0	0.00776244	0.0130119	0.0243418	0.0421042	0.0611066	0.0867665	0.105596	0.121344	0.13246	0.14545	0.165983	0.190637	0.242112	0.263411	0.279444	0.304573	0.285124	0.274345		12.9017	-2.54207		12.6761	-2.59625		12.7714	-2.75354
																						13.3503	-1.77096		13.377	-1.9879		13.2122	-2.12849
	Time [days]	0	1.0625	2.35417	3.39583	5.3125	6.33333	7.375	8.41667	9.375	10.2083	11.25										13.8065	-1.43772		12.1548	-3.23224		13.567	-1.72915
	K562-Man33C-C6 C	1.08	2.76	3.95	5.2	9	10.07	10.6	10.31	9.035	8.88	8.02										11.5899	-3.63756		12.8158	-2.43438		11.5899	-3.86843
	K562-Man33C-C7 C	1.08	1.41	4.06	4.93	6.45	8.61	9.75	9.75	8.45	9.05	7.53										12.3371	-3.10116		13.2231	-1.98769		12.5282	-3.4159
																						12.6048	-2.48309		12.1548	-3.15713		12.8866	-2.77457
																						13.0981	-1.72775		12.832	-2.38475		13.1616	-2.20408
																						13.6146	-1.44071		13.241	-1.6264		13.7102	-1.76513
																						11.5899	-3.56456		12.1548	-3.04232		11.5899	-3.68094
																						12.449	-3.1425		12.861	-2.34167		11.8565	-3.27054
																						13.203	-2.5192		13.203	-1.6396		12.9141	-2.71067
																						13.3342	-1.78912		12.1548	-2.89166		13.1083	-2.20254
																						13.6967	-1.50641		12.7249	-2.43549		13.377	-1.8253
																						11.5899	-3.40179		13.203	-1.76601		11.5899	-3.30079
																						12.2061	-3.16938					12.3588	-3.24599
																						12.6215	-2.67733					12.6571	-2.91937
																						13.1184	-1.93282					13.0281	-2.41417
																						13.8451	-1.52398					13.567	-2.01503
																						11.3702	-3.26591
																						11.7753	-3.06447
																						12.2061	-2.66807
																						12.8866	-2.16924
																						13.6011	-1.60859
																						11.3702	-3.2166
																						11.9316	-3.11093
																						12.4252	-2.67699
																						12.9141	-2.16126
																						13.48	-1.5854

## Sheet: Figure 3
	Figure 3a
	HT1080-doxo GI (Av)																						HT1080-doxo C (Av)
					+ DOXO
	Time [days]	0.249998	0.499995	0.749992	0.99999	1.29166	1.54166	1.79166	2.04166	2.33333	2.58333	2.83333	3.08332	3.375	3.625	3.87499	4.12499	4.41667	4.66666	4.91666			Time [days]	0nM	25nM	50nM	75nM
	0nM	0	0.0199574	0.0452313	0.0833735	0.131799	0.193574	0.255603	0.3337	0.44362	0.553883	0.657245	0.770025	0.877128	0.964401	1.0289	1.0768	1.10563	1.13493	1.15188			0	1.41	1.41	1.41	1.41
	25nM	0	0.0205787	0.0454771	0.0854179	0.141111	0.20378	0.25773	0.318652	0.397833	0.465471	0.514507	0.57053	0.618828	0.66634	0.702514	0.739228	0.758205	0.782183	0.804956		+ DOXO	1.01042	2.28	2.355	2.4925	2.295
	50nM	0	0.0185124	0.0427589	0.0826403	0.135315	0.193323	0.238781	0.287432	0.346833	0.39526	0.422497	0.456131	0.48038	0.509576	0.527339	0.547802	0.558268	0.571706	0.58308			2.05208	4.6125	3.415	2.81	2.665
	75nM	0	0.0161834	0.0400897	0.0788744	0.132314	0.188534	0.228933	0.271434	0.32563	0.368133	0.391909	0.418431	0.442067	0.46586	0.479994	0.496752	0.503243	0.515213	0.525056			3.09375	7.575	4.5725	3.105	2.745
																							4.13542	8.275	4.2575	2.845	2.875
					+ DOXO																		5.05208	8.275	4.5275	2.68225	2.62
	Time [days]	0.249997	0.499994	0.749992	0.999988	1.34375	1.59374	1.84374	2.20833	2.45833	2.70832	2.95832	3.34375	3.59375	3.84375	4.09375	4.38542	4.63542	4.88541
	100nM	0	0.0129266	0.0429008	0.0713497	0.11415	0.161771	0.196284	0.258571	0.297179	0.323536	0.347402	0.379614	0.400597	0.417099	0.440798	0.446137	0.465659	0.480692				Time [days]	100nM	1uM
	1uM	0	0.0129423	0.0437504	0.0702629	0.104454	0.128863	0.135477	0.154802	0.165912	0.1696	0.171636	0.177087	0.182145	0.186004	0.194954	0.195957	0.203633	0.207737				0	1.435	1.435
																						+ DOXO	0.958333	2.2925	2.15375
					+ DOXO																		2	2.81625	2.26625
	Time [days]	0.249997	0.499995	0.749992	0.999989	1.30208	1.55208	1.80208	2.05207	2.33333	2.58333	2.83333	3.08332	3.44791	3.69791	3.94791	4.22916	4.47916	4.72916	4.97916			3.04167	2.73125	1.39375
	10nM	0	0.00481295	0.0550699	0.0871197	0.123188	0.165448	0.218801	0.289507	0.351333	0.420401	0.490223	0.581649	0.659292	0.734008	0.806078	0.864002	0.910947	0.953132	0.918236			4.14583	2.3775	1.41
	500nM	0	0.00550106	0.0537692	0.0830794	0.0995813	0.112945	0.128099	0.152081	0.160188	0.168993	0.17853	0.189311	0.199226	0.207994	0.219	0.226944	0.23532	0.2418	0.223851			5	1.895	1.05
	750nM	0	0.00403543	0.0531543	0.0833099	0.0945023	0.104	0.117993	0.139606	0.146347	0.150813	0.158505	0.168457	0.174736	0.180331	0.185851	0.191406	0.198385	0.203739	0.193522
																							Time [days]	10nM	500nM	750nM
																							0	1.72	1.72	1.72
																						+ DOXO	1.02083	2.1275	2.0675	1.995
																							2.0625	4.26	2.3725	2.23
	HT1080-doxo GI (SEM)																						3.16667	6.05	1.975	2.1575
					+ DOXO																		3.95833	6.925	2.24	1.68
	Time [days]	0.249998	0.499995	0.749992	0.99999	1.29166	1.54166	1.79166	2.04166	2.33333	2.58333	2.83333	3.08332	3.375	3.625	3.87499	4.12499	4.41667	4.66666	4.91666			5.02083	6.975	1.555	1.19
	0nM	0	0.00292984	0.00420217	0.00604151	0.0100889	0.0113232	0.0135722	0.0161637	0.0173889	0.0190543	0.0186643	0.0197311	0.0279916	0.03438	0.0441007	0.0496669	0.0495084	0.0555939	0.0559359
	25nM	0	0.00148733	0.00263386	0.0035717	0.000949026	0.00466819	0.00592261	0.00756729	0.00907897	0.0115412	0.0125137	0.0143696	0.014636	0.0167193	0.0183148	0.0193061	0.0193978	0.0180818	0.0186306
	50nM	0	0.00115885	0.00189501	0.0028853	0.00236232	0.0034962	0.00431556	0.00529501	0.00631179	0.00784792	0.00670853	0.00894611	0.0109947	0.0124615	0.0124176	0.0138699	0.0136058	0.013707	0.0143671			HT1080-doxo C (SEM)
	75nM	0	0.00166389	0.00254957	0.00364474	0.00333329	0.00531287	0.00481046	0.00505922	0.00637944	0.00621347	0.00496107	0.0055257	0.00548988	0.00525173	0.00485355	0.00550593	0.00722546	0.00673696	0.00581741
																							Time [days]	100nM	1uM doxo
					+ DOXO																		0	0.170318	0.170318
	Time [days]	0.249997	0.499994	0.749992	0.999988	1.34375	1.59374	1.84374	2.20833	2.45833	2.70832	2.95832	3.34375	3.59375	3.84375	4.09375	4.38542	4.63542	4.88541			+ DOXO	1.01042	0.0562176	0.102477
	100nM	0	0.00746323	0.00500042	0.00589567	0.00313108	0.00415058	0.00464585	0.00247913	0.00369269	0.00395229	0.00532553	0.00325736	0.00352938	0.00327672	0.00679054	0.00893002	0.00759752	0.007781				2.05208	0.0976681	0.0560645
	1uM	0	0.00747231	0.00427794	0.00628298	0.00127712	0.00301066	0.00341533	0.00535186	0.00648671	0.00733214	0.00963377	0.0124395	0.0143309	0.0146054	0.016736	0.0156588	0.0138489	0.0140845				3.09375	0.0425918	0.283515
																							4.13542	0.0749861	0.184831
					+ DOXO																		5.05208	0.070208	0.193164
	Time [days]	0.249997	0.499995	0.749992	0.999989	1.30208	1.55208	1.80208	2.05207	2.33333	2.58333	2.83333	3.08332	3.44791	3.69791	3.94791	4.22916	4.47916	4.72916	4.97916
	10nM	0	0.0066908	0.00687364	0.00673804	0.00431622	0.00531121	0.0071531	0.0082304	0.00364474	0.00546739	0.00820595	0.00947998	0.00937722	0.0128599	0.0170674	0.0221092	0.0284948	0.0317782	0.0334387			Time [days]	0nM	25nM	50nM	75nM
	500nM	0	0.00303606	0.00497239	0.00579205	0.00407904	0.00345265	0.00416767	0.00491848	0.00427324	0.00377798	0.00670123	0.00660817	0.00528436	0.00566908	0.0067534	0.00788936	0.00738749	0.00749562	0.00768815			0	0	0	0	0
	750nM	0	0.00542384	0.00594395	0.00626649	0.00602315	0.00637422	0.00642325	0.0069237	0.00769002	0.0075197	0.00822372	0.0081856	0.00776004	0.00841099	0.00865296	0.00840125	0.00770104	0.00691481	0.00736364		+ DOXO	0.958333	0.2	0.045	0.0025	0.17
																							2	0.0475	0.02	0.32	0.12
																							3.04167	0.275	0.0675	0.21	0.03
																							4.14583	0.925	0.4725	0.06	0.135
																							5	1.175	0.2725	0.01725	0.23
																							Time [days]	10nM	500nM	750nM
																							0	0	0	0
																						+ DOXO	1.02083	0.0325	0.0175	0.07
																							2.0625	0.095	0.0225	0.07
																							3.16667	0.4	0.035	0.0225
																							3.95833	0.225	0.02	0.205
																							5.02083	0.725	0.19	0.095
	Figure 3b
	K562-doxo GI (Av)																			K562-doxo C (Av)
					+ DOXO
	Time [days]	0.249997	0.499995	0.749992	0.999989	1.84374	2.41666	2.66666	2.91666	3.76041	4.01041	5.39583	5.64583	5.89582	6.14582	6.39582	6.64582			Time (days)	0nM	10nM	25nM	50nM	75nM	100nM	500nM	750nM	1uM
	0nM	0	0.010813	0.0198668	0.0317981	0.0774162	0.125928	0.165406	0.206296	0.227369	0.233803	0.239439	0.248028	0.255064	0.265635	0.275924	0.284148			0	1.14	1.14	1.14	1.14	1.14	1.14	1.14	1.14	1.14
	10nM	0	0.0104944	0.0173308	0.0246992	0.0486095	0.104446	0.143788	0.186721	0.23922	0.251138	0.252293	0.261025	0.267844	0.265873	0.2688	0.269869		+ DOXO	1	2.385	2.7075	2.1	2.56	2.4125	2.4625	2.615	2.7225	2.45125
	25nM	0	0.0134489	0.0254669	0.0312655	0.0625719	0.118004	0.154818	0.195947	0.23827	0.247484	0.262515	0.264517	0.26447	0.263787	0.264495	0.263538			1.85417	5.7975	4.2575	4.19	3.8375	4.2775	3.605	3.035	2.675	3.035
	50nM	0	0.0152827	0.0277023	0.0365055	0.068454	0.124249	0.160868	0.201382	0.247281	0.254376	0.244989	0.248606	0.24944	0.249108	0.249642	0.247952			2.96875	8.44	8.91	8.39	6.9575	5.72	4.815	2.88	2.735	3.5725
	75nM	0	0.0133584	0.0242775	0.0334496	0.0662934	0.1221	0.159298	0.199981	0.236065	0.241198	0.247125	0.250086	0.252494	0.252692	0.255473	0.253394			4.03125	13.15	13.875	11.725	10.6175	9.2125	7.75	3.735	4.0875	4.69875
	100nM	0	0.015646	0.0265266	0.0358872	0.0779953	0.131131	0.167796	0.205248	0.243372	0.246533	0.260483	0.263414	0.267418	0.269692	0.274028	0.274035			4.85417	16.45	16.075	12.55	11.3625	10.3925	7.63625	3.7275	4.1525	4.22125
	500nM	0	0.0121064	0.022182	0.0307088	0.0775268	0.104979	0.121943	0.13684	0.150725	0.156173	0.154743	0.161531	0.165834	0.169489	0.177211	0.181989			6.83333	18.325	18.375	12.55	12.925	10.295	8.23	4.1175	3.505	3.97
	750nM	0	0.00877644	0.0202057	0.0306473	0.0742199	0.0890257	0.0931957	0.101045	0.105886	0.10846	0.122612	0.128743	0.137932	0.144911	0.153217	0.156656
	1uM	0	-7.20246e-05	0.00819314	0.0193211	0.0457854	0.0544326	0.0565829	0.0599657	0.0470653	0.049857	0.0571045	0.0573811	0.0756732	0.0741248	0.0760744	0.0766272
	K562-doxo GI (SEM)																			K562-doxo C (SEM)
					+ DOXO
	Time [days]	0.249997	0.499995	0.749992	0.999989	1.84374	2.41666	2.66666	2.91666	3.76041	4.01041	5.39583	5.64583	5.89582	6.14582	6.39582	6.64582			Time (days)	0nM	10nM	25nM	50nM	75nM	100nM	500nM	750nM	1uM
	0nM	0	0.00117854	0.00140479	0.00174151	0.000355969	0.00324488	0.00422159	0.00441236	0.00800605	0.0083214	0.0152094	0.0114424	0.0134888	0.0139237	0.0143962	0.0131862			0	0	0	0	0	0	0	0	0	0
	10nM	0	0.00161677	0.00191193	0.00365138	0.00794871	0.00466799	0.00475977	0.00643676	0.00171772	0.00265255	0.0173964	0.0130551	0.00999646	0.0147481	0.014558	0.0136326		+ DOXO	1	0.0798436	0.0690863	0.0947804	0.0261406	0.128412	0.0998645	0.150803	0.115785	0.0789086
	25nM	0	0.00137982	0.00133274	0.00312431	0.00513587	0.00555603	0.00614515	0.00558073	0.00735364	0.00872039	0.00558886	0.00691514	0.00805868	0.00883928	0.00895101	0.00864393			1.85417	0.35652	0.392755	0.0968676	0.0753188	0.128606	0.122372	0.216044	0.181865	0.0455522
	50nM	0	0.00122794	0.00165447	0.00319222	0.00681793	0.0049927	0.00578507	0.0059522	0.0114102	0.0133327	0.00963469	0.00962777	0.00982282	0.00950673	0.00921697	0.00933265			2.96875	0.0843603	0.420833	1.12028	0.28692	0.266364	0.149471	0.0760482	0.104602	0.161471
	75nM	0	0.00110406	0.00141704	0.00235279	0.00704669	0.00669486	0.0072442	0.00739432	0.0102124	0.00932037	0.0111763	0.0122189	0.0123805	0.0114248	0.0112977	0.0107077			4.03125	0.894893	0.631631	0.497284	0.162192	0.506481	0.596992	0.366799	0.272072	0.199503
	100nM	0	0.00338341	0.0037738	0.00414369	0.00553183	0.0061917	0.00717609	0.00785742	0.00605372	0.00628837	0.011454	0.0115838	0.01146	0.0110247	0.0110179	0.0103775			4.85417	1.61064	0.812788	0.55	0.551277	0.558292	0.568761	0.44947	0.383327	0.206724
	500nM	0	0.000842217	0.000471332	0.00203498	0.00427022	0.00253832	0.00170831	0.00191694	0.0058556	0.00561078	0.0118061	0.0106452	0.0103379	0.0105745	0.01158	0.0116309			6.83333	0.512144	0.495606	0.490748	0.406971	0.565413	0.420714	0.225772	0.207304	0.188724
	750nM	0	0.00219254	0.00145953	0.00411713	0.00740778	0.00704314	0.00650953	0.006593	0.00852536	0.00908955	0.00305395	0.00528409	0.0069492	0.00644244	0.00599965	0.00600644
	1uM	0	0.0017781	0.00106905	0.00182774	0.00166739	0.000711177	0.00225011	0.00374256	0.00540658	0.00278487	0.00380186	0.00704708	0.00623843	0.00140861	0.00150275	0.000306045
	Figure 3c								Figure 3d
	[doxo]	Ln([doxo])	Av Uc	Av Up	SEM Uc	SEM Up			[doxo]	Ln([doxo])	Av Uc	Av Up	SEM Uc	SEM Up
	10nM	2.30358	94.6111	133.143	7.39381	3.76016			10nM	2.30358	98.6955	113.28	3.43307	4.99415
	25nM	3.21928	58.575	107.013	0.383738	1.77426			25nM	3.21928	109.681	107.287	12.4151	0.79475
	50nM	3.91222	19.1929	97.3349	6.06758	2.40934			50nM	3.91222	81.697	98.4494	2.91287	6.59183
	75nM	4.31762	16.0717	70.0389	5.55615	10.1566			75nM	4.31762	66.622	82.8248	5.47062	4.42453
	100nM	4.60527	15.1417	76.6622	2.53359	1.19614			100nM	4.60527	61.6485	87.1007	3.50841	4.07963
	500nM	6.21463	0.702245	57.7902	0.785038	0.498837			500nM	6.21463	22.1622	33.5421	6.7823	11.2366
	750nM	6.62009	7.35205	53.0459	4.24728	2.86924			750nM	6.62009	27.5805	32.7935	6.54199	8.69693
	1uM	6.90777	6.32561	58.6101	6.58337	9.36364			1uM	6.90777	28.1628	34.4614	4.04824	7.17555

## Sheet: Figure 4
	Figure 4b																										Figure 4d
	HEK293LP-EBFP-dox GI (Av)																										HEK293LP-EBFP-dox Cp (Av)
	Time [days]	0.249997	0.499993	0.749989	0.999986	1.24998	1.49998	1.74997	1.99997	2.24997	2.49996	2.74996	2.99996	3.24995	3.49995	3.74995	3.99994	4.24994	4.49993	4.74993	4.99993	5.24992	5.49992	5.74991	5.99991		Time [days]	0.999986	1.24998	1.49998	1.74997	1.99997	2.24997	2.49996	2.74996	2.99996
	0ng/ul	0	0.00960185	0.0271845	0.0540843	0.0918617	0.148331	0.232419	0.346715	0.507253	0.699788	0.912384	1.11855	1.28111	1.3993	1.47149	1.50122	1.51236	1.50368	1.51554	1.5154	1.48882	1.45521	1.41821	1.39986		0ng/ul	1.94344	2.59011	3.46103	4.62787	6.06422	7.89789	9.91327	11.9808	13.8703
	0.1ng/ul	0	0.0119808	0.0312496	0.0584505	0.099471	0.155519	0.238304	0.352866	0.495429	0.646586	0.787214	0.952986	1.06003	1.12187	1.14974	1.19483	1.2189	1.2289	1.21888	1.20261	1.1983	1.18333	1.1806	1.17837		0.1ng/ul	2.68389	3.31807	4.1191	5.20898	6.60075	8.19558	9.77492	11.1607	12.7165
	0.25ng/ul	0	0.013033	0.0315626	0.060865	0.099046	0.159125	0.238461	0.355884	0.505845	0.666911	0.826888	0.965262	1.10284	1.19393	1.249	1.30588	1.31902	1.31786	1.31621	1.31605	1.3078	1.32255	1.29321	1.29547		0.25ng/ul	2.56015	3.16087	4.03	5.08434	6.52025	8.20455	9.88024	11.4493	12.7472
	0.5ng/ul	0	0.0119755	0.0323758	0.0644848	0.114152	0.181931	0.281597	0.421233	0.596805	0.788402	0.976541	1.15459	1.31534	1.43794	1.52741	1.57955	1.60936	1.62078	1.61878	1.60658	1.59278	1.57785	1.55202	1.5317		0.5ng/ul	2.33635	3.13247	4.11092	5.41538	7.07845	8.988	10.9154	12.6949	14.3002
	1ng/ul	0	0.0117349	0.0336539	0.0681292	0.122866	0.202784	0.309273	0.448506	0.61916	0.800737	0.978495	1.15084	1.30638	1.43321	1.52683	1.58991	1.62916	1.64887	1.65252	1.63708	1.63062	1.62017	1.60334	1.58562		1ng/ul	2.42186	3.28499	4.41432	5.77675	7.40247	9.23428	11.0484	12.7257	14.279
	2ng/ul	0	0.00707553	0.0229278	0.0461365	0.0836556	0.137217	0.21923	0.341666	0.502188	0.693279	0.896662	1.09811	1.27347	1.41719	1.52138	1.58515	1.61587	1.63236	1.63076	1.61556	1.59415	1.57269	1.53939	1.50435		2ng/ul	1.83534	2.48978	3.32822	4.48294	6.03178	7.86886	9.87265	11.8552	13.7067
	HEK293LP-EBFP-dox GI (SEM)																										HEK293LP-EBFP-dox Cp (err)
	Time [days]	0.249997	0.499993	0.749989	0.999986	1.24998	1.49998	1.74997	1.99997	2.24997	2.49996	2.74996	2.99996	3.24995	3.49995	3.74995	3.99994	4.24994	4.49993	4.74993	4.99993	5.24992	5.49992	5.74991	5.99991		Time [days]	0.999986	1.24998	1.49998	1.74997	1.99997	2.24997	2.49996	2.74996	2.99996
	0ng/ul	0.00251458	0.00183429	0.00382328	0.00570444	0.0073186	0.00979648	0.0144584	0.0190151	0.0239428	0.0277675	0.0276354	0.0217542	0.0187148	0.0172479	0.0172261	0.0180545	0.0211496	0.0208933	0.0155817	0.012361	0.0144653	0.0186702	0.0157919	0.0162648		0ng/ul	0.104077	0.120376	0.144893	0.192588	0.22922	0.262173	0.28009	0.260275	0.194165
	0.1ng/ul	0.00160428	0.00400868	0.00663168	0.00761836	0.0095919	0.0128734	0.0182711	0.0201052	0.0236682	0.0223012	0.0296263	0.0424284	0.0084553	0.0162265	0.0070859	0.0176661	0.0194276	0.0131273	0.0147002	0.0148053	0.0209801	0.0236431	0.0285604	0.0278535		0.1ng/ul	0.122849	0.142285	0.177719	0.232902	0.23465	0.255848	0.225892	0.285358	0.384973
	0.25ng/ul	0.00407436	0.00517042	0.0068809	0.00782139	0.009655	0.0132323	0.0176635	0.0190936	0.0170969	0.0209566	0.0225718	0.0203651	0.0247722	0.0214876	0.0228697	0.0279424	0.0285918	0.0292366	0.0260268	0.0286305	0.0403324	0.0361851	0.0338708	0.0361276		0.25ng/ul	0.12921	0.146334	0.18469	0.22657	0.223946	0.184095	0.210477	0.214364	0.186812
	0.5ng/ul	0.00199852	0.00402846	0.00651309	0.00785075	0.00926043	0.0131523	0.0182045	0.019357	0.0188088	0.0195799	0.019237	0.0145426	0.0115649	0.0110587	0.0134827	0.0170241	0.0196313	0.021116	0.0225313	0.0226299	0.0235116	0.0235941	0.0236514	0.0227976		0.5ng/ul	0.134183	0.141849	0.182404	0.228518	0.22024	0.196265	0.190052	0.176848	0.128156
	1ng/ul	0.00107715	0.00310156	0.00565313	0.00686474	0.00872418	0.0128748	0.0161731	0.017281	0.0175223	0.0175465	0.0155869	0.0115203	0.00854653	0.00757546	0.00851241	0.013838	0.0177106	0.0204094	0.0228045	0.0210026	0.0222347	0.0224882	0.023981	0.0241497		1ng/ul	0.115199	0.13048	0.172986	0.196696	0.191786	0.179612	0.168804	0.142633	0.101301
	2ng/ul	0.00301718	0.00124232	0.00323075	0.00398286	0.00449702	0.00611046	0.00847598	0.0120408	0.0149433	0.0150972	0.0128103	0.010099	0.00614624	0.00764962	0.0138318	0.0206583	0.0268899	0.0321166	0.0358617	0.0356405	0.0368188	0.03795	0.0390947	0.0391512		2ng/ul	0.0739122	0.0746135	0.0908971	0.1126	0.143626	0.162309	0.151482	0.120609	0.090336
	Figure 4c																										Figure 4e
	HEK293LP-EBFP-dox BFP (Av)																										HEK293LP-EBFP-dox BFP/Cp
	Time [days]	0.249997	0.499993	0.749989	0.999986	1.24998	1.49998	1.74997	1.99997	2.24997	2.49996	2.74996	2.99996	3.24995	3.49995	3.74995	3.99994	4.24994	4.49993	4.74993	4.99993	5.24992	5.49992	5.74991	5.99991			0ng/ul	0.1ng/ul	0.25ng/ul	0.5ng/ul	1ng/ul	2ng/ul
	0ng/ul	80.2952	77.7667	74.681	77.1607	73.225	67.4476	67.9595	54.1417	40.256	38.3226	30.6036	19.5	12.8333	12.5274	9.95595	8.86548	10.5274	12.3	18.9488	27.6798	33.0131	36.1298	48.5726	50.9536			10.8821	18.095	55.878	80.9446	116.958	171.65
	0.1ng/ul	6.75952	7.48095	6.64524	10.9107	5.70119	1.61429	13.5667	4.7131	6.19643	12.4417	29.5917	48.9048	75.8214	114.111	161.825	196.354	240.135	281.443	317.235	345.43	348.013	369.285	376.692	377.394			2.71789	17.3158	54.4778	95.475	109.062	175.447
	0.25ng/ul	21.569	23.1	28.919	39.0298	52.9631	64.5548	107.031	129.749	165.006	213.346	287.949	390.833	508.821	647.468	809.087	956.913	1138.71	1312.88	1466.64	1582.64	1716.89	1835.12	1895.81	1960.29			5.39307	9.87728	49.4291	83.3074	115.866	171.806
	0.5ng/ul	27.1048	31.2786	44.4905	66.8155	100.892	145.781	220.055	274.189	355.315	462.787	603.735	763.202	945.952	1159.93	1400.96	1657.31	1917.36	2189.47	2461.66	2719.23	2912.79	3137.15	3352.5	3528.87			-3.74927	-3.46438	9.13155	29.0522	55.0992	83.4926
	1ng/ul	33.4143	46.5643	66.9905	101.018	153.832	216.412	324.983	432.368	572.101	737.394	934.306	1136.81	1367.14	1617.09	1894.53	2215.65	2545.99	2902.55	3219.96	3496.17	3709.06	3936.03	4136.97	4307.73			-5.0703	-5.31785	15.0406	26.1706	46.8233	77.7028
	2ng/ul	56.7476	70.7667	102.086	148.982	229.07	341.257	509.162	674.773	882.03	1114.23	1379.2	1654.95	1970.43	2318.65	2739.44	3234.16	3789.97	4341.78	4832.7	5225.01	5540.64	5871.31	6144.89	6378.66			1.09198	-5.17132	13.1733	28.7678	53.2085	78.6528
																												-1.31516	-3.19289	15.2708	33.2479	62.1365	88.1975
																											Average	1.42147	4.02024	30.343	53.8522	79.8791	120.993
	HEK293LP-EBFP-dox BFP (SEM)																										SD	5.52924	10.7153	21.6212	31.0084	32.2862	48.7543
	Time [days]	0.249997	0.499993	0.749989	0.999986	1.24998	1.49998	1.74997	1.99997	2.24997	2.49996	2.74996	2.99996	3.24995	3.49995	3.74995	3.99994	4.24994	4.49993	4.74993	4.99993	5.24992	5.49992	5.74991	5.99991		HEK293LP-EBFP-dox BFP/Cp (t test)
	0ng/ul	21.659	21.5682	20.9622	22.1145	23.961	24.3375	27.7483	24.3283	25.8282	28.9062	31.75	29.0505	30.7526	31.7792	31.4702	31.366	29.6789	30.7944	31.8868	32.5864	32.5118	35.7773	32.0434	32.6657
	0.1ng/ul	10.2558	15.1068	17.0288	17.6021	21.3124	23.7768	27.2575	28.7473	35.1423	37.6603	47.3999	50.0753	60.6729	72.0033	89.2079	98.6432	110.539	124.332	136.622	145.544	148.18	156.304	156.282	157.806		Comparing	p value
	0.25ng/ul	14.7396	16.7439	20.3036	22.549	29.5347	35.7753	47.6287	52.9927	64.2831	76.9575	92.3819	104.962	125.464	150.633	174.602	206.08	224.57	255.32	292.4	310.233	344.984	368.819	363.314	356.951		0 to 0.1ng/ul	0.353708
	0.5ng/ul	32.081	34.1817	37.7905	42.592	52.9825	62.3342	81.268	90.644	106.639	123.482	145.273	161.966	180.913	201.838	221.869	238.461	259.322	294.368	320.383	341.327	348.072	367.213	375.769	369.166		0.1 to 0.25ng/ul	0.000858165
	1ng/ul	11.097	15.5709	19.3852	26.8862	39.223	53.9364	71.7543	87.6333	112.55	133.844	157.064	170.169	189.83	204.887	212.408	226.65	246.513	281.196	295.956	307.402	309.026	316.818	306.221	298.12		0.25 to 0.5ng/ul	0.00108783
	2ng/ul	9.7949	11.5212	15.6038	22.1724	36.3734	55.6766	84.9972	113.262	153.242	185.878	223.383	246.919	273.92	292.672	299.963	303.617	320.077	348.012	361.433	369.467	371.457	386.428	387.433	374.731		0.5 to 1ng/ul	9.34632e-05
																											1 to 2ng/ul	0.000737596
