# Supplementary material for: Mammalian cell growth characterisation by a non-invasive plate reader assay
Source: Nat Commun. 2024 Jan 2;15:57. doi: 10.1038/s41467-023-44396-4 (PMC10761699; doi:10.1038/s41467-023-44396-4)
Supplement: Supplementary file 8 — Source Data [file 41467_2023_44396_MOESM8_ESM.zip › Source Files/Supp Figures - Source data.xlsx]

## Sheet: Figure S1
	Figure S1a
	Time [days]	0	0.25	0.5	0.75	1	1.25	1.5	1.75	2	2.25	2.5	2.75	3	3.25	3.5	3.75	4	4.25	4.5	4.75	5	5.25	5.5	5.75	6	6.25	6.5
	K562-Glu-B4 Abs430	0.509568	0.49526	0.50012	0.509208	0.523696	0.60406	0.594248	0.610148	0.64918	0.701856	0.715156	0.728176	0.742848	0.811868	0.775632	0.770316	0.780064	0.771836	0.767368	0.740884	0.722072	0.7319	0.755344	0.78582	0.818588	0.858208	0.898588
	K562-Glu-B5 Abs430	0.499116	0.497364	0.502592	0.511052	0.526904	0.586008	0.587296	0.613392	0.650836	0.7099	0.72932	0.74988	0.769212	0.779868	0.783424	0.793204	0.768516	0.75644	0.757672	0.761688	0.762432	0.767692	0.779936	0.800264	0.82856	0.861544	0.89432
	K562-Glu-B4 Abs560	0.493012	0.465876	0.46546	0.461524	0.458848	0.530024	0.496192	0.481244	0.48886	0.52924	0.532328	0.527436	0.527252	0.582996	0.54414	0.521964	0.523152	0.500432	0.486996	0.4479	0.417636	0.417116	0.429292	0.449492	0.473	0.501708	0.53414
	K562-Glu-B5 Abs560	0.482104	0.468572	0.467044	0.462736	0.461288	0.509652	0.489316	0.482304	0.487792	0.529	0.533096	0.536336	0.540944	0.54564	0.537524	0.531072	0.500008	0.473212	0.4659	0.447364	0.436788	0.43386	0.435988	0.447644	0.466768	0.489092	0.51174
	K562-Glu-B4 Abs430/Abs560	1.03358	1.06307	1.07446	1.10332	1.14133	1.13968	1.19762	1.26786	1.32795	1.32616	1.34345	1.3806	1.40891	1.39258	1.42543	1.4758	1.49108	1.54234	1.57572	1.65413	1.72895	1.75467	1.75951	1.74824	1.73063	1.71057	1.68231
	K562-Glu-B5 Abs430/Abs560	1.03529	1.06145	1.07611	1.10441	1.14225	1.14982	1.20024	1.2718	1.33425	1.34197	1.36808	1.39815	1.42198	1.42927	1.45747	1.49359	1.53701	1.59852	1.62625	1.70261	1.74554	1.76945	1.78889	1.78772	1.7751	1.76152	1.74761
	Figure S1b
	Time [days]	0	0.25	0.5	0.75	1	1.25	1.5	1.75	2	2.25	2.5	2.75	3	3.25	3.5	3.75	4	4.25	4.5	4.75	5	5.25	5.5	5.75	6	6.25	6.5
	Av Background	0.9	1.01747	1.01075	1.00818	1.01007	0.99659	1.00276	1.00799	1.0115	0.991257	0.994152	0.9903	0.990466	0.980139	0.983565	0.981822	0.981782	0.996255	1.0092	1.05678	1.06446	1.06697	1.07116	1.07185	1.07105	1.07337	1.07664
	Err Background	0.0144394	0.0151762	0.016902	0.0168982	0.015344	0.0098623	0.0093307	0.00964177	0.0101764	0.00436386	0.00580109	0.00993632	0.0128058	0.0140776	0.0145277	0.0169409	0.0198102	0.0255119	0.0246954	0.0177174	0.0168438	0.0122997	0.0107388	0.0107815	0.0107157	0.0102794	0.0106673
	Figure S1c
	Time [days]	0	0.25	0.5	0.75	1	1.25	1.5	1.75	2	2.25	2.5	2.75	3	3.25	3.5	3.75	4	4.25	4.5	4.75	5	5.25	5.5	5.75	6	6.25	6.5
	K562-Glu-B4 GI	0.0241084	0.0455984	0.0637105	0.0951362	0.131254	0.143094	0.194855	0.259867	0.316443	0.334901	0.349298	0.390296	0.418439	0.41244	0.441863	0.493981	0.509303	0.546085	0.566515	0.597343	0.664487	0.687698	0.688352	0.676389	0.659579	0.637206	0.605673
	K562-Glu-B5 GI	0.0258141	0.0439721	0.0653593	0.0962314	0.132171	0.15323	0.197477	0.263807	0.322745	0.350709	0.373931	0.407854	0.431515	0.449133	0.473903	0.511769	0.555226	0.602268	0.617052	0.645829	0.681079	0.702477	0.717734	0.715873	0.70405	0.688151	0.670971
	Figure S1d
	Time [days]	0	0.25	0.5	0.75	1	1.25	1.5	1.75	2	2.25	2.5	2.75	3.08333	3.33333	3.58333	3.83333	4.08333	4.33333	4.58333	4.875	5.625	5.875	6.125	6.375	6.625	6.875
	Jurkat-Glu-B4 Abs430	0.64376	0.676664	0.712132	0.718132	0.699784	0.682792	0.68088	0.681648	0.681544	0.66912	0.631084	0.597068	0.599324	0.660136	0.664692	0.691224	0.712884	0.75168	0.730688	0.725644	0.76728	0.753004	0.735152	0.735068	0.73818	0.74536
	Jurkat-Glu-B5 Abs430	0.628808	0.6703	0.705076	0.716376	0.69982	0.67736	0.675288	0.676116	0.672728	0.634868	0.55672	0.56898	0.590492	0.660284	0.678632	0.71138	0.727552	0.770156	0.761964	0.76428	0.770964	0.789052	0.79514	0.79666	0.803588	0.813964
	Jurkat-Glu-B4 Abs560	0.718552	0.660968	0.693004	0.693472	0.676608	0.648156	0.643808	0.631432	0.62414	0.573912	0.5155	0.460132	0.442864	0.491596	0.477036	0.481492	0.496172	0.532284	0.501664	0.489416	0.518392	0.505548	0.48354	0.479324	0.478648	0.484936
	Jurkat-Glu-B5 Abs560	0.698764	0.64894	0.681452	0.689284	0.675176	0.64468	0.638748	0.6263	0.616368	0.535596	0.452572	0.432576	0.432452	0.475672	0.472044	0.479296	0.486736	0.515832	0.497792	0.492272	0.482636	0.500792	0.500184	0.496116	0.500572	0.508588
	Jurkat-Glu-B4 Abs430/Abs560	0.895913	1.02375	1.0276	1.03556	1.03425	1.05344	1.05758	1.07953	1.09197	1.16589	1.22422	1.2976	1.35329	1.34284	1.39338	1.43559	1.43677	1.41218	1.45653	1.48267	1.48012	1.48948	1.52035	1.53355	1.54222	1.53703
	Jurkat-Glu-B5 Abs430/Abs560	0.899886	1.03292	1.03467	1.0393	1.0365	1.05069	1.05721	1.07954	1.09144	1.18535	1.23012	1.31533	1.36545	1.38811	1.43765	1.48422	1.49476	1.49304	1.53069	1.55256	1.5974	1.57561	1.58969	1.60579	1.60534	1.60044
	Figure S1e
	Time [days]	0	0.25	0.5	0.75	1	1.25	1.5	1.75	2	2.25	2.5	2.75	3.08333	3.33333	3.58333	3.83333	4.08333	4.33333	4.58333	4.875	5.625	5.875	6.125	6.375	6.625	6.875
	Av Background	0.823734	1.03688	1.03367	1.04109	1.03144	1.01982	1.01258	1.02273	1.01454	1.0355	1.0417	1.03773	1.03734	1.02752	1.03143	1.03292	1.02951	1.02374	1.02306	1.02293	1.03279	1.04286	1.05809	1.07352	1.0843	1.09194
	Err Background	0.0057738	0.00525963	0.00245014	0.00199886	0.00509878	0.00240549	0.00219185	0.00192532	0.0021461	0.00301029	0.00522855	0.00611363	0.00706874	0.00342803	0.00410739	0.00546826	0.00466415	0.00556336	0.00545102	0.00214398	0.0109089	0.0111418	0.00905494	0.00467303	0.00376002	0.0051852
	Figure S1f
	Time [days]	0.25	0.5	0.75	1	1.25	1.5	1.75	2	2.25	2.5	2.75	3.08333	3.33333	3.58333	3.83333	4.08333	4.33333	4.58333	4.875	5.625	5.875	6.125	6.375	6.625	6.875
	Jurkat-Glu-B4 GI	-0.0131344	-0.00606468	-0.00552859	0.00280942	0.0336139	0.0449987	0.056796	0.0774294	0.130392	0.18252	0.25987	0.315952	0.315323	0.361952	0.402668	0.407254	0.388442	0.433469	0.459743	0.447328	0.446617	0.462259	0.460028	0.457914	0.445092
	Jurkat-Glu-B5 GI	-0.00396619	0.0010009	-0.00178423	0.00505632	0.0308679	0.044622	0.056809	0.0768954	0.149848	0.188427	0.277598	0.328112	0.360589	0.406219	0.451299	0.465243	0.4693	0.507628	0.529626	0.564615	0.532744	0.5316	0.532271	0.521035	0.508503

## Sheet: Figure S2
	Figure S2a
	Time [days]	0	0.25	0.5	0.75	1	1.25	1.5	1.75	2	2.25	2.5	2.75	3	3.25	3.5	3.75	4	4.25	4.5	4.75	5	5.25	5.5	5.75	6
	HT1080-A6 Abs430	0.912196	0.827232	0.771124	0.766496	0.76678	0.780576	0.785116	0.798576	0.818492	0.865312	0.886296	0.905096	0.933428	0.954144	0.975024	1.01854	1.02743	1.03618	1.04797	1.05098	1.05402	1.0561	1.05804	1.059	1.05895
	HT1080-B6 Abs430	0.865004	0.769548	0.770848	0.770624	0.77062	0.79144	0.797904	0.812284	0.833668	0.879964	0.903476	0.931452	0.96102	0.980908	0.995868	1.0363	1.03994	1.0466	1.06486	1.08494	1.09438	1.0928	1.08673	1.08572	1.08584
	HT1080-C4 Abs430	0.838288	0.753388	0.754868	0.755896	0.757268	0.778508	0.788088	0.801996	0.824052	0.8716	0.892984	0.920532	0.94768	0.968716	0.98938	1.03354	1.03734	1.04593	1.05767	1.05954	1.0618	1.06355	1.06754	1.06925	1.07124
	HT1080-C5 Abs430	0.841488	0.761048	0.76134	0.761332	0.763076	0.776056	0.784188	0.798952	0.81992	0.84664	0.870336	0.898552	0.94378	0.963164	0.978124	1.02023	1.02059	1.02717	1.03683	1.04074	1.05373	1.05138	1.05047	1.05151	1.052
	HT1080-A6 Abs560	1.17769	1.22164	1.15096	1.1337	1.11972	1.07174	1.03886	1.00886	0.975752	0.977024	0.934448	0.882944	0.783992	0.73268	0.69062	0.64418	0.624628	0.605712	0.593	0.586972	0.584852	0.583168	0.584252	0.583472	0.583224
	HT1080-B6 Abs560	1.08722	1.17008	1.15334	1.13545	1.11626	1.07246	1.02651	0.990268	0.951496	0.94076	0.885964	0.833532	0.738856	0.688496	0.64926	0.617876	0.598964	0.58254	0.586092	0.600488	0.605952	0.599288	0.59162	0.58722	0.5861
	HT1080-C4 Abs560	1.11725	1.17898	1.16338	1.14548	1.12568	1.08284	1.0375	0.998184	0.960228	0.954316	0.899384	0.842492	0.742288	0.689116	0.650132	0.618212	0.6003	0.585108	0.575056	0.570892	0.568708	0.566276	0.569416	0.568924	0.5681
	HT1080-C5 Abs560	1.11866	1.17247	1.15561	1.13989	1.12257	1.06462	1.0206	0.984956	0.947988	0.92504	0.874636	0.821232	0.736136	0.68288	0.641624	0.609952	0.589428	0.571788	0.563784	0.5605	0.570928	0.563716	0.561664	0.560148	0.557756
	HT1080-A6 Abs430/Abs560	0.774562	0.677149	0.669983	0.676099	0.684799	0.728323	0.755751	0.791563	0.838832	0.885661	0.94847	1.02509	1.19061	1.30227	1.41181	1.58114	1.64487	1.71069	1.76724	1.7905	1.80219	1.81096	1.81094	1.815	1.81568
	HT1080-B6 Abs430/Abs560	0.795614	0.657691	0.668361	0.678696	0.690359	0.737967	0.777299	0.820267	0.876166	0.935376	1.01977	1.11748	1.30069	1.42471	1.53385	1.6772	1.73622	1.79661	1.81688	1.80676	1.80606	1.8235	1.83687	1.84891	1.85266
	HT1080-C4 Abs430/Abs560	0.750312	0.639019	0.648858	0.659892	0.672723	0.71895	0.7596	0.803455	0.858184	0.913324	0.992884	1.09263	1.2767	1.40574	1.52181	1.67182	1.72804	1.78759	1.83924	1.85594	1.86703	1.87815	1.87481	1.87942	1.88566
	HT1080-C5 Abs430/Abs560	0.752231	0.649099	0.65882	0.667901	0.679757	0.728948	0.768363	0.811155	0.864905	0.915247	0.995084	1.09415	1.28207	1.41044	1.52445	1.67264	1.73149	1.79641	1.83905	1.85681	1.84565	1.8651	1.87028	1.8772	1.88614
	Figure S2b
	Time [days]	0	0.25	0.5	0.75	1	1.25	1.5	1.75	2	2.25	2.5	2.75	3	3.25	3.5	3.75	4	4.25	4.5	4.75	5	5.25	5.5	5.75	6
	HEK293T-C6 Abs430	0.853368	0.786764	0.78544	0.782404	0.780496	0.78622	0.79132	0.80184	0.819352	0.8498	0.875356	0.910052	0.969652	1.00472	1.03853	1.10565	1.12308	1.14188	1.14644	1.15686	1.16776	1.18294	1.2014	1.2085	1.21644
	HEK293T-D4 Abs430	0.822804	0.75524	0.755088	0.7527	0.7512	0.772896	0.777172	0.786048	0.802184	0.823472	0.8441	0.875332	0.941828	0.979172	1.0133	1.08684	1.10247	1.11967	1.12887	1.14389	1.16939	1.17755	1.187	1.19699	1.2056
	HEK293T-D5 Abs430	0.84056	0.77922	0.77884	0.775348	0.772924	0.796568	0.799192	0.808964	0.82552	0.856868	0.87916	0.912604	0.955732	0.991964	1.02622	1.08775	1.10549	1.12627	1.17334	1.18224	1.18891	1.1964	1.20756	1.21705	1.22713
	HEK293T-D6 Abs430	0.859532	0.796176	0.795064	0.790688	0.788136	0.806244	0.810048	0.819748	0.835584	0.865444	0.888272	0.92008	0.964936	0.997496	1.03485	1.10238	1.11882	1.13843	1.16011	1.17012	1.1791	1.18877	1.19935	1.21074	1.21989
	HEK293T-C6 Abs560	1.17032	1.20044	1.19	1.17769	1.16535	1.11093	1.07381	1.04549	1.01234	0.999096	0.937984	0.865204	0.745164	0.667092	0.607496	0.545064	0.513188	0.492072	0.474516	0.471924	0.474504	0.48592	0.505204	0.511096	0.519416
	HEK293T-D4 Abs560	1.1315	1.18404	1.17619	1.16426	1.15067	1.1108	1.07384	1.04588	1.01435	0.995248	0.945052	0.878896	0.755044	0.67506	0.613328	0.537104	0.501804	0.478112	0.461816	0.470944	0.485532	0.488976	0.496204	0.506208	0.515764
	HEK293T-D5 Abs560	1.14922	1.19351	1.18587	1.17388	1.16131	1.12821	1.09033	1.06386	1.03169	1.02695	0.972496	0.902348	0.758732	0.681724	0.620668	0.543988	0.512976	0.490836	0.501652	0.499052	0.498196	0.499852	0.506676	0.517432	0.528256
	HEK293T-D5 Abs560	1.18463	1.20855	1.2003	1.18926	1.17726	1.13571	1.09913	1.07226	1.04008	1.03346	0.977268	0.90616	0.771516	0.693948	0.632804	0.555564	0.520724	0.49652	0.485132	0.48078	0.481328	0.485452	0.49306	0.502912	0.51152
	HEK293T-C6 Abs430/Abs560	0.729177	0.655396	0.660036	0.664356	0.669754	0.707715	0.736926	0.76695	0.809368	0.850569	0.933231	1.05184	1.30126	1.50613	1.70952	2.02847	2.18845	2.32055	2.41603	2.45136	2.46101	2.43443	2.37806	2.36453	2.34194
	HEK293T-D4 Abs430/Abs560	0.727177	0.637848	0.641979	0.646507	0.652836	0.695799	0.723734	0.751569	0.790834	0.827404	0.893178	0.995945	1.24738	1.4505	1.65213	2.02351	2.19701	2.34185	2.44441	2.42893	2.40847	2.4082	2.39217	2.36462	2.33751
	HEK293T-D5 Abs430/Abs560	0.73142	0.65288	0.656766	0.660498	0.665563	0.706045	0.73298	0.760407	0.800161	0.834383	0.904024	1.01137	1.25964	1.45508	1.65341	1.99958	2.15505	2.2946	2.33896	2.36896	2.38643	2.39352	2.38329	2.35209	2.32298
	HEK293T-D6 Abs430/Abs560	0.725571	0.658785	0.66239	0.664859	0.669466	0.709902	0.736992	0.764508	0.803387	0.837424	0.908934	1.01536	1.2507	1.43742	1.63534	1.98426	2.14859	2.29282	2.39132	2.43379	2.44969	2.44879	2.43247	2.40745	2.38483
	Figure S2c
	Time [days]	0	0.25	0.5	0.75	1	1.25	1.5	1.75	2	2.25	2.5	2.75	3	3.25	3.5	3.75	4	4.25	4.5	4.75	5	5.25	5.5	5.75	6
	Av Background	0.945898	0.648756	0.646501	0.644298	0.640057	0.676019	0.68038	0.679386	0.681119	0.661875	0.658721	0.65918	0.675295	0.678468	0.677282	0.661267	0.646678	0.650198	0.658995	0.657504	0.653315	0.653499	0.644286	0.643045	0.643005
	Err Background	0.0329424	0.00349447	0.00284528	0.00275857	0.00230121	0.0101877	0.0099851	0.00984317	0.00968948	0.00399034	0.00348856	0.00387879	0.00512382	0.00518313	0.00532371	0.00221877	0.00230509	0.00233678	0.00136862	0.00269593	0.00283136	0.00246039	0.000763111	0.00140931	0.00168209
	Figure S2d
	Time [days]	0	0.25	0.5	0.75	1	1.25	1.5	1.75	2	2.25	2.5	2.75	3	3.25	3.5	3.75	4	4.25	4.5	4.75	5	5.25	5.5	5.75	6
	Av Background	1.00805	0.631212	0.632596	0.630514	0.62568	0.644794	0.643886	0.640954	0.640612	0.631532	0.626741	0.622011	0.627387	0.627649	0.624244	0.61412	0.604663	0.605243	0.605131	0.601832	0.59631	0.594904	0.590077	0.589123	0.58779
	Err Background	0.00570848	0.00316191	0.00284684	0.00264336	0.00251387	0.00129989	0.00459849	0.00588846	0.00673667	0.00668526	0.00820342	0.010258	0.0132004	0.0150032	0.0161469	0.018645	0.0193136	0.0208601	0.0210021	0.0218008	0.0218557	0.0227297	0.0228785	0.0235006	0.0240741
	Figure S2e
	Time [days]	0.25	0.5	0.75	1	1.25	1.5	1.75	2	2.25	2.5	2.75	3	3.25	3.5	3.75	4	4.25	4.5	4.75	5	5.25	5.5	5.75	6
	HT1080-A6 GI	0.0283927	0.0234828	0.0318007	0.0447418	0.0523042	0.0753702	0.112177	0.157713	0.223786	0.289749	0.365908	0.515314	0.623798	0.734528	0.919875	0.998192	1.06049	1.10824	1.133	1.14888	1.15746	1.16665	1.17195	1.17267
	HT1080-B6 GI	0.00893451	0.0218609	0.0343978	0.050302	0.0619479	0.096919	0.140881	0.195046	0.2735	0.361045	0.458296	0.625391	0.746243	0.856569	1.01594	1.08955	1.14642	1.15789	1.14926	1.15274	1.17	1.19258	1.20586	1.20965
	HT1080-C4 GI	-0.00973715	0.00235712	0.015594	0.032666	0.0429312	0.0792196	0.124069	0.177064	0.251449	0.334163	0.43345	0.601406	0.727269	0.844532	1.01055	1.08136	1.13739	1.18025	1.19843	1.21372	1.22465	1.23052	1.23638	1.24266
	HT1080-C5 GI	0.000343067	0.0123192	0.0236025	0.0397	0.0529294	0.0879825	0.131769	0.183786	0.253371	0.336362	0.434971	0.606777	0.731976	0.847168	1.01137	1.08481	1.14622	1.18006	1.19931	1.19233	1.2116	1.22599	1.23415	1.24313
	Figure S2f
	Time [days]	0.25	0.5	0.75	1	1.25	1.5	1.75	2	2.25	2.5	2.75	3	3.25	3.5	3.75	4	4.25	4.5	4.75	5	5.25	5.5	5.75	6
	HEK293T-C6 GI	0.0241846	0.0274397	0.033842	0.0440739	0.0629208	0.0930398	0.125996	0.168756	0.219037	0.30649	0.429824	0.673873	0.878476	1.08528	1.41435	1.58378	1.71531	1.8109	1.84953	1.8647	1.83953	1.78798	1.7754	1.75415
	HEK293T-D4 GI	0.00663612	0.00938282	0.0159933	0.0271562	0.0510049	0.0798482	0.110615	0.150222	0.195872	0.266437	0.373934	0.619995	0.822847	1.02788	1.40939	1.59235	1.73661	1.83928	1.8271	1.81216	1.8133	1.80209	1.77549	1.74972
	HEK293T-D5 GI	0.0216681	0.0241695	0.029984	0.0398836	0.0612508	0.0890942	0.119454	0.15955	0.202851	0.277283	0.389355	0.632257	0.827432	1.02916	1.38546	1.55038	1.68936	1.73383	1.76713	1.79012	1.79861	1.79321	1.76297	1.73519
	HEK293T-D6 GI	0.0275733	0.0297938	0.0343454	0.0437867	0.065108	0.0931053	0.123554	0.162776	0.205892	0.282193	0.39335	0.623314	0.809773	1.01109	1.37014	1.54392	1.68758	1.78619	1.83195	1.85338	1.85388	1.84239	1.81833	1.79704

## Sheet: Figure S3
	Figure S3a			Figure S3b			Figure S3c
	LnC	LnGI		LnC	LnGI		LnC	LnGI
	11.964	-2.30729		11.8277	-3.8965		11.4371	-4.17739
	12.8453	-1.78683		12.7234	-1.67922		12.5913	-2.0874
	13.6471	-1.21035		13.4517	-0.834925		13.1123	-1.04939
	12.6215	-1.82976		11.3469	-4.41181		11.9316	-3.54176
	13.4953	-1.26411		12.2259	-2.30583		12.9575	-1.91708
	14.2076	-0.681686		12.9865	-1.43553		13.418	-0.499271
	12.2061	-4.17683		11.4295	-3.83834		11.964	-3.2006
	12.6048	-2.57856		12.4471	-2.22519		12.9384	-1.93022
	13.628	-1.58448		13.19	-1.06911		13.4488	-0.573492
	12.6411	-2.58422
	13.5606	-1.58593
	14.1303	-0.850346
	11.6869	-3.47398
	13.2122	-2.5381
	13.6085	-1.62218
	11.5899	-3.34115
	12.9408	-2.3813
	13.4343	-1.48263
	11.5899	-3.16579
	12.6729	-2.29476
	13.9199	-1.43105
	11.5899	-3.37273
	12.9551	-2.37744
	13.8451	-1.46039
	12.1227	-3.25425
	12.8022	-2.54352
	14.5622	-0.882024
	11.7753	-4.11915
	12.7714	-2.20769
	14.2729	-0.789822
	11.7753	-4.03981
	12.1808	-2.9832
	13.017	-2.12978
	12.1281	-3.11825
	12.7883	-2.35907
	14.2979	-0.769313

## Sheet: Figure S4
	Figure S4a
	Time [days]	0	1.02083	2.0625	2.77083	3.92708	4.875	6.91667
		1.52	2.125	5.1	7.9	10.05	9.35	8.3
	HT1080 C (5mg/L)	1.52	2.375	4.935	7.7	12.9	9.45	9.15
		1.52	2.27	6.85	8.4	11.35	11.5	10.85
		1.79	2.44	5.25	8.3	12.5	11.6	8.05
	HT1080 C (15mg/L)	1.79	2.45	5.95	7.85	12.2	10.75	8.3
		1.79	2.29	4.815	7.35	11.25	11.65	8.95
	Figure S4b
	Time [days]	0	0.249999	0.499998	0.749996	1.30208	1.55208	1.80207	2.05207	2.32291	2.57291	3.04166	3.29166	3.54166	3.79165	4.1875	4.43749	4.68749	4.93748	5.14583	5.39583	5.64582	5.89582	6.14582	6.39581	6.64581	6.89581
	HT1080-B4 Abs430 (5mg/L)	0.58884	0.507812	0.497936	0.494664	0.521936	0.5268	0.540036	0.559504	0.578668	0.595484	0.618932	0.630608	0.641108	0.646344	0.674304	0.689188	0.680612	0.687668	0.700496	0.704176	0.715784	0.72032	0.725268	0.730588	0.730124	0.734768
	HT1080-B5 Abs430 (5mg/L)	0.602192	0.5208	0.512368	0.508644	0.539112	0.543016	0.555736	0.575576	0.594076	0.610608	0.635784	0.648628	0.65524	0.658436	0.686324	0.683	0.687212	0.694492	0.709832	0.713676	0.716596	0.719248	0.724136	0.730012	0.733032	0.735116
	HT1080-B6 Abs430 (5mg/L)	0.65538	0.5364	0.515708	0.511012	0.533176	0.538044	0.549788	0.568592	0.591704	0.608464	0.624348	0.634112	0.641728	0.648612	0.66562	0.674256	0.682336	0.689008	0.707396	0.705088	0.708776	0.713348	0.718448	0.723832	0.72618	0.729484
	HT1080-C4 Abs430 (5mg/L)	0.62394	0.513104	0.49806	0.495612	0.523712	0.530404	0.542884	0.5614	0.581092	0.59744	0.619092	0.626776	0.631276	0.636708	0.66344	0.680952	0.687164	0.691544	0.70462	0.709892	0.714472	0.715044	0.721848	0.728556	0.731764	0.736952
	HT1080-C5 Abs430 (5mg/L)	0.604768	0.51112	0.499556	0.497568	0.528464	0.534428	0.547408	0.565748	0.58554	0.602004	0.626836	0.634404	0.639708	0.64524	0.664012	0.690836	0.688852	0.690524	0.70186	0.708228	0.713396	0.717704	0.726096	0.731136	0.731832	0.733976
	HT1080-C6 Abs430 (5mg/L)	0.598196	0.521768	0.512484	0.5107	0.541668	0.545884	0.557576	0.575716	0.592456	0.608356	0.638976	0.649264	0.661224	0.669176	0.674708	0.682776	0.690288	0.695824	0.71726	0.727728	0.731204	0.729488	0.735004	0.73924	0.7408	0.744564
	HT1080-D4 Abs430 (15mg/L)	0.954068	0.825396	0.79822	0.799308	0.846516	0.857064	0.87884	0.908872	0.940472	0.970008	1.01753	1.03024	1.03973	1.04788	1.07189	1.08228	1.1034	1.10887	1.12073	1.13027	1.13529	1.13799	1.14557	1.15236	1.15455	1.15872
	HT1080-D5 Abs430 (15mg/L)	0.997544	0.864896	0.822672	0.814984	0.841452	0.85338	0.87496	0.905396	0.948804	0.977932	1.01131	1.02434	1.03551	1.04324	1.08198	1.09276	1.10981	1.11792	1.12696	1.13416	1.13478	1.13672	1.14339	1.14834	1.14897	1.15131
	HT1080-D6 Abs430 (15mg/L)	1.047	0.899004	0.850328	0.843064	0.870096	0.88218	0.904196	0.93516	0.982628	1.0132	1.05027	1.06488	1.07768	1.0883	1.12069	1.13148	1.14011	1.14593	1.15685	1.16608	1.16984	1.17322	1.18303	1.18548	1.18738	1.18975
	HT1080-E4 Abs430 (15mg/L)	1.01843	0.847928	0.818876	0.818876	0.861164	0.869236	0.885884	0.91002	0.9446	0.969788	1.01715	1.03337	1.04703	1.05577	1.08558	1.10148	1.11089	1.13322	1.14499	1.15345	1.15004	1.15153	1.1583	1.16422	1.1682	1.17212
	HT1080-E5 Abs430 (15mg/L)	1.02444	0.87836	0.865408	0.840248	0.870564	0.880352	0.89946	0.926228	0.974284	1.00177	1.04584	1.06108	1.07205	1.07839	1.10909	1.12516	1.13503	1.14715	1.15846	1.16666	1.16935	1.17416	1.18338	1.1904	1.19132	1.1947
	HT1080-E6 Abs430 (15mg/L)	1.03222	0.907112	0.865428	0.845456	0.875628	0.885144	0.903672	0.930364	0.961324	0.988056	1.035	1.05026	1.06211	1.07015	1.09585	1.11232	1.12488	1.13601	1.14412	1.15144	1.15626	1.15953	1.1669	1.17291	1.17396	1.17503
	HT1080-B4 Abs560 (5mg/L)	0.47	0.531872	0.543636	0.533928	0.53048	0.515444	0.502488	0.494756	0.479868	0.458952	0.44302	0.438008	0.433528	0.434656	0.4631	0.46654	0.459472	0.461388	0.476292	0.477972	0.48498	0.488528	0.490676	0.494712	0.491888	0.489312
	HT1080-B5 Abs560 (5mg/L)	0.482352	0.541756	0.55532	0.546328	0.547	0.528028	0.513444	0.506132	0.49142	0.469188	0.457276	0.455064	0.4467	0.447624	0.471292	0.459852	0.464612	0.4678	0.486424	0.48778	0.487308	0.489244	0.492	0.496868	0.49738	0.49552
	HT1080-B6 Abs560 (5mg/L)	0.530324	0.549476	0.551828	0.545276	0.534192	0.517304	0.502284	0.495112	0.487136	0.465132	0.445944	0.439996	0.433296	0.437084	0.453244	0.454968	0.462708	0.462448	0.483068	0.478184	0.478408	0.481908	0.485408	0.489476	0.489836	0.489076
	HT1080-C4 Abs560 (5mg/L)	0.508168	0.529636	0.544616	0.53638	0.532284	0.517236	0.50762	0.498916	0.485864	0.464716	0.445288	0.438744	0.429612	0.432484	0.4548	0.463164	0.46988	0.46936	0.484096	0.487588	0.488828	0.490016	0.493796	0.49858	0.499324	0.497732
	HT1080-C5 Abs560 (5mg/L)	0.490128	0.5259	0.541576	0.53526	0.533988	0.519128	0.50612	0.499656	0.487584	0.466904	0.45196	0.44544	0.436152	0.4399	0.45344	0.471708	0.470544	0.467684	0.481524	0.484852	0.487756	0.49278	0.497592	0.502504	0.501836	0.499588
	Ht1080-C6 Abs560 (5mg/L)	0.485192	0.537592	0.553308	0.547348	0.549004	0.531784	0.51742	0.511564	0.497328	0.476364	0.464348	0.458388	0.45874	0.461328	0.463812	0.46288	0.470284	0.47116	0.495228	0.50146	0.50136	0.49978	0.502172	0.506372	0.505256	0.502564
	HT1080-D4 Abs560 (15mg/L)	0.823852	1.0111	1.07325	1.06043	1.01697	0.983664	0.942456	0.8961	0.823632	0.760072	0.678436	0.643928	0.613744	0.6047	0.61844	0.61222	0.628864	0.6293	0.64076	0.642552	0.645672	0.64924	0.6524	0.658768	0.659236	0.657312
	HT1080-D5 Abs560 (15mg/L)	0.871908	1.07144	1.08242	1.0544	0.995912	0.962724	0.923352	0.879712	0.82164	0.759016	0.6734	0.644056	0.617532	0.6127	0.636292	0.629996	0.643216	0.644892	0.654592	0.655984	0.655324	0.65786	0.660224	0.66462	0.663148	0.660944
	HT1080-D6 Abs560 (15mg/L)	0.919984	1.09709	1.11426	1.09227	1.02414	0.98776	0.94674	0.904272	0.856108	0.787976	0.699968	0.667348	0.641136	0.637172	0.656068	0.645892	0.649572	0.646908	0.657632	0.66084	0.660704	0.663336	0.668336	0.67058	0.66956	0.66548
	HT1080-E4 Abs560 (15mg/L)	0.899532	1.0467	1.09456	1.07786	1.03982	1.00954	0.97098	0.927096	0.846152	0.783424	0.691656	0.654084	0.619448	0.60794	0.623364	0.619068	0.623504	0.643788	0.650596	0.652284	0.64634	0.648808	0.6507	0.656488	0.660028	0.657256
	HT1080-E5 Abs560 (15mg/L)	0.921628	1.08976	1.12438	1.09948	1.04525	1.01525	0.978532	0.936272	0.867424	0.80244	0.709944	0.671876	0.635952	0.623448	0.639408	0.635812	0.640204	0.6454	0.658936	0.660016	0.661268	0.665464	0.669636	0.67586	0.674372	0.67202
	HT1080-E6 Abs560 (15mg/L)	0.92194	1.11382	1.12491	1.09031	1.03248	1.00274	0.968856	0.927368	0.847844	0.784924	0.699596	0.661468	0.627364	0.618508	0.63378	0.629944	0.64042	0.639148	0.647888	0.648408	0.648172	0.653032	0.656108	0.661816	0.66042	0.65586
	Figure S4c
	Time [days]	0	0.249999	0.499998	0.749996	1.30208	1.55208	1.80207	2.05207	2.32291	2.57291	3.04166	3.29166	3.54166	3.79165	4.1875	4.43749	4.68749	4.93748	5.14583	5.39583	5.64582	5.89582	6.14582	6.39581	6.64581	6.89581
	Background-A4 (5mg/L)	1.2952	0.911819	0.870033	0.865632	0.871806	0.860213	0.853745	0.853377	0.869905	0.873885	0.856329	0.858105	0.864709	0.861854	0.854643	0.861375	0.859537	0.858586	0.854832	0.860323	0.856082	0.849631	0.85086	0.850341	0.844861	0.842303
	Background-A5 (5mg/L)	1.28354	0.911578	0.871009	0.866386	0.878452	0.867995	0.858431	0.860141	0.891932	0.894123	0.867812	0.866924	0.873706	0.871189	0.86535	0.894357	0.88503	0.880707	0.868192	0.874859	0.87597	0.873087	0.870748	0.870143	0.866897	0.865142
	Background-A6 (5mg/L)	1.22995	0.934006	0.898027	0.883422	0.886394	0.874678	0.866706	0.866381	0.913601	0.917909	0.877871	0.880133	0.885907	0.884832	0.873907	0.893007	0.887995	0.888678	0.87183	0.876644	0.875428	0.873042	0.871661	0.869751	0.868789	0.870955
	Background-F4 (15mg/L)	1.17022	0.76702	0.704804	0.696326	0.700366	0.677734	0.662974	0.652185	0.702145	0.705736	0.71655	0.715161	0.72532	0.725658	0.718845	0.728206	0.723851	0.724326	0.718206	0.725608	0.721427	0.713961	0.717831	0.716605	0.714093	0.712022
	Background-F5 (15mg/L)	1.16726	0.769844	0.709144	0.700693	0.705597	0.68148	0.665656	0.65412	0.705133	0.708982	0.724419	0.723297	0.732679	0.732487	0.713024	0.729185	0.727805	0.728912	0.719491	0.728873	0.724276	0.71839	0.721538	0.719653	0.717086	0.715382
	Background-F6 (15mg/L)	1.12125	0.788368	0.732506	0.710779	0.714867	0.691307	0.675914	0.665093	0.708912	0.711348	0.734127	0.731903	0.742332	0.741797	0.717993	0.737574	0.734319	0.73268	0.727167	0.735612	0.730336	0.724308	0.727575	0.726212	0.724335	0.722387
	Figure S4d
	Time [days]	0.249999	0.499998	0.749996	1.30208	1.55208	1.80207	2.05207	2.32291	2.57291	3.04166	3.29166	3.54166	3.79165	4.1875	4.43749	4.68749	4.93748	5.14583	5.39583	5.64582	5.89582	6.14582	6.39581	6.64581	6.89581
	HT0180-B4 GI (5mg/L)	0	0.000617259	0.0190194	0.0693806	0.118774	0.179467	0.235273	0.278448	0.366552	0.494108	0.535702	0.568412	0.578771	0.555803	0.55869	0.568142	0.578814	0.570148	0.56702	0.571115	0.573588	0.578048	0.577754	0.588518	0.606539
	HT1080-B5 GI (5mg/L)	0	0.000779638	0.0170257	0.0645115	0.118572	0.180558	0.235055	0.2749	0.363925	0.480851	0.514784	0.549888	0.556149	0.549444	0.560164	0.559405	0.566417	0.552151	0.550318	0.559176	0.562684	0.565214	0.563632	0.57142	0.581874
	HT1080-B6 GI (5mg/L)	0	-0.00221355	0.0082803	0.0621456	0.115395	0.17788	0.231376	0.265778	0.35578	0.475654	0.515721	0.549196	0.55426	0.546867	0.542004	0.540069	0.556856	0.542362	0.546835	0.555302	0.557936	0.5586	0.55831	0.565246	0.57502
	HT1080-C4 GI (5mg/L)	0	-0.0148258	0.00252905	0.05536	0.108178	0.16019	0.215621	0.254533	0.340645	0.473329	0.51053	0.544984	0.549935	0.544466	0.537653	0.535252	0.547735	0.540935	0.535666	0.54279	0.544321	0.54776	0.548199	0.555675	0.571502
	HT1080-C5 GI (5mg/L)	0	-0.0100398	0.00500707	0.0580097	0.109082	0.169189	0.219547	0.256327	0.341286	0.466829	0.50307	0.539173	0.541402	0.546993	0.528867	0.533666	0.547724	0.539868	0.53734	0.540687	0.538425	0.542035	0.538812	0.545365	0.556934
	HT1080-C6 GI (5mg/L)	0	-0.00490232	0.00980037	0.0563229	0.107455	0.16655	0.214007	0.248035	0.330346	0.457304	0.496589	0.515187	0.526488	0.538638	0.540717	0.538859	0.549411	0.531961	0.529179	0.53785	0.542935	0.547797	0.545033	0.554575	0.570633
	HT1080-D4 GI (15mg/L)	0	-0.0129994	0.00990325	0.0841884	0.146533	0.223061	0.315863	0.395206	0.52626	0.733531	0.835226	0.919374	0.958321	0.975341	0.99489	0.984677	0.992176	0.986188	0.987742	0.991701	0.992657	0.992363	0.987179	0.991587	1.00497
	HT1080-D5 GI (15mg/L)	0	0.0123927	0.0381897	0.105813	0.170765	0.247259	0.339913	0.417222	0.547582	0.744612	0.834854	0.911255	0.937235	0.951669	0.970746	0.964603	0.97271	0.967851	0.96677	0.974136	0.976863	0.977359	0.974847	0.981942	0.993173
	HT1080-D6 GI (15mg/L)	0	0.00327696	0.0248797	0.098279	0.165236	0.242513	0.332657	0.39802	0.532764	0.731057	0.827873	0.903086	0.93034	0.947206	0.975793	0.982148	0.998385	0.993122	0.990137	1.00089	1.00541	1.00343	1.00265	1.0105	1.02684
	HT1080-E4 GI (15mg/L)	0	-0.0023652	0.0221058	0.0862235	0.142502	0.209163	0.289432	0.375935	0.494179	0.71055	0.821407	0.9218	0.968302	0.989856	1.01259	1.01801	0.996589	1.00328	1.00328	1.01896	1.02093	1.02276	1.01757	1.0164	1.03175
	HT1080-E5 GI (15mg/L)	0	0.023262	0.0306891	0.095003	0.152688	0.22008	0.301208	0.386864	0.508787	0.717172	0.8249	0.921362	0.965477	0.987008	1.00706	1.01333	1.01785	1.00553	1.00667	1.01206	1.0146	1.01395	1.00956	1.01713	1.03025
	HT1080-E6 GI (15mg/L)	0	0.0145128	0.0334915	0.101801	0.159883	0.225204	0.306763	0.389114	0.510768	0.715058	0.824983	0.920197	0.957566	0.973118	0.994754	0.988473	1.0094	1.00497	1.00644	1.0192	1.01739	1.01687	1.0121	1.01976	1.03566
	Figure S4e
	Time [days]	0.249999	0.499998	0.749996	1.30208	1.55208	1.80207	2.05207	2.32291	2.57291	3.04166	3.29166	3.54166	3.79165	4.1875	4.43749	4.68749	4.93748	5.14583	5.39583	5.64582	5.89582	6.14582	6.39581	6.64581	6.89581
	HT0180-B4 GI (5mg/L)	0	0.000617259	0.0190194	0.0693806	0.118774	0.179467	0.235273	0.278448	0.366552	0.494108	0.535702	0.568412	0.578771	0.555803	0.55869	0.568142	0.578814	0.570148	0.56702	0.571115	0.573588	0.578048	0.577754	0.588518	0.606539
	HT1080-B5 GI (5mg/L)	0	0.000779638	0.0170257	0.0645115	0.118572	0.180558	0.235055	0.2749	0.363925	0.480851	0.514784	0.549888	0.556149	0.549444	0.560164	0.559405	0.566417	0.552151	0.550318	0.559176	0.562684	0.565214	0.563632	0.57142	0.581874
	HT1080-B6 GI (5mg/L)	0	-0.00221355	0.0082803	0.0621456	0.115395	0.17788	0.231376	0.265778	0.35578	0.475654	0.515721	0.549196	0.55426	0.546867	0.542004	0.540069	0.556856	0.542362	0.546835	0.555302	0.557936	0.5586	0.55831	0.565246	0.57502
	HT1080-C4 GI (5mg/L)	0	-0.0148258	0.00252905	0.05536	0.108178	0.16019	0.215621	0.254533	0.340645	0.473329	0.51053	0.544984	0.549935	0.544466	0.537653	0.535252	0.547735	0.540935	0.535666	0.54279	0.544321	0.54776	0.548199	0.555675	0.571502
	HT1080-C5 GI (5mg/L)	0	-0.0100398	0.00500707	0.0580097	0.109082	0.169189	0.219547	0.256327	0.341286	0.466829	0.50307	0.539173	0.541402	0.546993	0.528867	0.533666	0.547724	0.539868	0.53734	0.540687	0.538425	0.542035	0.538812	0.545365	0.556934
	HT1080-C6 GI (5mg/L)	0	-0.00490232	0.00980037	0.0563229	0.107455	0.16655	0.214007	0.248035	0.330346	0.457304	0.496589	0.515187	0.526488	0.538638	0.540717	0.538859	0.549411	0.531961	0.529179	0.53785	0.542935	0.547797	0.545033	0.554575	0.570633
	HT1080-D4 GI (15mg/L)	0	-0.0129994	0.00990325	0.0841884	0.146533	0.223061	0.315863	0.395206	0.52626	0.733531	0.835226	0.919374	0.958321	0.975341	0.99489	0.984677	0.992176	0.986188	0.987742	0.991701	0.992657	0.992363	0.987179	0.991587	1.00497
	HT1080-D5 GI (15mg/L)	0	0.0123927	0.0381897	0.105813	0.170765	0.247259	0.339913	0.417222	0.547582	0.744612	0.834854	0.911255	0.937235	0.951669	0.970746	0.964603	0.97271	0.967851	0.96677	0.974136	0.976863	0.977359	0.974847	0.981942	0.993173
	HT1080-D6 GI (15mg/L)	0	0.00327696	0.0248797	0.098279	0.165236	0.242513	0.332657	0.39802	0.532764	0.731057	0.827873	0.903086	0.93034	0.947206	0.975793	0.982148	0.998385	0.993122	0.990137	1.00089	1.00541	1.00343	1.00265	1.0105	1.02684
	HT1080-E4 GI (15mg/L)	0	-0.0023652	0.0221058	0.0862235	0.142502	0.209163	0.289432	0.375935	0.494179	0.71055	0.821407	0.9218	0.968302	0.989856	1.01259	1.01801	0.996589	1.00328	1.00328	1.01896	1.02093	1.02276	1.01757	1.0164	1.03175
	HT1080-E5 GI (15mg/L)	0	0.023262	0.0306891	0.095003	0.152688	0.22008	0.301208	0.386864	0.508787	0.717172	0.8249	0.921362	0.965477	0.987008	1.00706	1.01333	1.01785	1.00553	1.00667	1.01206	1.0146	1.01395	1.00956	1.01713	1.03025
	HT1080-E6 GI (15mg/L)	0	0.0145128	0.0334915	0.101801	0.159883	0.225204	0.306763	0.389114	0.510768	0.715058	0.824983	0.920197	0.957566	0.973118	0.994754	0.988473	1.0094	1.00497	1.00644	1.0192	1.01739	1.01687	1.0121	1.01976	1.03566
	Time [days]	0	1.02083	2.0625	2.77083	3.92708	4.875	6.91667
	Av HT1080 C (5mg/L)	1.52	2.25667	5.62833	8	11.4333	10.1	9.43333
	Av HT1080 C (15mg/L)	1.79	2.3675	5.2075	7.7125	11.8	11.4125	8.5625
	stdv HT1080 C (5mg/L)	0	0.125532	1.06121	0.360555	1.42683	1.21347	1.2984
	stdv HT1080 C (15mg/L)	0	0.0895824	0.535794	0.45712	0.646787	0.442295	0.458939
		Figure S4f							Figure S4g
		5 mg/L			15 mg/L					HT1080 CF	HT1080 CF
										(5mg/L)​	(15mg/L)
		LnC	LnGI		LnC	LnGI				1.50281	2.19037
		12.2667	-3.05663		12.4049	-3.34636				1.77968	2.38153
		13.1422	-1.38207		13.1712	-1.05364				1.61541	1.55706
		13.5798	-1.04703		13.6292	-0.638923			Average	1.63263	2.04299
		12.3779	-3.08476		12.409	-3.55126
		13.1093	-1.33768		13.2963	-1.09994
		13.5541	-0.958443		13.5734	-0.71711
		12.3327	-3.19637		12.3415	-2.6913
		13.4372	-1.37463		13.0847	-1.22985
		13.6412	-0.992517		13.5076	-0.824329

## Sheet: Figure S5
	Figure S5a																				Figure S5d			Figure S5e			Figure S5f
	Time [days]	0.25	0.5	0.75	1.32292	1.82292	2.73958	3.48958	4.09375	4.59375	5.39583	5.89583	6.39583	6.89583	7.72917	8.58333	9.76042				LnC	LnGI		LnC	LnGI		LnC	LnGI
	Jurkat-Glu33C-B2 GI	0	0.00712223	0.0135273	0.0147299	0.0486037	0.0669341	0.0808324	0.117099	0.116317	0.174005	0.256404	0.314875	0.341533	0.375925	0.371946	0.350235				12.8866	-2.72375		11.9316	-3.27106		12.6215	-2.81222
	Jurkat-Glu33C-B3 GI	0	0.00673	0.0152452	0.0339164	0.0320217	0.0633563	0.0878522	0.0983681	0.165828	0.220824	0.292856	0.350261	0.391041	0.411388	0.416252	0.420872				13.1083	-1.81855		12.4049	-2.15251		13.0281	-2.51842
																					13.409	-1.41121		12.9141	-1.72331		13.1402	-1.89316
	Time [days]	0	0.791667	1.95833	2.94792	3.8125	4.86458	6.9375	7.80208	8.72917	9.83333										13.9553	-1.03686		13.5949	-1.32347		13.3924	-1.66641
	Jurkat-Glu33C-B2 C	0.975	1.41	2.33	2.38	4.39	6.99	9.43	12	10.825	9.15										14.1732	-0.970918		14.0624	-0.83477		13.6967	-1.40273
	Jurkat-Glu33C-B3 C	0.975	1.08	1.57	3.2	3.68	7.26	10.7	12	11.6	9.59										12.4875	-3.09777		14.2917	-0.517425		13.9639	-1.31678
																					12.861	-2.6724		14.1007	-0.251318		12.2596	-3.38225
																					13.1083	-1.90214		11.9316	-3.40043		12.6571	-2.92784
	Figure S5b																				13.5874	-1.41604		12.8453	-2.17662		12.6411	-2.72202
																					13.981	-1.0641		13.0036	-1.74732		13.203	-1.95554
	Time [days]	0.25	0.5	1	1.5	2	2.5	3	3.5	4.375	5.08333	5.58333	6.08333	6.58333	7.08333	7.58333	7.83333				12.6048	-3.20414		13.6967	-1.32029		13.48	-1.66502
	Jurkat-Man37C-C4 GI	0	0.00355005	0.0326436	0.0517531	0.0854955	0.115713	0.175605	0.257068	0.352352	0.430254	0.510983	0.557158	0.571178	0.578466	0.562491	0.54756				12.9141	-2.78907		14.1156	-0.839218		12.5879	-3.00224
	Jurkat-Man37C-C5 GI	0	0.00675369	0.0364628	0.0529994	0.0867077	0.11808	0.178105	0.232168	0.358156	0.454796	0.551331	0.623919	0.632045	0.632898	0.634202	0.61651				13.1712	-1.74151		14.3865	-0.54694		12.8866	-2.64156
																					13.4645	-1.40346		14.221	-0.253326		13.1303	-2.06045
	Time [days]	0	1	2	3	4	5	8													14.1939	-1.00293		12.1548	-3.78642		13.567	-1.73891
	Jurkat-Man37C-C4 C	1.9	2.82	4.71	7.85	12.1	15.3	13.6													12.5497	-3.22548		12.5497	-2.89462		13.7568	-1.42967
	Jurkat-Man37C-C5 C	1.9	2.38	4.55	7.91	12.2	14.6	12.4													12.8739	-2.45922		13.0626	-2.22403		12.8022	-2.46912
																					13.1616	-1.85472		13.5734	-1.61807		13.1402	-2.09962
																					13.6471	-1.40659		14.0061	-1.19764		13.3677	-1.7123
	Figure S5c																				14.0702	-0.935655		14.2408	-0.721597		13.5734	-1.39864
																					11.4876	-6.34625		14.123	-0.558151		14.1007	-1.19745
	Time [days]	0.25	0.5	1	1.83333	2.08333	3.125	3.91667	4.41667	4.91667	5.83333	6.33333	6.85417	7.64583	8.14583	8.39583	8.9375	9.95833			11.813	-4.23182		12.1548	-3.70071		12.061	-4.01386
	Jurkat-Man37C-C4 GI	0	0.00847677	0.0174834	0.0328882	0.0436594	0.0657134	0.0941887	0.102681	0.1238	0.142119	0.169112	0.193669	0.229847	0.240234	0.273568	0.267867	0.247429			12.3588	-3.01642		12.38	-2.79412		12.6761	-3.26058
	Jurkat-Man37C-C5 GI	0	0.00567068	0.0125156	0.0237157	0.042605	0.0663717	0.085769	0.108411	0.130633	0.149073	0.184888	0.232035	0.246359	0.286336	0.310101	0.300434	0.269454			12.9923	-2.69633		13.0281	-2.19451		13.017	-2.31124
																					12.8739	-2.2107		13.5811	-1.59548		13.4343	-2.18438
	Time [days]	0	1.0625	2.35417	3.39583	5.3125	6.33333	7.375	8.41667	10.2083											11.4876	-4.83722		14.0144	-1.22829		13.5528	-1.84702
	Jurkat-Man37C-C4 C	1.46	1.68	1.73	2.44	4.17	5.47	7.15	8.78	8.02											11.8565	-3.79782		14.1939	-0.628084		12.4684	-2.70017
	Jurkat-Man37C-C5 C	1.46	1.79	2.76	2.71	3.74	6.39	7.37	10.9	8.45											12.3588	-3.25529		14.0306	-0.48368		12.9141	-2.01442
																					12.38	-2.65854		12.1227	-3.70419		13.0753	-1.76943
																					12.9923	-1.68034		12.5879	-3.06793		13.3245	-1.48782
																					13.4574	-1.7864		12.7249	-2.59207		13.628	-1.20378
																					11.5899	-3.61314		14.3808	-1.13494		12.061	-3.03243
																					11.964	-3.01786		14.4521	-0.955685		12.4049	-2.58403
																					12.6761	-2.38294		14.5479	-0.963352		12.9408	-1.95398
																					12.8158	-2.08052		14.2729	-0.976206		13.2122	-1.75742
																					13.4953	-1.54869		12.1227	-3.64182		13.48	-1.43876
																								12.6313	-2.80563		12.5099	-2.53056
																								13.017	-2.68392		12.832	-1.89272
																								14.4521	-1.08149		13.3677	-1.6586
																								14.221	-0.974693		13.5103	-1.24882
																								14.4468	-0.963454		13.9017	-1.18771
																								14.0855	-0.962858

## Sheet: Figure S6
	Figure S6a
		K562											Jurkat
		Glu 37C		Glu 33C		Man 37C		Man 33C					Glu 37C		Glu 33C		Man 37C		Man 33C
		all CF	sub CF	all CF	sub CF	all CF	sub CF	all CF	sub CF				all CF	sub CF	all CF	sub CF	all CF	sub CF	all CF	sub CF
		1.1236	1.12545	0.949937	0.949937	1.52748	1.52748	1.07549	1.07549				0.65174	0.65174	1.25358	1.25358	0.696703	0.696703	1.23194	1.23194
		1.31735	1.00052	1.23779	1.23779	0.798987	0.798987	1.08635	1.08635				0.723852	0.723852	1.43363	1.43363	0.816614	0.816614	1.55156	1.55156
		1.82401	1.03181	1.18928	1.18928	1.12085	1.12085	1.20287	1.20287				2.04656	2.04656	1.55232	1.55232	1.2469	1.2469	1.34113	1.34113
		1.94144	0.871603	1.1367	1.1367	1.39952	1.39952	1.2054	1.2054				1.16428	1.16428	1.47667	1.47667	0.998008		1.07063	1.07063
		1.12545	1.04938	1.27563		0.884975		1.18004					1.09384	1.09384	2.56817		1.04564		1.42136
		1.00052	1.34002	1.24755		0.828602		1.1699					1.14316	1.14316	1.71342		0.977336		1.1353
		1.03181	1.18933	1.13833		0.724019		1.04771					0.847294		1.07312				1.06447
		0.871603	1.54065	0.971732		0.56828		0.798563					0.962505						0.848316
		1.36539	1.26939	0.830681		1.30525							0.971172
		1.26556	1.25965	0.895522		1.60277							1.41719
		1.1209	1.25197			1.52413							1.73158
		0.975593	0.98538			1.23288							1.08154
		1.04938										Average	1.15289	1.13724	1.58156	1.42905	0.963533	0.920073	1.20809	1.29881
		1.34002
		1.18933
		1.54065
		1.26939
		1.25965
		1.25197
		0.98538
	Average	1.24245	1.1596	1.08731	1.12843	1.12648	1.21171	1.09579	1.14253
	Figure S6b
		K562											Jurkat
		Glu 37C		Glu 33C		Man 37C		Man 33C					Glu 37C		Glu 33C		Man 37C		Man 33C
		mc	mcp	mc	mcp	mc	mcp	mc	mcp				mc	mcp	mc	mcp	mc	mcp	mc	mcp
		0.0405964	0.0393363	0.0161168	0.0182193	0.0408262	0.0298175	0.0159398	0.0164632				0.0423268	0.0365358	0.0169733	0.030503	0.0250214	0.0271409	0.0119282	0.0130536
		0.0305264	0.0404494	0.0152267	0.0168341	0.0402765	0.0275422	0.0153669	0.015735				0.0475109	0.040211	0.0160502	0.019244	0.0254597	0.0289343	0.00937051	0.00819078
		0.0202771	0.0423219	0.0158914	0.0160309	0.0421758	0.0252009	0.0151207	0.0138659				0.0332723	0.0284137	0.0194406	0.0145986	0.0251704	0.0267369	0.0117153	0.00960159
		0.0237065	0.0418104	0.0173379	0.0149303	0.041015	0.0192356	0.0146427	0.0102344				0.0336872	0.0316738					0.0117229	0.00765679
		0.0309816	0.0364798	0.0236389	0.0174016	0.0216438	0.0233146						0.0252397	0.0384934
		0.0317751	0.0346785	0.0220596	0.0175065	0.0220052	0.029107						0.0294391	0.0279971
		0.0341355	0.0329963			0.021217	0.0266874					Average	0.035246	0.0338875	0.017488	0.0214485	0.0252172	0.027604	0.0111842	0.0096257
		0.0339187	0.0285365			0.0212637	0.0216352					p values	0.67575		0.534004		0.0520261		0.243997
	Average	0.0307397	0.0370762	0.0183786	0.0168205	0.0313029	0.0253176	0.0152675	0.0140746
	p values	0.107766		0.31297		0.166719		0.373959

## Sheet: Figure S7
	RPMI
		Time [days]	0	0.249996	0.499993	0.749989	0.999984	1.29166	1.54166	1.79166	2.04165	2.34375	2.59374	2.84374	3.09374	3.375	3.62499	3.87499	4.12499	4.41666	4.66666	4.91666	5.16665	5.41665	5.66664	5.91664	6.16664	6.41663	6.66663	6.91663
		RPMI	1.06599	1.16628	1.17956	1.18248	1.18311	1.15159	1.16326	1.1547	1.15401	1.16418	1.17529	1.1636	1.15934	1.1258	1.12472	1.12574	1.13167	1.12496	1.12744	1.12978	1.12698	1.12685	1.12345	1.11976	1.11773	1.11653	1.11527	1.11398
		RPMI + 1mM IPTG	1.0616	1.17562	1.18553	1.18788	1.18772	1.16663	1.17649	1.16916	1.16988	1.15978	1.15987	1.15741	1.15462	1.14279	1.14095	1.14589	1.14869	1.14628	1.14968	1.1498	1.14556	1.14454	1.14064	1.13733	1.13285	1.13173	1.12884	1.12371
		RPMI + 2ng/ul dox	1.06257	1.16255	1.176	1.17947	1.18104	1.16297	1.17299	1.16712	1.16874	1.17316	1.17364	1.17418	1.17475	1.15478	1.15853	1.16232	1.16785	1.15659	1.16693	1.17335	1.16744	1.1724	1.16926	1.16851	1.16751	1.16735	1.16904	1.16401
	Av Abs430/Abs560	RPMI + 1uM doxo	1.07158	1.16548	1.17573	1.18115	1.18049	1.16791	1.17444	1.16958	1.17247	1.18006	1.1768	1.17897	1.17916	1.16327	1.16356	1.16494	1.17065	1.16222	1.16963	1.17539	1.16787	1.17196	1.16825	1.1698	1.16885	1.16945	1.16903	1.16495
		RPMI + 0.1% DMSO	1.0593	1.15678	1.17482	1.18004	1.18102	1.16482	1.173	1.16746	1.17273	1.17939	1.17845	1.17577	1.17757	1.16356	1.16694	1.16659	1.17416	1.17013	1.17773	1.18032	1.17873	1.18122	1.17784	1.17873	1.1775	1.17758	1.17738	1.17492
		RPMI + 1ug/ml puro	1.05691	1.16804	1.17947	1.18455	1.1852	1.16181	1.1688	1.16609	1.16806	1.17116	1.17254	1.17426	1.17385	1.16488	1.16571	1.16805	1.17186	1.16153	1.1698	1.17782	1.17061	1.17571	1.1741	1.17505	1.17466	1.17329	1.17577	1.17304
		RPMI + 50ug/ml HygB	1.03553	1.16939	1.18022	1.18238	1.18293	1.15045	1.15274	1.15199	1.15101	1.16065	1.16435	1.15969	1.16137	1.14358	1.14324	1.1455	1.15084	1.13918	1.14778	1.15109	1.14774	1.151	1.14661	1.14578	1.14684	1.14805	1.14812	1.14889
		RPMI + 0.5ug/ml Blast	1.05389	1.16177	1.17168	1.17662	1.1776	1.16232	1.17069	1.16624	1.16664	1.16888	1.17104	1.16486	1.16592	1.15344	1.15557	1.1553	1.15849	1.15097	1.16002	1.16703	1.16007	1.16432	1.16317	1.1625	1.15872	1.15691	1.15819	1.15719
		RPMI	0.0020307	0.00131158	0.000347602	0.000179949	0.00115182	0.00645826	0.00808502	0.00764525	0.00831842	0.00602977	0.0132493	0.00579576	0.00321228	0.00153702	0.00188566	0.00250254	0.00179347	0.0120923	0.0123547	0.011517	0.0102495	0.00933986	0.00949227	0.00715291	0.00715386	0.00727488	0.00687087	0.00464865
		RPMI + 1mM IPTG	0.00675351	0.00597965	0.00643215	0.00510842	0.00415617	0.00485796	0.0034788	0.00372743	0.00355082	0.00166736	0.00203279	0.00380532	0.00605471	0.00395625	0.00417383	0.00607857	0.00669517	0.00687937	0.00942555	0.0113421	0.0105291	0.0122517	0.012218	0.0132965	0.0135143	0.0141219	0.0149233	0.015006
		RPMI + 2ng/ul dox	0.00675351	0.00597965	0.00643215	0.00510842	0.00415617	0.00485796	0.0034788	0.00372743	0.00355082	0.00166736	0.00203279	0.00380532	0.00605471	0.00395625	0.00417383	0.00607857	0.00669517	0.00687937	0.00942555	0.0113421	0.0105291	0.0122517	0.012218	0.0132965	0.0135143	0.0141219	0.0149233	0.015006
	Err Abs430/Abs560	RPMI + 1uM doxo	0.00276768	0.00366181	0.00427608	0.00471786	0.00522017	0.0108652	0.0125101	0.0106027	0.0106279	0.0182047	0.0146952	0.0171377	0.0152479	0.0186755	0.0194033	0.0195833	0.0192784	0.0325125	0.0285081	0.0260763	0.0230582	0.0252344	0.026167	0.0264924	0.0267174	0.0260875	0.0258297	0.0246996
		RPMI + 0.1% DMSO	0.0066459	0.0099137	0.00609467	0.00479338	0.003849	0.00560304	0.00519662	0.00506445	0.00439374	0.0018152	0.00284927	0.00350844	0.00519299	0.00551839	0.00593014	0.00724547	0.00807645	0.00701435	0.00913164	0.012353	0.011908	0.0125588	0.0128012	0.0126146	0.0136729	0.0143777	0.0150187	0.0148308
		RPMI + 1ug/ml puro	0.00489629	0.00757736	0.00648115	0.00445687	0.00432513	0.00835262	0.00737123	0.0070462	0.00519537	0.00429178	0.00356511	0.00394144	0.00461083	0.00453115	0.00553756	0.00588514	0.0054661	0.0044233	0.00591777	0.00856234	0.00758408	0.00970792	0.0096298	0.0107186	0.0116269	0.0119375	0.0126865	0.0136554
		RPMI + 50ug/ml HygB	0.00633924	0.00570106	0.0056287	0.00713096	0.00752486	0.0112347	0.0104247	0.0118593	0.0117895	0.00757573	0.0107955	0.0113373	0.0108874	0.0073287	0.00914964	0.0110555	0.0109286	0.0131013	0.0149606	0.0151591	0.0148259	0.0143732	0.0155848	0.0160783	0.0163736	0.0159398	0.0164768	0.0167799
		RPMI + 0.5ug/ml Blast	0.00908419	0.00515159	0.0048875	0.00525519	0.00573913	0.00916632	0.00960308	0.00777848	0.00723772	0.00848452	0.00751374	0.00623794	0.0055915	0.00773824	0.00883921	0.00934114	0.00994932	0.00928326	0.0102566	0.0114073	0.0120361	0.0135083	0.0145122	0.0161472	0.0154737	0.0165149	0.0171644	0.0181567
	DMEM
		Time [days]	0	0.249997	0.499993	0.74999	0.999986	1.27083	1.52083	1.77082	2.02082	2.29166	2.54166	2.79166	3.04165	3.33333	3.58333	3.83333	4.08333	4.36667	4.61667	4.86667	5.11666	5.36666	5.61666	5.86666	6.11666	6.36666	6.61666	6.86666
		DMEM	1.02589	0.789972	0.793371	0.794521	0.792902	0.787825	0.792411	0.79131	0.787603	0.78475	0.78922	0.788121	0.784246	0.77482	0.777347	0.775785	0.765297	0.754703	0.756857	0.760867	0.7602	0.756806	0.750845	0.748244	0.744558	0.742965	0.740287	0.740349
		DMEM + 1mM IPTG	1.05376	0.811463	0.813594	0.818431	0.810352	0.810605	0.819021	0.820648	0.820613	0.808657	0.813245	0.814521	0.813233	0.801445	0.808058	0.808703	0.809756	0.794937	0.801942	0.809738	0.815657	0.817585	0.819414	0.818233	0.814453	0.815478	0.816789	0.80818
		DMEM + 2ng/ul dox	1.0373	0.801911	0.808197	0.812904	0.806489	0.804711	0.815565	0.82006	0.822127	0.80413	0.811243	0.815062	0.816289	0.795013	0.805938	0.809405	0.809873	0.789998	0.800891	0.811523	0.816897	0.818786	0.819191	0.819322	0.818804	0.818932	0.820143	0.819138
	Av Abs430/Abs560	DMEM + 1uM doxo	0.988584	0.800176	0.802824	0.804024	0.802725	0.800929	0.806489	0.808911	0.809871	0.792282	0.794861	0.795652	0.796563	0.784975	0.789926	0.792575	0.793117	0.771723	0.774815	0.783347	0.784815	0.784652	0.783074	0.781242	0.779156	0.777314	0.774453	0.772092
		DMEM + 0.1% DMSO	1.04444	0.835015	0.827905	0.831842	0.831477	0.819599	0.826706	0.828982	0.825465	0.812607	0.82687	0.82743	0.825465	0.813293	0.819045	0.816758	0.814921	0.797413	0.8087	0.812822	0.810753	0.808946	0.797554	0.799027	0.792961	0.799076	0.796468	0.80106
		DMEM + 1ug/ml Puro	1.01341	0.819406	0.828444	0.834125	0.835502	0.818347	0.8298	0.832522	0.8317	0.813276	0.82772	0.830399	0.829641	0.806363	0.817232	0.818348	0.817625	0.798127	0.811835	0.81656	0.816364	0.813363	0.80049	0.801382	0.800667	0.800507	0.800463	0.806203
		DMEM + 50ug/ml HygB	0.877298	0.79657	0.809665	0.815272	0.816349	0.8125	0.822077	0.824899	0.822232	0.808864	0.815268	0.815097	0.804634	0.81058	0.812085	0.80896	0.778922	0.794012	0.79875	0.802288	0.799009	0.796154	0.793332	0.789843	0.776815	0.771922	0.769898	0.768001
		DMEM + 0.5ug/ml Blast	0.991978	0.815196	0.820861	0.82441	0.824577	0.807735	0.811684	0.81067	0.806634	0.797079	0.802234	0.800724	0.797153	0.788622	0.792005	0.792198	0.790339	0.781271	0.786957	0.781525	0.776744	0.772213	0.755191	0.75213	0.748406	0.744803	0.741961	0.73858
		DMEM	0.00644695	0.0035057	0.00389455	0.00392437	0.00423003	0.00557295	0.00660873	0.00680999	0.00724739	0.00627376	0.00679591	0.00728381	0.00735145	0.00576535	0.00646583	0.00678043	0.00529815	0.00376028	0.00444252	0.00456933	0.00496475	0.00472549	0.00492611	0.00614251	0.00557308	0.00549032	0.00520201	0.00602301
		DMEM + 1mM IPTG	0.0120258	0.00475361	0.00534904	0.00666254	0.00746013	0.00522405	0.00627839	0.00658119	0.00664688	0.00580861	0.00686184	0.00775312	0.00730958	0.00667035	0.0067376	0.00702395	0.00763609	0.00608043	0.00622221	0.00594012	0.00573767	0.00410661	0.00524821	0.00595564	0.00548474	0.00622131	0.00669196	0.00422103
		DMEM + 2ng/ul dox	0.0057913	0.00286951	0.00422921	0.00549846	0.0044908	0.00220013	0.00435776	0.00584455	0.00660516	0.00328926	0.00547254	0.00636736	0.00742693	0.00337683	0.00527772	0.00564467	0.00584388	0.00298803	0.00415501	0.00466399	0.00492773	0.00505989	0.00517525	0.00544255	0.00588561	0.00618167	0.00684022	0.00487511
	Err Abs430/Abs560	DMEM + 1uM doxo	0.0121703	0.0019546	0.00299805	0.00403309	0.00238819	0.00109441	0.0014216	0.00244707	0.00308302	0.000458496	0.000767617	0.00168122	0.00241154	0.00278522	0.00397097	0.00536185	0.00612365	0.00108875	0.000819671	0.000744631	0.000896304	0.0010921	0.00175204	0.00202518	0.00271237	0.00385723	0.00372645	0.00426685
		DMEM + 0.1% DMSO	0.00831254	0.00270109	0.00478569	0.00648936	0.0062782	0.00485436	0.00624671	0.00657941	0.00614076	0.00413009	0.00661114	0.00624439	0.00681986	0.00454909	0.00534473	0.00503135	0.00518269	0.00241864	0.00462756	0.00519514	0.00531672	0.00493536	0.00578082	0.00668235	0.00562018	0.00449968	0.00468576	0.00667999
		DMEM + 1ug/ml Puro	0.00605037	0.00160094	0.00285026	0.00373689	0.00417882	0.00190431	0.00413924	0.00512772	0.00535783	0.00230993	0.00445557	0.00508717	0.00581373	0.00121942	0.00186166	0.00314693	0.00388045	0.00197265	0.00314904	0.00395639	0.00397822	0.0036679	0.00352889	0.00383331	0.00476793	0.0044	0.00385777	0.00702546
		DMEM + 50ug/ml HygB	0.00504569	0.000951257	0.00174685	0.00169509	0.00102672	0.00181825	0.00199311	0.00126032	0.000234317	0.000458291	0.00108129	0.000900555	0.00161647	0.00132778	0.000502814	0.00187006	0.0035698	0.00544184	0.00576649	0.0052132	0.0031214	0.00377208	0.00262791	0.00459783	0.0054589	0.00345952	0.00487589	0.00737759
		DMEM + 0.5ug/ml Blast	0.00092413	0.00110942	0.000887266	0.0012978	0.0017527	0.000737536	0.000884634	0.00131412	0.00169779	0.00160027	0.00188099	0.00212333	0.00236941	0.00274772	0.00201624	0.00156123	0.00146468	0.0022352	0.00125673	0.00248598	0.00242356	0.00251509	0.00293228	0.00322993	0.00395025	0.00397367	0.00396603	0.00433758

## Sheet: Figure S8
	Figure S8a
	Time [days]	0.249998	0.499997	0.749996	0.999994	1.3125	1.5625	1.8125	2.06249	2.375	2.625	3.16667	3.41666	3.66666	3.91666	4.33333	4.58333	4.83333	5.33333	5.58333	5.83333	6.08333	6.33333	6.58333	6.83332
	Av Jurkat GI (0ug/ml)	0	0.0103539	0.0235001	0.0461712	0.034605	0.0655765	0.0981148	0.132803	0.192595	0.22543	0.254862	0.284785	0.311778	0.341786	0.348789	0.361215	0.369796	0.36559	0.371281	0.39376	0.410078	0.418214	0.427238	0.437888
	Av Jurkat GI (0.025ug/ml)	0	0.00667665	0.0194343	0.044438	0.0339006	0.0516272	0.0669396	0.0813021	0.110829	0.114895	0.093157	0.114016	0.127979	0.139254	0.138645	0.134567	0.132612	0.169017	0.143169	0.149034	0.153659	0.156031	0.161023	0.166792
	Err Jurkat GI (0ug/ml)	0	0.00333073	0.00270437	0.00526345	0.00509574	0.00513911	0.0042502	0.00334416	0.00655504	0.010595	0.027335	0.0199471	0.0134542	0.015016	0.0208167	0.0158202	0.015105	0.0464943	0.0423568	0.0349063	0.0284355	0.0237166	0.0192527	0.0193364
	Err Jurkat GI (0.025ug/ml)	0	0.00365383	0.0019909	0.00472023	0.00636495	0.00288336	0.00433177	0.00437011	0.0115046	0.00963933	0.0186759	0.0195842	0.022339	0.0220592	0.0124996	0.0234777	0.0235654	0.0031018	0.025241	0.0290504	0.0338485	0.0346959	0.0345388	0.0366897
	Time [days]	0	1	2.0625	2.83333	4.04167	5.04167	7.02083
	Av Jurkat C (0ug/ml)	1.08	3.995	8.865	14.425	15.55	15.475	14.725
	Av Jurkat C (0.025ug/ml)	1.08	3.94	3.535	1.12425	0.29825	0.244	0.203
	Err Jurkat C (0ug/ml)	0	0.110189	0.310953	0.784618	0.735414	0.966415	1.08963
	Err Jurkat C (0.025ug/ml)	0	0.216872	0.114127	0.125179	0.100063	0.0348569	0.0559449
	Figure S8b
		mc		mp
		0-24h	24-48h	0-24h	24-48h
		96.6328	-1.04056	97.093	22.3674
		103.367	-5.31186	102.907	28.7394
	Average	100	-3.17621	100	25.5534

## Sheet: Figure S9
	Figure S9a																															Figure S9e				Figure S9f
	Time [days]	0	0.25	0.5	0.75	1	1.25	1.5	1.75	2	2.25	2.5	2.75	3	3.25	3.5	3.75	4	4.25	4.5	4.75	5	5.25	5.5	5.75	6	6.25	6.5	6.75	7		LnC	LnGI			HEK293T CF	HEK293TLP-EBFP CF
	HEK293TLP-EBFP-E4 Abs430	0.876184	0.809684	0.802484	0.791436	0.785584	0.795656	0.79718	0.804888	0.818128	0.834216	0.85092	0.879728	0.944948	0.982408	1.0247	1.10441	1.12886	1.15217	1.16118	1.17872	1.19091	1.19628	1.19706	1.20208	1.20735	1.21314	1.23486	1.23516	1.23431		11.3059	-3.8436			1.86561	1.53715
	HEK293TLP-EBFP-E5 Abs430	0.85712	0.802784	0.8012	0.796888	0.791332	0.819696	0.821816	0.829064	0.84322	0.855796	0.875048	0.907076	0.961372	1.00388	1.03856	1.10892	1.13437	1.1563	1.18205	1.19216	1.20076	1.21029	1.21713	1.22353	1.23022	1.23766	1.24002	1.24112	1.24397		12.3884	-2.02462			2.04692	0.949413
	HEK293TLP-EBFP-E6 Abs430	0.852268	0.800192	0.798912	0.79402	0.7898	0.804212	0.805996	0.814664	0.82872	0.841572	0.862168	0.893504	0.964128	0.997572	1.03346	1.1088	1.12959	1.15283	1.16459	1.17455	1.18168	1.19048	1.19768	1.20414	1.20952	1.21646	1.29772	1.21412	1.21446		13.0281	-1.20313			1.76935	1.76701
	HEK293TLP-EBFP-F6 Abs430	0.857008	0.807744	0.806116	0.801168	0.795764	0.81726	0.817	0.821696	0.8326	0.831464	0.845728	0.868736	0.930752	0.961324	0.99946	1.09521	1.12126	1.14928	1.177	1.18871	1.19329	1.2051	1.21339	1.22268	1.22975	1.23639	1.36624	1.2938	1.28983		11.4968	-2.74842				1.55324
	HEK293TLP-EBFP-E4 Abs560	1.2524	1.27528	1.21963	1.20077	1.18385	1.13333	1.09449	1.06735	1.03705	1.01591	0.968016	0.905384	0.788516	0.696976	0.633352	0.536896	0.512632	0.497472	0.485784	0.496908	0.503436	0.507596	0.503676	0.509016	0.515176	0.523676	0.536448	0.54114	0.542308		12.4212	-2.14236				2.21155
	HEK293TLP-EBFP-E5 Abs560	1.20221	1.22325	1.2165	1.2042	1.18941	1.15848	1.12105	1.09366	1.06197	1.03977	0.990752	0.925656	0.793276	0.71806	0.645836	0.547616	0.523736	0.5045	0.49358	0.49354	0.497756	0.504744	0.506528	0.514052	0.521636	0.532408	0.537528	0.541248	0.5472		12.9215	-1.38401				1.97927
	HEK293TLP-EBFP-E6 Abs560	1.18484	1.19236	1.18538	1.17508	1.16215	1.11811	1.08156	1.05652	1.02646	1.00961	0.957052	0.889444	0.776008	0.694404	0.623256	0.539664	0.511148	0.49596	0.488684	0.488072	0.49016	0.496032	0.502752	0.508416	0.514828	0.52346	0.628248	0.55186	0.554224		11.9576	-2.99511				2.36031
	HEK293TLP-EBFP-F6 Abs560	1.22748	1.20804	1.20031	1.19196	1.18315	1.13469	1.1032	1.08044	1.05321	1.02814	0.986012	0.932356	0.824368	0.747404	0.673808	0.578404	0.53802	0.513784	0.507364	0.503796	0.49876	0.503884	0.512304	0.518292	0.525936	0.5333	0.681912	0.610156	0.607448		12.7771	-1.88285		Average	1.89396	1.76542
	HEK293TLP-EBFP-E4 Abs430/Abs560	0.699606	0.634905	0.657974	0.659108	0.663585	0.70205	0.728359	0.754101	0.788898	0.82115	0.879035	0.971663	1.19839	1.40953	1.61789	2.05702	2.20209	2.31605	2.39033	2.37212	2.36557	2.35676	2.37664	2.36157	2.34356	2.31658	2.30193	2.28251	2.27603		13.3566	-0.523012
	HEK293TLP-EBFP-E5 Abs430/Abs560	0.712955	0.65627	0.658611	0.661757	0.665314	0.707559	0.733078	0.758064	0.794013	0.823061	0.883216	0.979928	1.2119	1.39804	1.60809	2.025	2.16592	2.29197	2.39485	2.41554	2.41234	2.39783	2.40289	2.38017	2.35839	2.32465	2.30689	2.29306	2.27334		12.1653	-2.6519
	HEK293TLP-EBFP-E6 Abs430/Abs560	0.719311	0.671102	0.673971	0.675716	0.679604	0.719259	0.745219	0.771082	0.80736	0.833563	0.900858	1.00456	1.24242	1.43659	1.65817	2.05462	2.20991	2.32445	2.38312	2.40651	2.4108	2.4	2.38224	2.36841	2.34936	2.32389	2.06562	2.20005	2.19128		12.7911	-1.9569
	HEK293TLP-EBFP-F6 Abs430/Abs560	0.698185	0.66864	0.671591	0.672146	0.67258	0.720248	0.74057	0.760523	0.790537	0.808707	0.857726	0.931764	1.12905	1.28622	1.4833	1.89351	2.08404	2.23689	2.31984	2.35951	2.39252	2.39162	2.3685	2.35906	2.33822	2.31838	2.00355	2.12043	2.12336		13.377	-0.769754
	Figure S9b
	Time [days]	0	0.25	0.5	0.75	1	1.25	1.5	1.75	2	2.25	2.5	2.75	3	3.25	3.5	3.75	4	4.25	4.5	4.75	5	5.25	5.5	5.75	6	6.25	6.5	6.75	7
	Av Background	1.0059	0.638508	0.637959	0.636241	0.631647	0.649653	0.651502	0.649982	0.650817	0.640715	0.637545	0.635393	0.645764	0.647507	0.645163	0.638858	0.628073	0.630206	0.63138	0.628503	0.622875	0.622557	0.618149	0.617975	0.617334	0.617203	0.628451	0.626082	0.623901
	Err Background	0.00391006	0.00424358	0.00373252	0.00372539	0.00351617	0.00364764	0.00629886	0.0072362	0.00789208	0.00908599	0.0101975	0.0118829	0.0138975	0.01553	0.0165194	0.0184833	0.0181885	0.0194395	0.0201928	0.0209403	0.020821	0.0217173	0.0218835	0.0224888	0.0230586	0.024049	0.0209036	0.0218472	0.0224809
	Figure S9c
	Time [days]	0.25	0.5	0.75	1	1.25	1.5	1.75	2	2.25	2.5	2.75	3	3.25	3.5	3.75	4	4.25	4.5	4.75	5	5.25	5.5	5.75	6	6.25
	HEK293TLP-EBFP-E4 GI	-0.00360316	0.0200159	0.0228674	0.0319383	0.0523974	0.0768568	0.104119	0.138081	0.180435	0.24149	0.33627	0.552624	0.762022	0.972731	1.41817	1.57402	1.68585	1.75895	1.74361	1.74269	1.7342	1.75849	1.74359	1.72623	1.69937
	HEK293TLP-EBFP-E5 GI	0.0177623	0.0206522	0.0255164	0.0336667	0.0579063	0.0815763	0.108082	0.143197	0.182347	0.245671	0.344535	0.566137	0.750538	0.962923	1.38614	1.53784	1.66177	1.76347	1.78703	1.78946	1.77528	1.78474	1.7622	1.74105	1.70744
	HEK293TLP-EBFP-E6 GI	0.0325936	0.0360127	0.0394749	0.0479567	0.0696061	0.0937169	0.121101	0.156544	0.192849	0.263313	0.369172	0.596656	0.78908	1.01301	1.41576	1.58184	1.69424	1.75174	1.778	1.78793	1.77744	1.76409	1.75043	1.73203	1.70669
	HEK293TLP-EBFP-F6 GI	0.0301321	0.0336324	0.0359048	0.0409328	0.0705955	0.0890681	0.110541	0.13972	0.167992	0.220181	0.296372	0.483285	0.63871	0.838138	1.25465	1.45597	1.60668	1.68846	1.73101	1.76964	1.76906	1.75035	1.74108	1.72088	1.70118

## Sheet: Figure S10
	Figure S10a					Figure S10b
		Normalised mCherry					Normalised BFP
		DMEM	FluoroBrite				DMEM	FluoroBrite
		66.5732	66.9998				462.087	260.162
		69.8709	55.3666				387.152	429.881
		75.2839	77.9133			Average	424.619	345.022
	Average	70.576	66.7599			p values	0.632756
	p values	0.55179

[truncated: 4 more sheets: Figure S11, Figure S12, Figure S13, Figure S14]
